# Supplementary material for: Single and Double Mutations in Tomato Ripening Transcription Factors Have Distinct Effects on Fruit Development and Quality Traits
Source: Front Plant Sci. 2021 Apr 27;12:647035. doi: 10.3389/fpls.2021.647035 (PMC8110730; doi:10.3389/fpls.2021.647035)
Supplement: Supplementary Table 2 — Phenotypic data of ripening mutants at the mature green (MG) and red ripe (RR) by field season. Averages, standard deviations (SD), number of biological replicates (N), and statistical differences are listed for each fruit trait measured. Color was measured in the L*a*b* color space. Letters indicate significant differences among both genotypes and stages calculated by an ANOVA and Tukey HSD (P ≤ 0.05). [file Table_2.XLSX]

## Sheet: year_seperated
Supplemental Table S2. Phenotypic data of ripening mutants at the mature green (MG), red ripe (RR), and over ripe (OR) by field season. Averages, standard deviations (SD), number of biological replicates (n), and statistical differences (group) are listed for each phenotypic trait and ethylene emissions measured. Color was measured in the L*a*b* color space. Letters in group indicate significant …
			Firmness (kg)				Size (mm)				Titratable acidity (%)				Total soluble solids (%Brix)				Color (L)				Color (a)				Color (b)				Ethylene (nL kg-1 ffresh weight h-1)
	Genotype	Stage	Average	SD	n	Group	Average	SD	n	Group	Average	SD	n	Group	Average	SD	n	Group	Average	SD	n	Group	Average	SD	n	Group	Average	SD	n	Group	Average	SD	n	Group
2016	AC	MG					41.9875	2.66814	48	bc									63.8797	1.95894	39	c	-14.0772	1.33623	39	e	29.9003	2.67585	39	cd	2.8875	0.695815	4	b
	AC	RR					44.2533	4.78276	45	ab									20.1779	3.91997	24	e	26.7108	4.22491	24	a	42.4738	3.56099	24	a	20.6475	2.83235	4	a
	Cnr	MG					35.1527	2.53632	55	d									68.6637	2.55964	48	b	-8.64979	1.53531	48	c	20.771	3.09372	48	e	2.8825	0.650096	4	b
	Cnr	RR					39.8481	3.23422	52	c									74.2368	2.09607	34	a	-5.80471	1.81033	34	b	31.2056	9.17455	34	cd	1.1175	0.224852	4	b
	nor	MG					44.9733	4.00292	45	a									62.7015	2.80103	40	cd	-13.8023	1.69436	40	e	29.363	3.96244	40	d	2.46	0.363043	4	b
	nor	RR					45.5432	5.46725	37	a									64.3993	3.47937	31	c	-10.7794	2.44025	31	d	33.0942	4.48614	31	c	2.255	0.321507	4	b
	rin	MG					45.49	4.58659	40	a									62.3933	2.89758	33	cd	-13.7461	2.11532	33	e	29.5673	4.36985	33	cd	3.02	1.18668	4	b
	rin	RR					46.6051	4.81816	39	a									61.7903	2.62179	33	d	-8.84758	1.76578	33	c	38.1551	4.30198	33	b	1.645	0.819329	4	b
2017	AC	MG	4.2679	0.92208	25	cd	39.321	3.36294	95	ab	0.519889	0.123724	9	ab	5.23667	0.441107	9	bc													2.62389	0.876527	9	b
	AC	RR	1.04172	0.140435	18	f	39.5463	4.42314	95	a	0.346667	0.0259037	9	cd	6.26667	0.415602	9	a													10.1853	2.83985	7	a
	Cnr	MG	5.47726	1.23501	20	ab	32.6171	2.42453	105	d	0.226	0.0439033	9	de	4.52889	0.281045	9	de													4.02511	1.51601	9	b
	Cnr	RR	3.58615	0.773529	25	d	33.3866	3.08567	112	d	0.20925	0.0123259	8	e	4.20875	0.196501	8	e													2.7865	1.11686	8	b
	nor	MG	5.88157	1.12602	24	a	36.1635	3.37631	85	c	0.3475	0.0563729	6	cd	5.015	0.0653452	6	cd													2.46689	0.672903	9	b
	nor	RR	4.8103	1.2018	25	bc	37.7275	5.21361	80	bc	0.530143	0.0894435	7	ab	5.30429	0.418085	7	bc													2.84325	0.817379	8	b
	rin	MG	4.9156	1.09313	24	bc	37.3778	3.14977	90	c	0.428875	0.112735	8	bc	5.09125	0.164094	8	cd													2.52133	0.53751	9	b
	rin	RR	2.63322	0.547439	24	e	36.1986	3.84958	71	c	0.630286	0.0917491	7	a	5.73143	0.675362	7	ab													2.18325	1.06009	8	b
2018	AC	MG					39.168	3.77731	25	bcd																					2.10933	0.512421	9	b
	AC	RR					40.8708	3.50049	24	bc																					12.0562	1.12318	6	a
	Cnr	MG					35.364	2.57971	25	e																					1.85671	0.525219	7	bc
	Cnr	RR					36.084	2.82056	25	de																					0.654778	0.165722	9	d
	nor	MG					39.6857	2.38452	14	bcd																					1.485	0.326029	10	bc
	nor	RR					45.375	4.92676	12	a																					1.26743	0.276655	7	cd
	rin	MG					38.648	4.52862	25	cd																					1.25811	0.192862	9	cd
	rin	RR					42.0583	3.87073	24	ab																					0.693	0.144252	10	d
2020	AC	MG	4.41581	0.733689	19	a													66.9633	3.66724	24	bc	-11.1517	1.65965	24	d	28.7092	2.16568	24	c	1.42329	0.626585	27	cd
	AC	RR	1.98203	0.458775	15	ef					0.539	0.043589	3	ab	7.85	0.06245	3	a	41.1123	2.03459	22	e	25.8132	4.29005	22	a	28.325	3.38555	22	c	7.85057	2.06264	16	a
	AC	OR	1.57114	0.182997	28	c					0.4066	0.0416569	5	a	7.16	0.233265	5	a	33.5297	1.67477	30	d	20.629	3.36646	30	a	14.131	1.49079	30	c	5.76757	1.82768	5	b
	Cnr	MG	4.72552	0.72234	18	a													76.3631	2.24446	39	a	-7.1541	1.22319	39	bc	23.879	2.59222	39	d	2.26658	0.983407	17	c
	Cnr	RR	3.71098	0.529753	17	b					0.248333	0.0287112	3	c	5.10333	0.208826	3	c	75.12	1.83027	32	a	-5.99156	1.02264	32	b	35.7709	8.59312	32	ab	0.954424	0.20119	14	d
	Cnr	OR	2.88121	0.545527	28	a					0.2028	0.00892749	5	b	5.08233	0.262199	5	c	67.736	2.91596	30	a	-1.74	1.89408	30	c	26.5857	4.13632	30	a	1.53287	0.216539	5	cd
	nor	MG	4.89244	0.672551	13	a													68.6059	2.50259	34	b	-10.7491	1.27815	34	d	25.6929	2.55796	34	cd	1.25732	0.611243	20	d
	nor	RR	3.6744	0.526622	13	b					0.618	0.0170587	3	a	6.2	0.105357	3	b	68.4083	2.71961	29	b	-9.39276	2.05204	29	d	34.2121	5.01394	29	b	0.961302	0.163088	12	d
	nor	OR	2.69221	0.354242	28	a					0.4378	0.024964	5	a	5.952	0.219277	5	b	45.6187	3.51471	30	c	7.19667	3.31803	30	b	22.8863	2.35242	30	b	1.66179	0.364918	6	cd
	rin	MG	4.52702	0.641662	16	a													64.5989	3.38591	28	cd	-10.9936	1.79723	28	d	28.6486	3.74134	28	c	1.4609	0.680803	24	cd
	rin	RR	2.86459	0.542812	18	c					0.501333	0.0297377	3	b	6.30333	0.0889288	3	b	62.8535	3.57938	31	d	-7.64032	2.6931	31	c	38.3339	6.33428	31	a	0.716608	0.177227	14	d
	rin	OR	2.33157	0.488596	28	b					0.4178	0.0300283	5	a	7.219	0.396838	5	a	52.3253	4.20334	30	b	-3.09067	2.12816	30	c	25.45	2.72633	30	a	0.51551	0.207671	6	d
