# Supplementary material for: Single and Double Mutations in Tomato Ripening Transcription Factors Have Distinct Effects on Fruit Development and Quality Traits
Source: Front Plant Sci. 2021 Apr 27;12:647035. doi: 10.3389/fpls.2021.647035 (PMC8110730; doi:10.3389/fpls.2021.647035)
Supplement: Supplementary Table 4 — Differential expression output from DESeq2 (Love et al., 2014) with functional annotations for the two main comparisons: one to capture differences between mutant vs. wild type (WT) fruit at the mature green (MG) and red ripe (RR) stages, and the other to detect differences across ripening (RR vs. MG) in the WT and double mutant fruit. The RNAseq data of the single mutants at 7 days post anthesis (dpa), 17, 27, and 37 dpa (MG) were obtained from Lü et al. (2018) and reanalyzed using our bioinformatics pipeline. Comparisons are listed in the header of each section. Sub-headers are values returned by the results function in DESeq2. baseMean, the mean of normalized counts of all samples for that gene; log2FoldChange, the logarithm (base 2) of the fold change between each comparison; lfcSE, the standard error of the log2FoldChange; stat, the Wald test statistic for each comparison; P = P-value generated from the Wald test statistic; Padj, adjusted P-value as calculated via the Benjamini and Holchberg method. AHRD, Automated Assignment of Human Readable Descriptions; KEGG, Kyoto Encyclopedia of Genes and Genomes. [file Table_4.csv]

Supplemental Table S4. Differential expression output from DESeq2 (Love et al., 2014) with functional annotations for the two main comparisons: one to capture differences between mutant vs. wild type (WT) fruit at the mature green (MG) and red ripe (RR) stages, and the other to detect differences across ripening (RR vs. MG) in the WT and double mutant fruit. Comparisons are listed in the header o…
Transcript	Functional Annotations					Mutation-related DEGs (mutatnt/WT)
						Cnr MG vs. WT MG						Cnr RR vs. WT RR						nor MG vs. WT MG						nor RR vs. WT RR						rin MG vs. WT MG						rin RR vs. WT RR						Cnr/nor MG vs. WT MG						Cnr/nor RR vs. WT RR
	AHRD	KEGG Ortholog	KEGG Description	KEGG Pathway	Hormone Pathway	baseMean	log2FoldChange	lfcSE	stat	P	Padj	baseMean	log2FoldChange	lfcSE	stat	P	Padj	baseMean	log2FoldChange	lfcSE	stat	P	Padj	baseMean	log2FoldChange	lfcSE	stat	P	Padj	baseMean	log2FoldChange	lfcSE	stat	P	Padj	baseMean	log2FoldChange	lfcSE	stat	P	Padj	baseMean	log2FoldChange	lfcSE	stat	P	Padj	baseMean	log2FoldChange
Solyc00g005280.1.1	Unknown protein	-	-	-	-	0	NA	NA	NA	NA	NA	0	NA	NA	NA	NA	NA	0	NA	NA	NA	NA	NA	0	NA	NA	NA	NA	NA	0	NA	NA	NA	NA	NA	0	NA	NA	NA	NA	NA	0	NA	NA	NA	NA	NA	0	NA
Solyc00g006650.1.1	Unknown protein	-	-	-	-	0	NA	NA	NA	NA	NA	0	NA	NA	NA	NA	NA	0	NA	NA	NA	NA	NA	0	NA	NA	NA	NA	NA	0	NA	NA	NA	NA	NA	0	NA	NA	NA	NA	NA	0	NA	NA	NA	NA	NA	0	NA
Solyc00g007330.1.1	Zinc finger transcription factor 1	-	-	-	-	0	NA	NA	NA	NA	NA	0	NA	NA	NA	NA	NA	0	NA	NA	NA	NA	NA	0	NA	NA	NA	NA	NA	0	NA	NA	NA	NA	NA	0	NA	NA	NA	NA	NA	0	NA	NA	NA	NA	NA	0	NA
Solyc00g007340.1.1	Unknown protein	-	-	-	-	0	NA	NA	NA	NA	NA	0	NA	NA	NA	NA	NA	0	NA	NA	NA	NA	NA	0	NA	NA	NA	NA	NA	0	NA	NA	NA	NA	NA	0	NA	NA	NA	NA	NA	0	NA	NA	NA	NA	NA	0	NA
Solyc00g007350.1.1	zinc finger CCCH domain-containing protein 30-like (AHRD V3.3 *-* A0A2I4HEV8_9ROSI)	-	-	-	-	0	NA	NA	NA	NA	NA	0	NA	NA	NA	NA	NA	0	NA	NA	NA	NA	NA	0	NA	NA	NA	NA	NA	0	NA	NA	NA	NA	NA	0	NA	NA	NA	NA	NA	0	NA	NA	NA	NA	NA	0	NA
Solyc00g007450.1.1	Zinc finger transcription factor 2	-	-	-	-	0	NA	NA	NA	NA	NA	0	NA	NA	NA	NA	NA	0	NA	NA	NA	NA	NA	0	NA	NA	NA	NA	NA	0	NA	NA	NA	NA	NA	0	NA	NA	NA	NA	NA	0	NA	NA	NA	NA	NA	0	NA
Solyc00g007920.1.1	Unknown protein	-	-	-	-	0.08	-1.79	6.22	-0.29	7.73E-01	NA	0.08	0	5.77	0	1.00E+00	NA	0.08	-1.75	5.76	-0.3	7.62E-01	NA	0.08	0	5.77	0	1.00E+00	NA	0.08	-1.87	6.22	-0.3	7.63E-01	NA	0.08	0	5.77	0	1.00E+00	NA	0.07	-1.82	6.44	-0.28	7.78E-01	NA	0.07	0
Solyc00g007930.1.1	Unknown protein	-	-	-	-	0.13	-2.41	6.2	-0.39	6.98E-01	NA	0.13	0	5.77	0	1.00E+00	NA	0.13	-2.36	5.73	-0.41	6.81E-01	NA	0.13	0	5.77	0	1.00E+00	NA	0.13	-2.49	6.2	-0.4	6.88E-01	NA	0.13	0	5.77	0	1.00E+00	NA	0.1	-2.43	6.42	-0.38	7.05E-01	NA	0.1	0
Solyc00g007940.1.1	Unknown protein	-	-	-	-	0	NA	NA	NA	NA	NA	0	NA	NA	NA	NA	NA	0	NA	NA	NA	NA	NA	0	NA	NA	NA	NA	NA	0	NA	NA	NA	NA	NA	0	NA	NA	NA	NA	NA	0	NA	NA	NA	NA	NA	0	NA
Solyc00g011560.1.1	E3 ubiquitin-protein ligase (AHRD V3.3 *-* A0A2G3CLG0_CAPCH)	K04506	SIAH1; E3 ubiquitin-protein ligase SIAH1 [EC:2.3.2.27]	sly04120 (Ubiquitin mediated proteolysis)	-	0.1	0	6.23	0	1.00E+00	NA	0.1	0.21	5.77	0.04	9.70E-01	NA	0.1	1.07	5.77	0.19	8.52E-01	NA	0.1	0	5.77	0	1.00E+00	NA	0.1	0.67	6.23	0.11	9.14E-01	NA	0.1	0	5.77	0	1.00E+00	NA	0.08	0	6.45	0	1.00E+00	NA	0.08	0
Solyc00g011660.1.1	B3 domain-containing protein (AHRD V3.3 *** A0A1Q3DFU3_CEPFO)	-	-	-	-	0	NA	NA	NA	NA	NA	0	NA	NA	NA	NA	NA	0	NA	NA	NA	NA	NA	0	NA	NA	NA	NA	NA	0	NA	NA	NA	NA	NA	0	NA	NA	NA	NA	NA	0.04	0	6.45	0	1.00E+00	NA	0.04	0.84
Solyc00g011670.1.1	Unknown protein	-	-	-	-	0	NA	NA	NA	NA	NA	0	NA	NA	NA	NA	NA	0	NA	NA	NA	NA	NA	0	NA	NA	NA	NA	NA	0	NA	NA	NA	NA	NA	0	NA	NA	NA	NA	NA	0	NA	NA	NA	NA	NA	0	NA
Solyc00g012540.1.1	Zinc finger transcription factor 3	-	-	-	-	0	NA	NA	NA	NA	NA	0	NA	NA	NA	NA	NA	0	NA	NA	NA	NA	NA	0	NA	NA	NA	NA	NA	0	NA	NA	NA	NA	NA	0	NA	NA	NA	NA	NA	0	NA	NA	NA	NA	NA	0	NA
Solyc00g013100.1.1	Unknown protein	-	-	-	-	0.15	-2.41	6.2	-0.39	6.98E-01	NA	0.15	0.21	5.77	0.04	9.70E-01	NA	0.15	-2.36	5.73	-0.41	6.81E-01	NA	0.15	0	5.77	0	1.00E+00	NA	0.15	-2.49	6.2	-0.4	6.88E-01	NA	0.15	0	5.77	0	1.00E+00	NA	0.12	-2.43	6.42	-0.38	7.05E-01	NA	0.12	0
Solyc00g013110.1.1	Unknown protein	-	-	-	-	0.85	1.24	2.47	0.5	6.15E-01	NA	0.85	-3.03	2.42	-1.25	2.10E-01	3.16E-01	0.85	0.88	2.32	0.38	7.05E-01	NA	0.85	-2.06	2.42	-0.85	3.95E-01	5.17E-01	0.85	-1.33	2.67	-0.5	6.19E-01	NA	0.85	-0.41	2.33	-0.18	8.60E-01	NA	0.86	0.1	2.24	0.05	9.63E-01	NA	0.86	-1.05
Solyc00g013170.1.1	orf101 (mitochondrion) (AHRD V3.3 *-* YP_009430405.1)	-	-	-	-	3.62	1.85	1.09	1.7	8.88E-02	2.17E-01	3.62	0.99	1	0.99	3.23E-01	4.45E-01	3.62	0.26	1.09	0.24	8.14E-01	9.88E-01	3.62	0.11	1.05	0.1	9.20E-01	9.52E-01	3.62	-3.6	1.57	-2.28	2.23E-02	4.51E-01	3.62	1.38	1	1.37	1.71E-01	2.70E-01	4.37	2.23	0.99	2.25	2.46E-02	5.17E-02	4.37	0.31
Solyc00g013180.1.1	NADH-ubiquinone oxidoreductase chain 4 (AHRD V3.3 *-* A0A290WL40_SOLLC)	-	-	-	-	0.67	2.16	2.94	0.73	4.63E-01	NA	0.67	2.56	2.75	0.93	3.50E-01	4.73E-01	0.67	1.79	2.77	0.65	5.18E-01	NA	0.67	1.26	2.86	0.44	6.60E-01	7.56E-01	0.67	-0.05	3.1	-0.02	9.87E-01	NA	0.67	0.58	2.87	0.2	8.39E-01	NA	0.84	2.65	2.26	1.17	2.41E-01	NA	0.84	1.41
Solyc00g014290.1.1	Unknown protein	-	-	-	-	0	NA	NA	NA	NA	NA	0	NA	NA	NA	NA	NA	0	NA	NA	NA	NA	NA	0	NA	NA	NA	NA	NA	0	NA	NA	NA	NA	NA	0	NA	NA	NA	NA	NA	0	NA	NA	NA	NA	NA	0	NA
Solyc00g014790.2.1	Unknown protein	-	-	-	-	2.06	-0.87	1.19	-0.73	4.63E-01	6.49E-01	2.06	1.11	1.18	0.95	3.45E-01	4.68E-01	2.06	-1.34	1.15	-1.16	2.45E-01	NA	2.06	1.83	1.16	1.58	1.14E-01	1.92E-01	2.06	-1.14	1.21	-0.94	3.49E-01	1.00E+00	2.06	0.59	1.24	0.47	6.38E-01	7.44E-01	2.15	0.13	1.1	0.11	9.09E-01	9.39E-01	2.15	-0.29
Solyc00g014800.1.1	Zinc finger protein KNUCKLES (AHRD V3.3 *** A0A2G3ACW4_CAPAN)	-	-	-	-	0.59	-2.35	2.43	-0.97	3.32E-01	NA	0.59	0.84	2.3	0.36	7.15E-01	NA	0.59	-1.6	2.19	-0.73	4.64E-01	NA	0.59	0.45	2.37	0.19	8.51E-01	NA	0.59	-3.39	2.43	-1.4	1.62E-01	NA	0.59	0.56	2.36	0.24	8.12E-01	NA	0.74	-0.04	2.14	-0.02	9.85E-01	NA	0.74	0.69
Solyc00g014810.1.1	Unknown protein	-	-	-	-	0.08	0.75	6.23	0.12	9.04E-01	NA	0.08	0	5.77	0	1.00E+00	NA	0.08	0.56	5.77	0.1	9.23E-01	NA	0.08	0	5.77	0	1.00E+00	NA	0.08	0.67	6.23	0.11	9.14E-01	NA	0.08	0	5.77	0	1.00E+00	NA	0.13	1.56	6.43	0.24	8.08E-01	NA	0.13	0
Solyc00g014850.1.1	orf86 (mitochondrion) (AHRD V3.3 *** YP_002608396.1)	-	-	-	-	3.01	-0.63	2.1	-0.3	7.63E-01	8.69E-01	3.01	-3.4	2.12	-1.61	1.08E-01	1.84E-01	3.01	0.99	1.9	0.52	6.01E-01	9.53E-01	3.01	-0.9	1.92	-0.47	6.39E-01	7.39E-01	3.01	-0.87	2.11	-0.41	6.78E-01	1.00E+00	3.01	-0.38	1.91	-0.2	8.41E-01	9.00E-01	2.85	0.07	1.98	0.04	9.71E-01	9.82E-01	2.85	-4.27
Solyc00g014860.1.1	Unknown protein	-	-	-	-	0.07	0.75	6.23	0.12	9.04E-01	NA	0.07	-1.23	5.77	-0.21	8.31E-01	NA	0.07	0	5.77	0	1.00E+00	NA	0.07	-0.97	5.77	-0.17	8.66E-01	NA	0.07	0	6.23	0	1.00E+00	NA	0.07	-0.86	5.77	-0.15	8.82E-01	NA	0.06	0	6.45	0	1.00E+00	NA	0.06	-1.35
Solyc00g015600.1.1	Unknown protein	-	-	-	-	0	NA	NA	NA	NA	NA	0	NA	NA	NA	NA	NA	0	NA	NA	NA	NA	NA	0	NA	NA	NA	NA	NA	0	NA	NA	NA	NA	NA	0	NA	NA	NA	NA	NA	0	NA	NA	NA	NA	NA	0	NA
Solyc00g016590.1.1	Unknown protein	-	-	-	-	0	NA	NA	NA	NA	NA	0	NA	NA	NA	NA	NA	0	NA	NA	NA	NA	NA	0	NA	NA	NA	NA	NA	0	NA	NA	NA	NA	NA	0	NA	NA	NA	NA	NA	0	NA	NA	NA	NA	NA	0	NA
Solyc00g019730.1.1	Cytochrome c oxidase subunit 3 (AHRD V3.3 *** A0A290WL11_SOLLC)	-	-	-	-	0	NA	NA	NA	NA	NA	0	NA	NA	NA	NA	NA	0	NA	NA	NA	NA	NA	0	NA	NA	NA	NA	NA	0	NA	NA	NA	NA	NA	0	NA	NA	NA	NA	NA	0	NA	NA	NA	NA	NA	0	NA
Solyc00g019750.1.1	Unknown protein	-	-	-	-	6.54	1.07	1.35	0.79	4.28E-01	6.18E-01	6.54	-3.82	1.36	-2.81	5.00E-03	1.30E-02	6.54	1.78	1.24	1.44	1.51E-01	6.95E-01	6.54	-0.28	1.18	-0.24	8.11E-01	8.77E-01	6.54	-2.3	1.67	-1.38	1.67E-01	9.87E-01	6.54	-0.29	1.18	-0.25	8.04E-01	8.72E-01	5.97	0.75	1.32	0.57	5.72E-01	6.75E-01	5.97	-4.38
Solyc00g019950.1.1	NADH dehydrogenase subunit 9 (AHRD V3.3 *** A0A290WKX8_SOLLC)	K03936	NDUFS3; NADH dehydrogenase (ubiquinone) Fe-S protein 3 [EC:7.1.1.2 1.6.99.3]	sly00190 (Oxidative phosphorylation)	-	10.79	0.05	1.04	0.05	9.59E-01	9.80E-01	10.79	-0.5	0.99	-0.51	6.11E-01	7.19E-01	10.79	0.46	0.96	0.48	6.30E-01	9.58E-01	10.79	0.12	0.98	0.12	9.05E-01	9.42E-01	10.79	-0.99	1.07	-0.93	3.55E-01	1.00E+00	10.79	0.72	0.97	0.74	4.59E-01	5.84E-01	11.63	0.65	0.91	0.71	4.79E-01	5.92E-01	11.63	-0.35
Solyc00g019970.2.1	Unknown protein	-	-	-	-	14.52	0.79	1.14	0.69	4.88E-01	6.69E-01	14.52	-2.59	1.09	-2.38	1.74E-02	3.87E-02	14.52	0.79	1.06	0.75	4.55E-01	9.14E-01	14.52	-0.35	1.05	-0.34	7.35E-01	8.18E-01	14.52	-0.9	1.17	-0.77	4.42E-01	1.00E+00	14.52	-0.37	1.05	-0.35	7.26E-01	8.14E-01	14.76	0.91	1.13	0.8	4.21E-01	5.36E-01	14.76	-2.4
Solyc00g019980.2.1	ribosomal protein L2 (chloroplast) (AHRD V3.3 *-* YP_009232109.1)	-	-	-	-	2	0.69	1.38	0.5	6.17E-01	7.70E-01	2	-1.45	1.21	-1.19	2.34E-01	3.45E-01	2	-1.18	1.46	-0.81	4.20E-01	NA	2	-2.9	1.39	-2.08	3.74E-02	7.57E-02	2	-1.56	1.64	-0.95	3.44E-01	1.00E+00	2	-2.18	1.31	-1.67	9.58E-02	1.69E-01	2.19	0.54	1.42	0.38	7.03E-01	7.85E-01	2.19	-1.25
Solyc00g019990.1.1	Unknown protein	-	-	-	-	0.95	1.54	1.96	0.79	4.31E-01	6.22E-01	0.95	0.78	1.79	0.43	6.64E-01	7.62E-01	0.95	2.64	1.76	1.49	1.35E-01	NA	0.95	1.36	1.77	0.77	4.42E-01	5.62E-01	0.95	0.8	2.06	0.39	6.96E-01	NA	0.95	-0.9	1.96	-0.46	6.47E-01	7.52E-01	1.1	2.52	1.8	1.4	1.60E-01	2.50E-01	1.1	0.72
Solyc00g020000.1.1	Unknown protein	-	-	-	-	0.37	2.2	3.84	0.57	5.67E-01	NA	0.37	1.58	3.55	0.44	6.57E-01	NA	0.37	1.2	3.62	0.33	7.40E-01	NA	0.37	-0.25	3.63	-0.07	9.45E-01	NA	0.37	0	3.93	0	1.00E+00	NA	0.37	-0.86	3.63	-0.24	8.13E-01	NA	0.56	2.98	2.81	1.06	2.90E-01	NA	0.56	1.05
Solyc00g020010.1.1	Unknown protein	-	-	-	-	1.58	2.15	2.05	1.05	2.94E-01	4.92E-01	1.58	-0.06	1.84	-0.03	9.74E-01	9.88E-01	1.58	2.3	1.93	1.19	2.33E-01	NA	1.58	1.18	1.79	0.66	5.11E-01	6.27E-01	1.58	-1.79	2.31	-0.78	4.38E-01	NA	1.58	-0.44	1.9	-0.23	8.18E-01	8.82E-01	1.7	2.19	1.76	1.24	2.13E-01	3.16E-01	1.7	-0.19
Solyc00g020020.2.1	Unknown protein	-	-	-	-	3.08	1.5	1.41	1.06	2.89E-01	4.86E-01	3.08	-0.04	1.18	-0.03	9.72E-01	9.87E-01	3.08	1.15	1.34	0.85	3.93E-01	8.93E-01	3.08	0.34	1.18	0.29	7.74E-01	8.49E-01	3.08	-2.82	1.78	-1.59	1.13E-01	8.90E-01	3.08	0.46	1.18	0.39	6.98E-01	7.92E-01	3.48	2.48	1.29	1.92	5.44E-02	1.01E-01	3.48	-0.91
Solyc00g020030.1.1	Unknown protein	-	-	-	-	0.22	-1.54	6.23	-0.25	8.05E-01	NA	0.22	-2.52	5.74	-0.44	6.61E-01	NA	0.22	-0.25	5.76	-0.04	9.65E-01	NA	0.22	-2.27	5.74	-0.39	6.93E-01	NA	0.22	-1.62	6.23	-0.26	7.95E-01	NA	0.22	-2.15	5.74	-0.37	7.08E-01	NA	0.24	0.24	6.43	0.04	9.71E-01	NA	0.24	-2.64
Solyc00g020040.1.1	Cytochrome c biogenesis B (AHRD V3.3 *** A0A0C5B708_9SOLA)	-	-	-	-	2.3	3.17	2.06	1.54	1.24E-01	2.75E-01	2.3	-2.6	1.98	-1.31	1.89E-01	2.92E-01	2.3	2.48	1.96	1.27	2.06E-01	NA	2.3	-0.23	1.77	-0.13	8.98E-01	9.38E-01	2.3	0.92	2.17	0.43	6.71E-01	1.00E+00	2.3	0.76	1.74	0.44	6.63E-01	7.65E-01	2.43	2.6	1.87	1.39	1.65E-01	2.56E-01	2.43	-0.46
Solyc00g021630.1.1	NADH-ubiquinone oxidoreductase chain 6 (AHRD V3.3 *** A0A0C5B7I5_9SOLA)	K03884	ND6; NADH-ubiquinone oxidoreductase chain 6 [EC:7.1.1.2]	sly00190 (Oxidative phosphorylation)	-	35.99	1.13	0.94	1.21	2.27E-01	4.14E-01	35.99	-2.02	0.88	-2.29	2.22E-02	4.79E-02	35.99	1.14	0.87	1.31	1.90E-01	7.43E-01	35.99	-0.58	0.87	-0.67	5.04E-01	6.21E-01	35.99	-1.07	0.96	-1.12	2.63E-01	1.00E+00	35.99	0.3	0.87	0.34	7.30E-01	8.17E-01	34.67	0.5	0.93	0.54	5.91E-01	6.91E-01	34.67	-2.34
Solyc00g021640.2.1	Ribosomal protein S4 (AHRD V3.3 *** A0A0C5B738_9SOLA)	K02986	RP-S4; small subunit ribosomal protein S4	sly03010 (Ribosome)	-	14.12	0.89	1.06	0.84	4.04E-01	5.98E-01	14.12	-1.51	1	-1.5	1.32E-01	2.18E-01	14.12	0.27	0.99	0.27	7.85E-01	9.85E-01	14.12	-0.71	0.99	-0.71	4.77E-01	5.95E-01	14.12	-1.48	1.11	-1.33	1.84E-01	1.00E+00	14.12	-0.3	0.99	-0.31	7.59E-01	8.39E-01	15.2	1.01	1.04	0.97	3.34E-01	4.50E-01	15.2	-1.63
Solyc00g021650.1.1	Unknown protein	-	-	-	-	0.6	2.68	3.29	0.82	4.14E-01	NA	0.6	0.24	3.16	0.08	9.38E-01	NA	0.6	0	3.16	0	1.00E+00	NA	0.6	1.09	3.11	0.35	7.27E-01	NA	0.6	0	3.42	0	1.00E+00	NA	0.6	2.62	3.04	0.86	3.89E-01	NA	0.73	1.99	2.51	0.79	4.28E-01	NA	0.73	1.96
Solyc00g021660.1.1	Neutral/alkaline invertase (AHRD V3.3 *-* V5N411_MANES)	-	-	-	-	0.08	-1.79	6.22	-0.29	7.73E-01	NA	0.08	0	5.77	0	1.00E+00	NA	0.08	-1.75	5.76	-0.3	7.62E-01	NA	0.08	0	5.77	0	1.00E+00	NA	0.08	-1.87	6.22	-0.3	7.63E-01	NA	0.08	0	5.77	0	1.00E+00	NA	0.07	-1.82	6.44	-0.28	7.78E-01	NA	0.07	0
Solyc00g022070.1.1	Unknown protein	-	-	-	-	0.15	0	6.23	0	1.00E+00	NA	0.15	0	5.77	0	1.00E+00	NA	0.15	0	5.77	0	1.00E+00	NA	0.15	0	5.77	0	1.00E+00	NA	0.15	0	6.23	0	1.00E+00	NA	0.15	2.43	5.72	0.42	6.71E-01	NA	0.16	0	6.45	0	1.00E+00	NA	0.16	0.74
Solyc00g022080.1.1	Unknown protein	-	-	-	-	0.4	2.28	5.11	0.45	6.56E-01	NA	0.4	-0.51	4.75	-0.11	9.14E-01	NA	0.4	-0.88	4.82	-0.18	8.54E-01	NA	0.4	-2.28	4.78	-0.48	6.34E-01	NA	0.4	-1.01	5.2	-0.19	8.46E-01	NA	0.4	-2.16	4.78	-0.45	6.51E-01	NA	0.4	-0.22	4.63	-0.05	9.62E-01	NA	0.4	-1.13
Solyc00g022090.1.1	Unknown protein	-	-	-	-	1.69	-3.89	2.7	-1.44	1.49E-01	3.13E-01	1.69	-2.75	2.52	-1.09	2.76E-01	3.93E-01	1.69	-2.3	2.36	-0.97	3.30E-01	NA	1.69	0.83	2.34	0.35	7.24E-01	8.09E-01	1.69	-4.93	2.7	-1.83	6.75E-02	NA	1.69	-0.18	2.39	-0.08	9.40E-01	9.71E-01	1.77	-1.02	2	-0.51	6.11E-01	7.08E-01	1.77	-0.81
Solyc00g022100.1.1	Ribosomal protein L10 (AHRD V3.3 *** E0D3E6_SOLLC)	-	-	-	-	14.17	0.65	1.47	0.44	6.57E-01	8.01E-01	14.17	-2.22	1.37	-1.62	1.05E-01	1.79E-01	14.17	0.76	1.37	0.56	5.78E-01	9.48E-01	14.17	-0.97	1.35	-0.72	4.74E-01	5.94E-01	14.17	-1.65	1.53	-1.08	2.80E-01	1.00E+00	14.17	0.17	1.35	0.13	8.99E-01	9.42E-01	13.64	0.77	1.35	0.57	5.70E-01	6.73E-01	13.64	-3.34
Solyc00g023570.1.1	Unknown protein	-	-	-	-	0.37	1.66	5.11	0.32	7.46E-01	NA	0.37	-1.23	4.76	-0.26	7.96E-01	NA	0.37	0	4.76	0	1.00E+00	NA	0.37	-0.97	4.76	-0.2	8.38E-01	NA	0.37	0	5.14	0	1.00E+00	NA	0.37	2.57	4.68	0.55	5.84E-01	NA	0.43	2.16	3.85	0.56	5.74E-01	NA	0.43	-0.63
Solyc00g023580.1.1	Unknown protein	-	-	-	-	0.1	-0.93	6.23	-0.15	8.81E-01	NA	0.1	0.95	5.77	0.16	8.70E-01	NA	0.1	-0.88	5.77	-0.15	8.78E-01	NA	0.1	0	5.77	0	1.00E+00	NA	0.1	-1.01	6.23	-0.16	8.71E-01	NA	0.1	0	5.77	0	1.00E+00	NA	0.08	-0.94	6.45	-0.15	8.84E-01	NA	0.08	0
Solyc00g023590.2.1	Cytochrome f (AHRD V3.3 *-* A0A2G3AYY8_CAPCH)	-	-	-	-	0.47	0.03	3.03	0.01	9.92E-01	NA	0.47	1.96	2.71	0.72	4.71E-01	NA	0.47	2.08	2.69	0.78	4.38E-01	NA	0.47	0	2.81	0	1.00E+00	NA	0.47	-0.05	3.03	-0.02	9.87E-01	NA	0.47	1.4	2.78	0.5	6.16E-01	NA	0.89	2.77	2.38	1.17	2.44E-01	NA	0.89	3.43
Solyc00g023600.1.1	Unknown protein	-	-	-	-	0.28	-1.54	4.76	-0.32	7.47E-01	NA	0.28	-2.02	4.4	-0.46	6.46E-01	NA	0.28	-0.77	4.41	-0.18	8.61E-01	NA	0.28	-1.04	4.4	-0.24	8.13E-01	NA	0.28	-1.62	4.76	-0.34	7.34E-01	NA	0.28	-0.04	4.39	-0.01	9.93E-01	NA	0.46	1.91	3.48	0.55	5.84E-01	NA	0.46	-1.42
Solyc00g023700.2.1	Unknown protein	-	-	-	-	0.39	-3.15	6.18	-0.51	6.11E-01	NA	0.39	-1.23	5.77	-0.21	8.31E-01	NA	0.39	-0.84	5.67	-0.15	8.82E-01	NA	0.39	-0.97	5.77	-0.17	8.66E-01	NA	0.39	-2.27	6.18	-0.37	7.14E-01	NA	0.39	-0.86	5.77	-0.15	8.82E-01	NA	0.36	-2.44	6.4	-0.38	7.03E-01	NA	0.36	-0.63
Solyc00g023710.1.1	Unknown protein	-	-	-	-	0.34	1.52	6.18	0.25	8.06E-01	NA	0.34	-2.73	5.73	-0.48	6.34E-01	NA	0.34	-0.88	5.77	-0.15	8.78E-01	NA	0.34	-0.9	5.73	-0.16	8.74E-01	NA	0.34	-1.01	6.23	-0.16	8.71E-01	NA	0.34	-2.36	5.73	-0.41	6.81E-01	NA	0.37	0.85	4.69	0.18	8.56E-01	NA	0.37	-2.13
Solyc00g025290.1.1	hypothetical protein (AHRD V3.3 *** ATMG00660.1)	-	-	-	-	8.22	1.39	1.19	1.17	2.43E-01	4.33E-01	8.22	-0.36	1.11	-0.32	7.50E-01	8.30E-01	8.22	0.72	1.12	0.64	5.20E-01	9.35E-01	8.22	0.19	1.11	0.17	8.67E-01	9.17E-01	8.22	-1.02	1.27	-0.8	4.24E-01	1.00E+00	8.22	0.9	1.1	0.81	4.16E-01	5.42E-01	8	0.57	1.18	0.48	6.33E-01	7.26E-01	8	-1.09
Solyc00g025300.1.1	transmembrane protein (AHRD V3.3 --* AT2G07674.2)	-	-	-	-	0.06	-0.93	6.23	-0.15	8.81E-01	NA	0.06	0.21	5.77	0.04	9.70E-01	NA	0.06	-0.88	5.77	-0.15	8.78E-01	NA	0.06	0	5.77	0	1.00E+00	NA	0.06	-1.01	6.23	-0.16	8.71E-01	NA	0.06	0	5.77	0	1.00E+00	NA	0.15	1.37	6.42	0.21	8.30E-01	NA	0.15	0
Solyc00g025400.2.1	Unknown protein	-	-	-	-	0.35	1.65	4.51	0.37	7.14E-01	NA	0.35	1.8	4.13	0.44	6.63E-01	NA	0.35	1.69	4.18	0.4	6.87E-01	NA	0.35	-0.97	4.21	-0.23	8.17E-01	NA	0.35	0	4.55	0	1.00E+00	NA	0.35	-0.86	4.21	-0.2	8.38E-01	NA	0.63	3.71	3.4	1.09	2.75E-01	NA	0.63	0.16
Solyc00g028960.1.1	monothiol glutaredoxin-S1-like (AHRD V3.3 *** A0A1U7WLZ4_NICSY)	K03676	-	-	-	0	NA	NA	NA	NA	NA	0	NA	NA	NA	NA	NA	0	NA	NA	NA	NA	NA	0	NA	NA	NA	NA	NA	0	NA	NA	NA	NA	NA	0	NA	NA	NA	NA	NA	0	NA	NA	NA	NA	NA	0	NA
Solyc00g032030.1.1	E3 ubiquitin-protein ligase (AHRD V3.3 *-* A0A2G2WYW6_CAPBA)	-	-	-	-	0	NA	NA	NA	NA	NA	0	NA	NA	NA	NA	NA	0	NA	NA	NA	NA	NA	0	NA	NA	NA	NA	NA	0	NA	NA	NA	NA	NA	0	NA	NA	NA	NA	NA	0	NA	NA	NA	NA	NA	0	NA
Solyc00g036520.1.1	Unknown protein	-	-	-	-	0.55	0.75	4.37	0.17	8.63E-01	NA	0.55	-2.64	3.96	-0.66	5.06E-01	NA	0.55	1.08	4.04	0.27	7.89E-01	NA	0.55	-2.38	3.96	-0.6	5.48E-01	NA	0.55	0	4.37	0	1.00E+00	NA	0.55	0.06	3.88	0.02	9.88E-01	NA	0.51	0	4.03	0	1.00E+00	NA	0.51	-1.51
Solyc00g036530.1.1	Unknown protein	-	-	-	-	0.04	0	6.23	0	1.00E+00	NA	0.04	0	5.77	0	1.00E+00	NA	0.04	0	5.77	0	1.00E+00	NA	0.04	0.47	5.77	0.08	9.35E-01	NA	0.04	0	6.23	0	1.00E+00	NA	0.04	0	5.77	0	1.00E+00	NA	0.08	0.5	6.45	0.08	9.38E-01	NA	0.08	0.09
Solyc00g047180.1.1	Unknown protein	-	-	-	-	0.13	0	6.23	0	1.00E+00	NA	0.13	0	5.77	0	1.00E+00	NA	0.13	0	5.77	0	1.00E+00	NA	0.13	2.26	5.72	0.39	6.93E-01	NA	0.13	0	6.23	0	1.00E+00	NA	0.13	0	5.77	0	1.00E+00	NA	0.11	0	6.45	0	1.00E+00	NA	0.11	0
Solyc00g047190.1.1	Unknown protein	-	-	-	-	0.12	-1.79	6.22	-0.29	7.73E-01	NA	0.12	-1.23	5.77	-0.21	8.31E-01	NA	0.12	-1.75	5.76	-0.3	7.62E-01	NA	0.12	-0.97	5.77	-0.17	8.66E-01	NA	0.12	-1.87	6.22	-0.3	7.63E-01	NA	0.12	-0.86	5.77	-0.15	8.82E-01	NA	0.14	-1.1	6.44	-0.17	8.65E-01	NA	0.14	-0.63
Solyc00g047200.1.1	Cytochrome b (AHRD V3.3 *-* A0A2G3ARK2_CAPCH)	-	-	-	-	0	NA	NA	NA	NA	NA	0	NA	NA	NA	NA	NA	0	NA	NA	NA	NA	NA	0	NA	NA	NA	NA	NA	0	NA	NA	NA	NA	NA	0	NA	NA	NA	NA	NA	0	NA	NA	NA	NA	NA	0	NA
Solyc00g049210.1.1	Cytochrome c biogenesis FN (AHRD V3.3 *** A0A0C5B9X0_9SOLA)	-	-	-	-	0.61	0.75	3.4	0.22	8.25E-01	NA	0.61	-0.51	3.15	-0.16	8.72E-01	NA	0.61	0.56	3.15	0.18	8.59E-01	NA	0.61	2.2	3.03	0.73	4.68E-01	NA	0.61	0.67	3.4	0.2	8.43E-01	NA	0.61	2.36	3.03	0.78	4.37E-01	NA	0.5	0	3.96	0	1.00E+00	NA	0.5	-1.35
Solyc00g049220.1.1	(R)-mandelonitrile lyase-like (AHRD V3.3 *-* A0A2G2VFL1_CAPBA)	-	-	-	-	0.05	0	6.23	0	1.00E+00	NA	0.05	0.91	5.77	0.16	8.75E-01	NA	0.05	0	5.77	0	1.00E+00	NA	0.05	0	5.77	0	1.00E+00	NA	0.05	0	6.23	0	1.00E+00	NA	0.05	0	5.77	0	1.00E+00	NA	0.07	0.5	6.45	0.08	9.38E-01	NA	0.07	0
Solyc00g052430.2.1	Cytochrome c biogenesis FC (AHRD V3.3 *** A0A0C5B7H6_9SOLA)	-	-	-	-	1.49	2.97	2.01	1.48	1.40E-01	2.99E-01	1.49	-3.82	1.92	-1.99	4.65E-02	9.05E-02	1.49	3.78	1.87	2.02	4.38E-02	NA	1.49	-2.11	1.91	-1.11	2.68E-01	3.85E-01	1.49	0.75	2.21	0.34	7.35E-01	NA	1.49	-0.83	1.76	-0.47	6.37E-01	7.43E-01	1.57	2.68	1.89	1.42	1.56E-01	2.45E-01	1.57	-1.13
Solyc00g052530.2.1	Unknown protein	-	-	-	-	0.31	0	5.45	0	1.00E+00	NA	0.31	-0.48	4.94	-0.1	9.22E-01	NA	0.31	0	5.04	0	1.00E+00	NA	0.31	-2.67	4.99	-0.54	5.93E-01	NA	0.31	0	5.45	0	1.00E+00	NA	0.31	-1.84	4.99	-0.37	7.13E-01	NA	0.52	2.82	3.47	0.81	4.15E-01	NA	0.52	-0.09
Solyc00g052540.1.1	Unknown protein	-	-	-	-	0.24	1.66	6.2	0.27	7.90E-01	NA	0.24	0	5.77	0	1.00E+00	NA	0.24	0.56	5.77	0.1	9.23E-01	NA	0.24	0	5.77	0	1.00E+00	NA	0.24	0	6.23	0	1.00E+00	NA	0.24	2.27	5.73	0.4	6.92E-01	NA	0.35	2.58	5.44	0.47	6.35E-01	NA	0.35	0.09
Solyc00g069880.2.1	Photosystem II CP43 reaction center protein (AHRD V3.3 *-* A0A2G2YCL7_CAPAN)	-	-	-	-	0.3	-1.78	4.68	-0.38	7.04E-01	NA	0.3	-1.3	4.33	-0.3	7.64E-01	NA	0.3	-1.01	4.33	-0.23	8.16E-01	NA	0.3	-1.04	4.33	-0.24	8.10E-01	NA	0.3	-1.86	4.68	-0.4	6.91E-01	NA	0.3	-0.93	4.33	-0.21	8.30E-01	NA	0.28	-1.08	4.85	-0.22	8.24E-01	NA	0.28	-2.15
Solyc00g072800.2.1	Unknown protein	-	-	-	-	2.02	-2.11	2.05	-1.03	3.03E-01	5.01E-01	2.02	-2.06	1.54	-1.34	1.81E-01	2.81E-01	2.02	-1	1.78	-0.56	5.72E-01	NA	2.02	-2.42	1.58	-1.53	1.27E-01	2.10E-01	2.02	-2.19	2.05	-1.07	2.85E-01	1.00E+00	2.02	-2.49	1.6	-1.56	1.19E-01	2.03E-01	1.84	-1.18	1.72	-0.69	4.91E-01	6.04E-01	1.84	-2.78
Solyc00g076250.1.1	Aminotransferase-like, plant mobile domain-containing protein (AHRD V3.3 *-* A0A103XKK0_CYNCS)	-	-	-	-	0	NA	NA	NA	NA	NA	0	NA	NA	NA	NA	NA	0	NA	NA	NA	NA	NA	0	NA	NA	NA	NA	NA	0	NA	NA	NA	NA	NA	0	NA	NA	NA	NA	NA	0	NA	NA	NA	NA	NA	0	NA
Solyc00g094520.1.1	orf100 (mitochondrion) (AHRD V3.3 *** YP_005090391.1)	-	-	-	-	5.25	1.11	1.63	0.68	4.96E-01	6.74E-01	5.25	-1.6	1.48	-1.08	2.80E-01	3.98E-01	5.25	0.82	1.52	0.54	5.90E-01	9.52E-01	5.25	-0.57	1.46	-0.39	6.98E-01	7.87E-01	5.25	-0.77	1.72	-0.45	6.56E-01	1.00E+00	5.25	-0.61	1.47	-0.42	6.77E-01	7.76E-01	4.99	0.88	1.56	0.56	5.75E-01	6.78E-01	4.99	-3.02
Solyc00g094530.1.1	NADH-ubiquinone oxidoreductase chain 1 (AHRD V3.3 *** A0A2G2XVU5_CAPAN)	K03878	ND1; NADH-ubiquinone oxidoreductase chain 1 [EC:7.1.1.2]	sly00190 (Oxidative phosphorylation)	-	8.72	-0.75	1.33	-0.57	5.72E-01	7.35E-01	8.72	-2.71	1.27	-2.13	3.28E-02	6.70E-02	8.72	0.33	1.21	0.28	7.82E-01	9.85E-01	8.72	-0.72	1.21	-0.59	5.54E-01	6.67E-01	8.72	-1.67	1.36	-1.23	2.20E-01	1.00E+00	8.72	0.13	1.2	0.11	9.12E-01	9.51E-01	8.37	-0.06	1.28	-0.05	9.60E-01	9.74E-01	8.37	-2.76
Solyc00g094540.1.1	Unknown protein	-	-	-	-	12.59	0.75	1.46	0.52	6.06E-01	7.61E-01	12.59	-2.35	1.39	-1.69	9.01E-02	1.58E-01	12.59	0.98	1.35	0.72	4.70E-01	9.21E-01	12.59	-0.35	1.35	-0.26	7.96E-01	8.67E-01	12.59	-1.15	1.5	-0.77	4.42E-01	1.00E+00	12.59	0.97	1.34	0.73	4.67E-01	5.92E-01	12.77	1.06	1.33	0.8	4.24E-01	5.40E-01	12.77	-1.99
Solyc00g094550.1.1	hypothetical protein (AHRD V3.3 *-* AT2G07628.1)	-	-	-	-	0.4	1.71	4.57	0.37	7.08E-01	NA	0.4	-1.23	4.27	-0.29	7.73E-01	NA	0.4	1.08	4.26	0.25	8.00E-01	NA	0.4	0.58	4.26	0.14	8.92E-01	NA	0.4	1.79	4.55	0.39	6.94E-01	NA	0.4	0.97	4.24	0.23	8.18E-01	NA	0.41	1.55	4.16	0.37	7.10E-01	NA	0.41	-0.63
Solyc00g112190.2.1	Unknown protein	-	-	-	-	2.73	0.25	1.19	0.21	8.31E-01	9.11E-01	2.73	0.28	1.08	0.26	7.93E-01	8.62E-01	2.73	0.42	1.1	0.38	7.04E-01	9.70E-01	2.73	-0.78	1.16	-0.68	4.99E-01	6.16E-01	2.73	-1.21	1.33	-0.91	3.62E-01	1.00E+00	2.73	-0.27	1.13	-0.24	8.08E-01	8.74E-01	3	0.7	0.95	0.74	4.61E-01	5.75E-01	3	-0.21
Solyc00g118680.2.1	Unknown protein	-	-	-	-	12.1	0.66	1.17	0.56	5.75E-01	7.37E-01	12.1	-2.04	1.15	-1.77	7.63E-02	1.38E-01	12.1	1.2	1.08	1.11	2.67E-01	8.25E-01	12.1	0.48	1.09	0.44	6.62E-01	7.58E-01	12.1	-0.9	1.2	-0.75	4.54E-01	1.00E+00	12.1	0.58	1.09	0.53	5.94E-01	7.07E-01	13.04	1.23	1.11	1.11	2.67E-01	3.77E-01	13.04	-1.07
Solyc00g118690.1.1	NADH-ubiquinone oxidoreductase chain 1 (AHRD V3.3 *-* A0A2G2YI85_CAPAN)	-	-	-	-	5.69	1.42	1.28	1.1	2.70E-01	4.64E-01	5.69	1.27	1.14	1.11	2.65E-01	3.81E-01	5.69	0.65	1.22	0.53	5.93E-01	9.52E-01	5.69	0.6	1.16	0.52	6.05E-01	7.11E-01	5.69	-0.68	1.41	-0.48	6.29E-01	1.00E+00	5.69	1.58	1.14	1.38	1.68E-01	2.67E-01	6.62	2.37	1.13	2.1	3.60E-02	7.16E-02	6.62	0.57
Solyc00g125980.1.1	NADH dehydrogenase subunit (AHRD V3.3 -** A0A2K3PKA7_TRIPR)	-	-	-	-	8.3	-0.61	0.76	-0.8	4.25E-01	6.16E-01	8.3	1.15	0.7	1.65	9.91E-02	1.71E-01	8.3	0.41	0.67	0.61	5.44E-01	9.40E-01	8.3	1.07	0.7	1.53	1.26E-01	2.10E-01	8.3	-0.77	0.77	-1.01	3.12E-01	1.00E+00	8.3	0.35	0.73	0.49	6.26E-01	7.35E-01	8.3	-0.02	0.68	-0.03	9.72E-01	9.83E-01	8.3	0.01
Solyc00g125990.1.1	NADH dehydrogenase subunit 2 (AHRD V3.3 *** A0A0C5B2A9_HYONI)	K03879	ND2; NADH-ubiquinone oxidoreductase chain 2 [EC:7.1.1.2]	sly00190 (Oxidative phosphorylation)	-	1.14	2.58	2.06	1.25	2.10E-01	3.93E-01	1.14	-0.13	1.85	-0.07	9.45E-01	9.69E-01	1.14	1.35	2.03	0.66	5.06E-01	NA	1.14	0.44	1.83	0.24	8.10E-01	8.76E-01	1.14	2.04	2.09	0.97	3.30E-01	NA	1.14	-0.13	1.88	-0.07	9.45E-01	9.74E-01	1.26	1.97	1.95	1.01	3.13E-01	4.27E-01	1.26	0.5
Solyc00g126000.1.1	orf300 gene product (mitochondrion) (AHRD V3.3 *-* NP_064003.1)	-	-	-	-	0	NA	NA	NA	NA	NA	0	NA	NA	NA	NA	NA	0	NA	NA	NA	NA	NA	0	NA	NA	NA	NA	NA	0	NA	NA	NA	NA	NA	0	NA	NA	NA	NA	NA	0	NA	NA	NA	NA	NA	0	NA
Solyc00g126010.1.1	LOW protein: NADH-ubiquinone oxidoreductase chain-like protein (AHRD V3.3 *-* ATMG01330.1)	-	-	-	-	0.06	0.75	6.23	0.12	9.04E-01	NA	0.06	0.21	5.77	0.04	9.70E-01	NA	0.06	0	5.77	0	1.00E+00	NA	0.06	0	5.77	0	1.00E+00	NA	0.06	0	6.23	0	1.00E+00	NA	0.06	0	5.77	0	1.00E+00	NA	0.09	0.5	6.45	0.08	9.38E-01	NA	0.09	0
Solyc00g142160.1.1	RNA-dependent RNA polymerase (AHRD V3.3 *-* A0A2Z6JIR4_9VIRU)	-	-	-	-	1.33	-0.55	1.99	-0.28	7.82E-01	8.80E-01	1.33	-1.84	1.62	-1.14	2.55E-01	3.69E-01	1.33	0.57	1.71	0.33	7.38E-01	NA	1.33	-0.92	1.56	-0.59	5.53E-01	6.66E-01	1.33	-1.46	2.06	-0.71	4.79E-01	NA	1.33	-0.74	1.55	-0.47	6.35E-01	7.42E-01	1.31	1.07	1.84	0.58	5.62E-01	6.67E-01	1.31	-4.41
Solyc00g142170.2.1	RNA-dependent RNA polymerase (AHRD V3.3 *-* A0A2Z6JIR4_9VIRU)	-	-	-	-	1.07	-1.71	2.17	-0.79	4.32E-01	6.22E-01	1.07	-1.88	1.91	-0.98	3.25E-01	4.47E-01	1.07	-1.99	2.03	-0.98	3.26E-01	NA	1.07	-3.38	2.05	-1.65	9.82E-02	1.71E-01	1.07	-2.73	2.26	-1.21	2.27E-01	NA	1.07	-2.61	2.03	-1.29	1.98E-01	3.04E-01	1.17	-0.19	1.89	-0.1	9.22E-01	9.48E-01	1.17	-2.04
Solyc00g153980.1.1	Unknown protein	-	-	-	-	0.14	-0.93	6.23	-0.15	8.81E-01	NA	0.14	-1.23	5.77	-0.21	8.31E-01	NA	0.14	-0.88	5.77	-0.15	8.78E-01	NA	0.14	-0.97	5.77	-0.17	8.66E-01	NA	0.14	-1.01	6.23	-0.16	8.71E-01	NA	0.14	-0.14	5.77	-0.02	9.81E-01	NA	0.14	-0.22	6.45	-0.03	9.73E-01	NA	0.14	-1.35
Solyc00g164580.1.1	Unknown protein	-	-	-	-	0.16	-1.44	6.2	-0.23	8.16E-01	NA	0.16	0	5.77	0	1.00E+00	NA	0.16	-2.36	5.73	-0.41	6.81E-01	NA	0.16	0	5.77	0	1.00E+00	NA	0.16	-2.49	6.2	-0.4	6.88E-01	NA	0.16	0	5.77	0	1.00E+00	NA	0.23	-0.91	6.41	-0.14	8.87E-01	NA	0.23	0.78
Solyc00g180440.1.1	50S ribosomal protein L20, chloroplastic (AHRD V3.3 *** A0A1Z2RRT5_9ERIC)	K02887	RP-L20; large subunit ribosomal protein L20	sly03010 (Ribosome)	-	7.71	0.25	1.26	0.2	8.42E-01	9.16E-01	7.71	-2.75	1.17	-2.34	1.93E-02	4.25E-02	7.71	0.29	1.17	0.24	8.06E-01	9.88E-01	7.71	-3	1.2	-2.5	1.23E-02	2.89E-02	7.71	-2.47	1.43	-1.73	8.40E-02	8.05E-01	7.71	-0.59	1.13	-0.52	6.04E-01	7.16E-01	7.83	0.59	1.22	0.49	6.26E-01	7.21E-01	7.83	-2.2
Solyc00g181240.1.1	Unknown protein	-	-	-	-	0.03	0.75	6.23	0.12	9.04E-01	NA	0.03	0	5.77	0	1.00E+00	NA	0.03	0	5.77	0	1.00E+00	NA	0.03	0	5.77	0	1.00E+00	NA	0.03	0	6.23	0	1.00E+00	NA	0.03	0	5.77	0	1.00E+00	NA	0.03	0	6.45	0	1.00E+00	NA	0.03	0
Solyc00g181250.2.1	Photosystem II CP43 reaction center protein (AHRD V3.3 *-* A0A2G2V3B6_CAPBA)	K02952	RP-S13; small subunit ribosomal protein S13	sly03010 (Ribosome)	-	0.46	-0.93	3.39	-0.27	7.84E-01	NA	0.46	-1.42	2.97	-0.48	6.33E-01	NA	0.46	-0.88	3.14	-0.28	7.78E-01	NA	0.46	-2.45	3.03	-0.81	4.18E-01	NA	0.46	-1.01	3.39	-0.3	7.66E-01	NA	0.46	-1.08	2.98	-0.36	7.17E-01	NA	0.5	1.65	3.1	0.53	5.95E-01	NA	0.5	-3.55
Solyc00g198360.1.1	Zinc finger transcription factor 4	-	-	-	-	0	NA	NA	NA	NA	NA	0	NA	NA	NA	NA	NA	0	NA	NA	NA	NA	NA	0	NA	NA	NA	NA	NA	0	NA	NA	NA	NA	NA	0	NA	NA	NA	NA	NA	0	NA	NA	NA	NA	NA	0	NA
Solyc00g210860.1.1	Unknown protein	-	-	-	-	0.02	0	6.23	0	1.00E+00	NA	0.02	0	5.77	0	1.00E+00	NA	0.02	0.56	5.77	0.1	9.23E-01	NA	0.02	0	5.77	0	1.00E+00	NA	0.02	0	6.23	0	1.00E+00	NA	0.02	0	5.77	0	1.00E+00	NA	0.02	0	6.45	0	1.00E+00	NA	0.02	0
Solyc00g230060.1.1	Ribonuclease H protein (AHRD V3.3 *-* A0A2I0WBN4_9ASPA)	-	-	-	-	8.45	-1.7	0.73	-2.34	1.94E-02	7.09E-02	8.45	3.33	1.13	2.94	3.27E-03	8.98E-03	8.45	0.46	0.56	0.81	4.18E-01	9.00E-01	8.45	4.69	1.12	4.21	2.58E-05	1.09E-04	8.45	-0.1	0.62	-0.16	8.75E-01	1.00E+00	8.45	3.77	1.13	3.34	8.51E-04	2.84E-03	8	-0.65	0.59	-1.09	2.76E-01	3.87E-01	8	2.31
Solyc00g230070.1.1	Photosystem II CP43 reaction center protein (AHRD V3.3 *-* A0A220NAN4_9BRAS)	-	-	-	-	0.11	-0.93	6.23	-0.15	8.81E-01	NA	0.11	0	5.77	0	1.00E+00	NA	0.11	-0.16	5.77	-0.03	9.78E-01	NA	0.11	0	5.77	0	1.00E+00	NA	0.11	-1.01	6.23	-0.16	8.71E-01	NA	0.11	0.58	5.77	0.1	9.20E-01	NA	0.19	0.84	6.43	0.13	8.96E-01	NA	0.19	0.74
Solyc00g230080.1.1	Photosystem II protein D2 (AHRD V3.3 *** A0A0K0N7Y1_9LILI)	-	-	-	-	0	NA	NA	NA	NA	NA	0	NA	NA	NA	NA	NA	0	NA	NA	NA	NA	NA	0	NA	NA	NA	NA	NA	0	NA	NA	NA	NA	NA	0	NA	NA	NA	NA	NA	0	NA	NA	NA	NA	NA	0	NA
Solyc00g244280.1.1	senescence-associated carboxylesterase 101-like isoform X3 (AHRD V3.3 *-* XP_024928153.1)	-	-	-	-	0.6	-1.32	3.68	-0.36	7.20E-01	NA	0.6	3.51	3.32	1.05	2.92E-01	NA	0.6	-2.23	3.4	-0.66	5.11E-01	NA	0.6	0.47	3.45	0.14	8.92E-01	NA	0.6	-2.36	3.68	-0.64	5.21E-01	NA	0.6	1.63	3.42	0.48	6.34E-01	NA	0.49	-2.3	4.42	-0.52	6.03E-01	NA	0.49	0
Solyc00g244290.1.1	NADH dehydrogenase subunit 2 (AHRD V3.3 *-* A0A0C5B2A9_HYONI)	-	-	-	-	0	NA	NA	NA	NA	NA	0	NA	NA	NA	NA	NA	0	NA	NA	NA	NA	NA	0	NA	NA	NA	NA	NA	0	NA	NA	NA	NA	NA	0	NA	NA	NA	NA	NA	0	NA	NA	NA	NA	NA	0	NA
Solyc00g244300.1.1	Unknown protein	-	-	-	-	10.71	-0.12	0.77	-0.16	8.75E-01	9.34E-01	10.71	-0.31	0.73	-0.43	6.71E-01	7.67E-01	10.71	0.28	0.71	0.4	6.92E-01	9.68E-01	10.71	0.85	0.71	1.19	2.33E-01	3.45E-01	10.71	-0.44	0.78	-0.56	5.75E-01	1.00E+00	10.71	1.18	0.71	1.66	9.59E-02	1.69E-01	10.72	0.47	0.75	0.63	5.30E-01	6.37E-01	10.72	-0.92
Solyc00g254910.1.1	Auxin-responsive GH3 family protein (AHRD V3.3 *-* A0A2U1NZC8_ARTAN)	K14506	JAR1_4_6; jasmonic acid-amino synthetase [EC:6.3.2.52]	sly04075 (Plant hormone signal transduction)	JA Signaling/Response	0	NA	NA	NA	NA	NA	0	NA	NA	NA	NA	NA	0	NA	NA	NA	NA	NA	0	NA	NA	NA	NA	NA	0	NA	NA	NA	NA	NA	0	NA	NA	NA	NA	NA	0	NA	NA	NA	NA	NA	0	NA
Solyc00g266110.1.1	Auxin-responsive GH3 family protein (AHRD V3.3 *-* A0A2U1NZC8_ARTAN)	-	-	-	-	0	NA	NA	NA	NA	NA	0	NA	NA	NA	NA	NA	0	NA	NA	NA	NA	NA	0	NA	NA	NA	NA	NA	0	NA	NA	NA	NA	NA	0	NA	NA	NA	NA	NA	0	NA	NA	NA	NA	NA	0	NA
Solyc00g277510.1.1	Photosystem II protein D1 (AHRD V3.3 *-* A0A1U8QBZ9_CAPAN)	-	-	-	-	0	NA	NA	NA	NA	NA	0	NA	NA	NA	NA	NA	0	NA	NA	NA	NA	NA	0	NA	NA	NA	NA	NA	0	NA	NA	NA	NA	NA	0	NA	NA	NA	NA	NA	0	NA	NA	NA	NA	NA	0	NA
Solyc00g281110.1.1	Unknown protein	-	-	-	-	0.44	0.03	3.87	0.01	9.93E-01	NA	0.44	0.21	3.58	0.06	9.52E-01	NA	0.44	-0.16	3.58	-0.05	9.64E-01	NA	0.44	0.47	3.58	0.13	8.96E-01	NA	0.44	-0.05	3.87	-0.01	9.90E-01	NA	0.44	3.01	3.48	0.87	3.86E-01	NA	0.44	1.14	3.52	0.33	7.45E-01	NA	0.44	0
Solyc00g284510.1.1	zinc finger CCCH domain-containing protein 6-like isoform X2 (AHRD V3.3 *-* A0A2I4DEC7_9ROSI)	-	-	-	-	0.04	-0.93	6.23	-0.15	8.81E-01	NA	0.04	0	5.77	0	1.00E+00	NA	0.04	-0.88	5.77	-0.15	8.78E-01	NA	0.04	0	5.77	0	1.00E+00	NA	0.04	-1.01	6.23	-0.16	8.71E-01	NA	0.04	0	5.77	0	1.00E+00	NA	0.03	-0.94	6.45	-0.15	8.84E-01	NA	0.03	0
Solyc00g308530.1.1	Unknown protein	-	-	-	-	0	NA	NA	NA	NA	NA	0	NA	NA	NA	NA	NA	0	NA	NA	NA	NA	NA	0	NA	NA	NA	NA	NA	0	NA	NA	NA	NA	NA	0	NA	NA	NA	NA	NA	0	NA	NA	NA	NA	NA	0	NA
Solyc00g309530.1.1	Unknown protein	-	-	-	-	0	NA	NA	NA	NA	NA	0	NA	NA	NA	NA	NA	0	NA	NA	NA	NA	NA	0	NA	NA	NA	NA	NA	0	NA	NA	NA	NA	NA	0	NA	NA	NA	NA	NA	0	NA	NA	NA	NA	NA	0	NA
Solyc00g316530.1.1	ATP synthase subunit beta, mitochondrial (AHRD V3.3 *-* A0A2G2V6Z5_CAPBA)	-	-	-	-	2.12	-1.54	1.79	-0.86	3.89E-01	5.85E-01	2.12	0.12	1.56	0.07	9.41E-01	9.67E-01	2.12	-0.31	1.55	-0.2	8.44E-01	NA	2.12	-0.66	1.63	-0.41	6.84E-01	7.76E-01	2.12	-3.08	1.97	-1.56	1.18E-01	9.03E-01	2.12	1.04	1.55	0.67	5.03E-01	6.26E-01	2.31	0.59	1.37	0.43	6.69E-01	7.57E-01	2.31	-1.1
Solyc00g320430.1.1	Unknown protein	-	-	-	-	3.47	0.85	1.66	0.51	6.08E-01	7.63E-01	3.47	-3.13	1.73	-1.81	7.04E-02	1.29E-01	3.47	1.56	1.53	1.02	3.08E-01	8.48E-01	3.47	0.45	1.44	0.31	7.57E-01	8.36E-01	3.47	-3.12	1.97	-1.58	1.14E-01	8.93E-01	3.47	1.43	1.43	1	3.17E-01	4.40E-01	3.59	2.02	1.58	1.28	2.00E-01	3.00E-01	3.59	-2.33
Solyc00g322630.1.1	Auxin-responsive GH3 family protein (AHRD V3.3 *-* A0A2U1NZC8_ARTAN)	-	-	-	-	0	NA	NA	NA	NA	NA	0	NA	NA	NA	NA	NA	0	NA	NA	NA	NA	NA	0	NA	NA	NA	NA	NA	0	NA	NA	NA	NA	NA	0	NA	NA	NA	NA	NA	0	NA	NA	NA	NA	NA	0	NA
Solyc00g500001.1.1	Retrovirus-related Pol polyprotein from transposon TNT 1-94 (AHRD V3.3 *-* A0A2I0VJ33_9ASPA)	-	-	-	-	0	NA	NA	NA	NA	NA	0	NA	NA	NA	NA	NA	0	NA	NA	NA	NA	NA	0	NA	NA	NA	NA	NA	0	NA	NA	NA	NA	NA	0	NA	NA	NA	NA	NA	0	NA	NA	NA	NA	NA	0	NA
Solyc00g500002.1.1	Retrovirus-related Pol polyprotein from transposon TNT 1-94 (AHRD V3.3 *-* A0A2I0VBY8_9ASPA)	-	-	-	-	0.03	0	6.23	0	1.00E+00	NA	0.03	-1.23	5.77	-0.21	8.31E-01	NA	0.03	0	5.77	0	1.00E+00	NA	0.03	-0.97	5.77	-0.17	8.66E-01	NA	0.03	0	6.23	0	1.00E+00	NA	0.03	-0.86	5.77	-0.15	8.82E-01	NA	0.04	0	6.45	0	1.00E+00	NA	0.04	-0.63
Solyc00g500003.1.1	MP domain-containing protein (AHRD V3.3 *-* A0A1Q3D0H5_CEPFO)	-	-	-	-	25.59	-0.37	0.66	-0.56	5.79E-01	7.40E-01	25.59	-0.38	0.59	-0.64	5.22E-01	6.39E-01	25.59	0.2	0.6	0.34	7.35E-01	9.78E-01	25.59	-0.23	0.59	-0.38	7.04E-01	7.93E-01	25.59	0.47	0.65	0.72	4.71E-01	1.00E+00	25.59	0.07	0.59	0.12	9.08E-01	9.48E-01	25.47	-0.31	0.57	-0.55	5.82E-01	6.84E-01	25.47	-0.37
Solyc00g500004.1.1	Unknown protein	-	-	-	-	0	NA	NA	NA	NA	NA	0	NA	NA	NA	NA	NA	0	NA	NA	NA	NA	NA	0	NA	NA	NA	NA	NA	0	NA	NA	NA	NA	NA	0	NA	NA	NA	NA	NA	0	NA	NA	NA	NA	NA	0	NA
Solyc00g500005.1.1	Unknown protein	-	-	-	-	0	NA	NA	NA	NA	NA	0	NA	NA	NA	NA	NA	0	NA	NA	NA	NA	NA	0	NA	NA	NA	NA	NA	0	NA	NA	NA	NA	NA	0	NA	NA	NA	NA	NA	0	NA	NA	NA	NA	NA	0	NA
Solyc00g500006.1.1	Unknown protein	-	-	-	-	0	NA	NA	NA	NA	NA	0	NA	NA	NA	NA	NA	0	NA	NA	NA	NA	NA	0	NA	NA	NA	NA	NA	0	NA	NA	NA	NA	NA	0	NA	NA	NA	NA	NA	0	NA	NA	NA	NA	NA	0	NA
Solyc00g500007.1.1	Unknown protein	-	-	-	-	0	NA	NA	NA	NA	NA	0	NA	NA	NA	NA	NA	0	NA	NA	NA	NA	NA	0	NA	NA	NA	NA	NA	0	NA	NA	NA	NA	NA	0	NA	NA	NA	NA	NA	0	NA	NA	NA	NA	NA	0	NA
Solyc00g500008.1.1	Unknown protein	-	-	-	-	0	NA	NA	NA	NA	NA	0	NA	NA	NA	NA	NA	0	NA	NA	NA	NA	NA	0	NA	NA	NA	NA	NA	0	NA	NA	NA	NA	NA	0	NA	NA	NA	NA	NA	0	NA	NA	NA	NA	NA	0	NA
Solyc00g500009.1.1	Unknown protein	-	-	-	-	0	NA	NA	NA	NA	NA	0	NA	NA	NA	NA	NA	0	NA	NA	NA	NA	NA	0	NA	NA	NA	NA	NA	0	NA	NA	NA	NA	NA	0	NA	NA	NA	NA	NA	0	NA	NA	NA	NA	NA	0	NA
Solyc00g500010.1.1	Unknown protein	-	-	-	-	0	NA	NA	NA	NA	NA	0	NA	NA	NA	NA	NA	0	NA	NA	NA	NA	NA	0	NA	NA	NA	NA	NA	0	NA	NA	NA	NA	NA	0	NA	NA	NA	NA	NA	0	NA	NA	NA	NA	NA	0	NA
Solyc00g500011.1.1	Unknown protein	-	-	-	-	0.17	-2.82	6.19	-0.46	6.48E-01	NA	0.17	0	5.77	0	1.00E+00	NA	0.17	-2.78	5.72	-0.49	6.27E-01	NA	0.17	0	5.77	0	1.00E+00	NA	0.17	-2.9	6.19	-0.47	6.39E-01	NA	0.17	0	5.77	0	1.00E+00	NA	0.14	-2.84	6.41	-0.44	6.57E-01	NA	0.14	0
Solyc00g500012.1.1	Unknown protein	-	-	-	-	0.07	-0.93	6.23	-0.15	8.81E-01	NA	0.07	0	5.77	0	1.00E+00	NA	0.07	-0.88	5.77	-0.15	8.78E-01	NA	0.07	0	5.77	0	1.00E+00	NA	0.07	-1.01	6.23	-0.16	8.71E-01	NA	0.07	0.58	5.77	0.1	9.20E-01	NA	0.06	-0.94	6.45	-0.15	8.84E-01	NA	0.06	0
Solyc00g500013.1.1	Unknown protein	-	-	-	-	0	NA	NA	NA	NA	NA	0	NA	NA	NA	NA	NA	0	NA	NA	NA	NA	NA	0	NA	NA	NA	NA	NA	0	NA	NA	NA	NA	NA	0	NA	NA	NA	NA	NA	0	NA	NA	NA	NA	NA	0	NA
Solyc00g500014.1.1	Unknown protein	-	-	-	-	0.21	-3.15	6.18	-0.51	6.11E-01	NA	0.21	0	5.77	0	1.00E+00	NA	0.21	-3.1	5.71	-0.54	5.87E-01	NA	0.21	0	5.77	0	1.00E+00	NA	0.21	-3.23	6.18	-0.52	6.01E-01	NA	0.21	0	5.77	0	1.00E+00	NA	0.17	-3.16	6.4	-0.49	6.21E-01	NA	0.17	0
Solyc00g500015.1.1	Unknown protein	-	-	-	-	0.04	-0.93	6.23	-0.15	8.81E-01	NA	0.04	0	5.77	0	1.00E+00	NA	0.04	-0.88	5.77	-0.15	8.78E-01	NA	0.04	0	5.77	0	1.00E+00	NA	0.04	-1.01	6.23	-0.16	8.71E-01	NA	0.04	0	5.77	0	1.00E+00	NA	0.03	-0.94	6.45	-0.15	8.84E-01	NA	0.03	0
Solyc00g500016.1.1	Unknown protein	-	-	-	-	0	NA	NA	NA	NA	NA	0	NA	NA	NA	NA	NA	0	NA	NA	NA	NA	NA	0	NA	NA	NA	NA	NA	0	NA	NA	NA	NA	NA	0	NA	NA	NA	NA	NA	0	NA	NA	NA	NA	NA	0	NA
Solyc00g500017.1.1	Unknown protein	-	-	-	-	0	NA	NA	NA	NA	NA	0	NA	NA	NA	NA	NA	0	NA	NA	NA	NA	NA	0	NA	NA	NA	NA	NA	0	NA	NA	NA	NA	NA	0	NA	NA	NA	NA	NA	0	NA	NA	NA	NA	NA	0	NA
Solyc00g500018.1.1	Unknown protein	-	-	-	-	0	NA	NA	NA	NA	NA	0	NA	NA	NA	NA	NA	0	NA	NA	NA	NA	NA	0	NA	NA	NA	NA	NA	0	NA	NA	NA	NA	NA	0	NA	NA	NA	NA	NA	0	NA	NA	NA	NA	NA	0	NA
Solyc00g500019.1.1	Photosystem I assembly protein Ycf4 (AHRD V3.3 *** K4EQH2_DATST)	-	-	-	-	0	NA	NA	NA	NA	NA	0	NA	NA	NA	NA	NA	0	NA	NA	NA	NA	NA	0	NA	NA	NA	NA	NA	0	NA	NA	NA	NA	NA	0	NA	NA	NA	NA	NA	0	NA	NA	NA	NA	NA	0	NA
Solyc00g500020.1.1	Cytochrome f (AHRD V3.3 *** A0A2G3ALJ3_CAPAN)	K02634	petA; apocytochrome f	sly00195 (Photosynthesis)	-	0	NA	NA	NA	NA	NA	0	NA	NA	NA	NA	NA	0	NA	NA	NA	NA	NA	0	NA	NA	NA	NA	NA	0	NA	NA	NA	NA	NA	0	NA	NA	NA	NA	NA	0	NA	NA	NA	NA	NA	0	NA
Solyc00g500021.1.1	Cytochrome b559 subunit alpha (AHRD V3.3 *** S8D1L1_9LAMI)	K02707	psbE; photosystem II cytochrome b559 subunit alpha	sly00195 (Photosynthesis)	-	0	NA	NA	NA	NA	NA	0	NA	NA	NA	NA	NA	0	NA	NA	NA	NA	NA	0	NA	NA	NA	NA	NA	0	NA	NA	NA	NA	NA	0	NA	NA	NA	NA	NA	0	NA	NA	NA	NA	NA	0	NA
Solyc00g500022.1.1	30S ribosomal protein S18, chloroplastic (AHRD V3.3 *** A0A1U8QD82_CAPAN)	K02963	RP-S18; small subunit ribosomal protein S18	sly03010 (Ribosome)	-	42.82	-0.12	0.82	-0.15	8.82E-01	9.38E-01	42.82	-1.49	0.76	-1.97	4.89E-02	9.46E-02	42.82	0.53	0.75	0.71	4.80E-01	9.24E-01	42.82	-0.65	0.75	-0.87	3.86E-01	5.08E-01	42.82	-0.78	0.82	-0.94	3.45E-01	1.00E+00	42.82	-0.3	0.75	-0.4	6.90E-01	7.87E-01	40.73	-0.21	0.77	-0.28	7.83E-01	8.46E-01	40.73	-1.95
Solyc00g500023.1.1	ATP-dependent Clp protease proteolytic subunit (AHRD V3.3 *** CLPP_SOLTU)	K01358	-	-	-	35.06	1.14	0.87	1.31	1.89E-01	3.68E-01	35.06	-2.12	0.81	-2.62	8.72E-03	2.13E-02	35.06	1.07	0.81	1.32	1.86E-01	7.38E-01	35.06	-1.57	0.81	-1.95	5.10E-02	9.85E-02	35.06	-0.86	0.89	-0.97	3.32E-01	1.00E+00	35.06	-1.04	0.8	-1.29	1.96E-01	3.02E-01	34.77	0.71	0.86	0.83	4.09E-01	5.25E-01	34.77	-2.3
Solyc00g500024.1.1	Photosystem II CP47 reaction center protein (AHRD V3.3 *** A0A1U8QCF6_CAPAN)	K02704	psbB; photosystem II CP47 chlorophyll apoprotein	sly00195 (Photosynthesis)	-	0	NA	NA	NA	NA	NA	0	NA	NA	NA	NA	NA	0	NA	NA	NA	NA	NA	0	NA	NA	NA	NA	NA	0	NA	NA	NA	NA	NA	0	NA	NA	NA	NA	NA	0	NA	NA	NA	NA	NA	0	NA
Solyc00g500025.1.1	Unknown protein	K02709	psbH; photosystem II PsbH protein	sly00195 (Photosynthesis)	-	2.71	1.47	2.22	0.66	5.09E-01	6.85E-01	2.71	-2.11	2.27	-0.93	3.52E-01	4.75E-01	2.71	1.9	2.06	0.92	3.57E-01	8.75E-01	2.71	-2.56	2.27	-1.13	2.61E-01	3.77E-01	2.71	0.4	2.26	0.18	8.58E-01	1.00E+00	2.71	1.77	2.05	0.86	3.88E-01	5.15E-01	2.38	-0.75	2.09	-0.36	7.20E-01	7.98E-01	2.38	-1.7
Solyc00g500026.1.1	Photosystem II reaction center protein H (AHRD V3.3 *** I6N985_DATST)	K02709	psbH; photosystem II PsbH protein	sly00195 (Photosynthesis)	-	0	NA	NA	NA	NA	NA	0	NA	NA	NA	NA	NA	0	NA	NA	NA	NA	NA	0	NA	NA	NA	NA	NA	0	NA	NA	NA	NA	NA	0	NA	NA	NA	NA	NA	0	NA	NA	NA	NA	NA	0	NA
Solyc00g500027.1.1	Cytochrome b6 (AHRD V3.3 *** A0A125RTD6_9ASTR)	K02635	petB; cytochrome b6	sly00195 (Photosynthesis)	-	23.3	0.5	1.16	0.43	6.65E-01	8.06E-01	23.3	-3.27	1.12	-2.91	3.60E-03	9.78E-03	23.3	0.43	1.08	0.4	6.89E-01	9.68E-01	23.3	-0.8	1.08	-0.74	4.59E-01	5.79E-01	23.3	-2.36	1.21	-1.95	5.11E-02	6.68E-01	23.3	-0.05	1.07	-0.04	9.67E-01	9.88E-01	21.56	-0.36	1.14	-0.31	7.54E-01	8.24E-01	21.56	-3.42
Solyc00g500028.1.1	Cytochrome b6-f complex subunit 4 (AHRD V3.3 *** A0A2G2XBM1_CAPBA)	-	-	-	-	0.65	1.91	2.61	0.73	4.66E-01	NA	0.65	-2.86	2.43	-1.18	2.38E-01	NA	0.65	1.66	2.46	0.68	4.99E-01	NA	0.65	-1.83	2.41	-0.76	4.49E-01	NA	0.65	-1.01	2.77	-0.36	7.15E-01	NA	0.65	-3.21	2.43	-1.32	1.85E-01	NA	0.62	-0.22	2.48	-0.09	9.29E-01	NA	0.62	-1.66
Solyc00g500029.1.1	30S ribosomal protein S2, chloroplastic (AHRD V3.3 *** I6N946_DATST)	-	-	-	-	0	NA	NA	NA	NA	NA	0	NA	NA	NA	NA	NA	0	NA	NA	NA	NA	NA	0	NA	NA	NA	NA	NA	0	NA	NA	NA	NA	NA	0	NA	NA	NA	NA	NA	0	NA	NA	NA	NA	NA	0	NA
Solyc00g500030.1.1	30S ribosomal protein S11, chloroplastic (AHRD V3.3 *** G9FCH9_9LAMI)	K02948	RP-S11; small subunit ribosomal protein S11	sly03010 (Ribosome)	-	0	NA	NA	NA	NA	NA	0	NA	NA	NA	NA	NA	0	NA	NA	NA	NA	NA	0	NA	NA	NA	NA	NA	0	NA	NA	NA	NA	NA	0	NA	NA	NA	NA	NA	0	NA	NA	NA	NA	NA	0	NA
Solyc00g500031.1.1	50S ribosomal protein L14, chloroplastic (AHRD V3.3 *** I6N992_DATST)	K02874	RP-L14; large subunit ribosomal protein L14	sly03010 (Ribosome)	-	0	NA	NA	NA	NA	NA	0	NA	NA	NA	NA	NA	0	NA	NA	NA	NA	NA	0	NA	NA	NA	NA	NA	0	NA	NA	NA	NA	NA	0	NA	NA	NA	NA	NA	0	NA	NA	NA	NA	NA	0	NA
Solyc00g500032.1.1	50S ribosomal protein L16, chloroplastic (AHRD V3.3 *-* A0A2G3BL23_CAPCH)	K02878	RP-L16; large subunit ribosomal protein L16	sly03010 (Ribosome)	-	0	NA	NA	NA	NA	NA	0	NA	NA	NA	NA	NA	0	NA	NA	NA	NA	NA	0	NA	NA	NA	NA	NA	0	NA	NA	NA	NA	NA	0	NA	NA	NA	NA	NA	0	NA	NA	NA	NA	NA	0	NA
Solyc00g500033.1.1	Ribosomal protein L2, plastid (AHRD V3.3 *-* A0A2U1PJW3_ARTAN)	-	-	-	-	0	NA	NA	NA	NA	NA	0	NA	NA	NA	NA	NA	0	NA	NA	NA	NA	NA	0	NA	NA	NA	NA	NA	0	NA	NA	NA	NA	NA	0	NA	NA	NA	NA	NA	0	NA	NA	NA	NA	NA	0	NA
Solyc00g500034.1.1	30S ribosomal protein S3, chloroplastic (AHRD V3.3 *** I6N994_DATST)	K02982	RP-S3; small subunit ribosomal protein S3	sly03010 (Ribosome)	-	35.03	0.17	0.88	0.19	8.46E-01	9.19E-01	35.03	-2.68	0.82	-3.29	1.01E-03	3.16E-03	35.03	0.32	0.82	0.39	7.00E-01	9.70E-01	35.03	-1.62	0.81	-2	4.57E-02	8.99E-02	35.03	-1.38	0.91	-1.52	1.28E-01	9.21E-01	35.03	-1.37	0.81	-1.69	9.03E-02	1.61E-01	34.03	0.49	0.85	0.58	5.65E-01	6.69E-01	34.03	-3.05
Solyc00g500035.1.1	50S ribosomal protein L2 (AHRD V3.3 *** H6T990_9CARY)	-	-	-	-	0	NA	NA	NA	NA	NA	0	NA	NA	NA	NA	NA	0	NA	NA	NA	NA	NA	0	NA	NA	NA	NA	NA	0	NA	NA	NA	NA	NA	0	NA	NA	NA	NA	NA	0	NA	NA	NA	NA	NA	0	NA
Solyc00g500036.1.1	Ycf15 (AHRD V3.3 *-* A0A346JLD3_9ASTE)	-	-	-	-	0	NA	NA	NA	NA	NA	0	NA	NA	NA	NA	NA	0	NA	NA	NA	NA	NA	0	NA	NA	NA	NA	NA	0	NA	NA	NA	NA	NA	0	NA	NA	NA	NA	NA	0	NA	NA	NA	NA	NA	0	NA
Solyc00g500037.1.1	Protein Ycf2 (AHRD V3.3 *** A0A1Z1GA65_LITCN)	-	-	-	-	0	NA	NA	NA	NA	NA	0	NA	NA	NA	NA	NA	0	NA	NA	NA	NA	NA	0	NA	NA	NA	NA	NA	0	NA	NA	NA	NA	NA	0	NA	NA	NA	NA	NA	0	NA	NA	NA	NA	NA	0	NA
Solyc00g500038.1.1	Ycf15 protein (AHRD V3.3 *-* J7H9P3_CAPAN)	-	-	-	-	0	NA	NA	NA	NA	NA	0	NA	NA	NA	NA	NA	0	NA	NA	NA	NA	NA	0	NA	NA	NA	NA	NA	0	NA	NA	NA	NA	NA	0	NA	NA	NA	NA	NA	0	NA	NA	NA	NA	NA	0	NA
Solyc00g500039.1.1	Ycf15 (AHRD V3.3 *-* A0A346JLD3_9ASTE)	-	-	-	-	0	NA	NA	NA	NA	NA	0	NA	NA	NA	NA	NA	0	NA	NA	NA	NA	NA	0	NA	NA	NA	NA	NA	0	NA	NA	NA	NA	NA	0	NA	NA	NA	NA	NA	0	NA	NA	NA	NA	NA	0	NA
Solyc00g500040.1.1	Protein TIC 214 (AHRD V3.3 *-* K4EQH9_DATST)	-	-	-	-	0	NA	NA	NA	NA	NA	0	NA	NA	NA	NA	NA	0	NA	NA	NA	NA	NA	0	NA	NA	NA	NA	NA	0	NA	NA	NA	NA	NA	0	NA	NA	NA	NA	NA	0	NA	NA	NA	NA	NA	0	NA
Solyc00g500041.1.1	NAD(P)H-quinone oxidoreductase subunit 1, chloroplastic (AHRD V3.3 *** A0A2G2XBN0_CAPBA)	K05572	ndhA; NAD(P)H-quinone oxidoreductase subunit 1 [EC:7.1.1.2]	sly00190 (Oxidative phosphorylation)	-	0.1	0	6.23	0	1.00E+00	NA	0.1	-2.06	5.76	-0.36	7.21E-01	NA	0.1	0.56	5.77	0.1	9.23E-01	NA	0.1	-1.81	5.76	-0.31	7.54E-01	NA	0.1	0	6.23	0	1.00E+00	NA	0.1	-1.69	5.76	-0.29	7.69E-01	NA	0.12	0.5	6.45	0.08	9.38E-01	NA	0.12	-2.19
Solyc00g500042.1.1	Protein TIC 214 (AHRD V3.3 *** TI214_SOLTU)	-	-	-	-	8.47	0.42	0.8	0.53	5.98E-01	7.55E-01	8.47	-1.19	0.72	-1.66	9.64E-02	1.67E-01	8.47	-0.15	0.76	-0.2	8.43E-01	9.91E-01	8.47	-1.79	0.75	-2.39	1.68E-02	3.79E-02	8.47	-1.84	0.93	-1.98	4.82E-02	6.55E-01	8.47	-0.74	0.72	-1.03	3.03E-01	4.24E-01	8.71	0.42	0.71	0.59	5.52E-01	6.58E-01	8.71	-1.55
Solyc00g500043.1.1	Protein TIC 214 (AHRD V3.3 *-* TI214_SOLTU)	-	-	-	-	0	NA	NA	NA	NA	NA	0	NA	NA	NA	NA	NA	0	NA	NA	NA	NA	NA	0	NA	NA	NA	NA	NA	0	NA	NA	NA	NA	NA	0	NA	NA	NA	NA	NA	0	NA	NA	NA	NA	NA	0	NA
Solyc00g500044.1.1	30S ribosomal protein S2, chloroplastic (AHRD V3.3 *** I6N946_DATST)	-	-	-	-	0	NA	NA	NA	NA	NA	0	NA	NA	NA	NA	NA	0	NA	NA	NA	NA	NA	0	NA	NA	NA	NA	NA	0	NA	NA	NA	NA	NA	0	NA	NA	NA	NA	NA	0	NA	NA	NA	NA	NA	0	NA
Solyc00g500045.1.1	Ycf15 protein (AHRD V3.3 *-* J7H9P3_CAPAN)	-	-	-	-	0	NA	NA	NA	NA	NA	0	NA	NA	NA	NA	NA	0	NA	NA	NA	NA	NA	0	NA	NA	NA	NA	NA	0	NA	NA	NA	NA	NA	0	NA	NA	NA	NA	NA	0	NA	NA	NA	NA	NA	0	NA
Solyc00g500046.1.1	Protein Ycf2 (AHRD V3.3 *** A0A1Z1GA65_LITCN)	-	-	-	-	0	NA	NA	NA	NA	NA	0	NA	NA	NA	NA	NA	0	NA	NA	NA	NA	NA	0	NA	NA	NA	NA	NA	0	NA	NA	NA	NA	NA	0	NA	NA	NA	NA	NA	0	NA	NA	NA	NA	NA	0	NA
Solyc00g500047.1.1	50S ribosomal protein L2, chloroplastic (AHRD V3.3 *** A0A1C8V6E3_9ROSI)	K02886	RP-L2; large subunit ribosomal protein L2	sly03010 (Ribosome)	-	0	NA	NA	NA	NA	NA	0	NA	NA	NA	NA	NA	0	NA	NA	NA	NA	NA	0	NA	NA	NA	NA	NA	0	NA	NA	NA	NA	NA	0	NA	NA	NA	NA	NA	0	NA	NA	NA	NA	NA	0	NA
Solyc00g500048.1.1	Maturase K (AHRD V3.3 *** A0A2G3DGH8_CAPCH)	K20000	-	-	-	0	NA	NA	NA	NA	NA	0	NA	NA	NA	NA	NA	0	NA	NA	NA	NA	NA	0	NA	NA	NA	NA	NA	0	NA	NA	NA	NA	NA	0	NA	NA	NA	NA	NA	0	NA	NA	NA	NA	NA	0	NA
Solyc00g500049.1.1	Photosystem II reaction center protein K (AHRD V3.3 *** A0A1U8QD48_CAPAN)	K02712	psbK; photosystem II PsbK protein	sly00195 (Photosynthesis)	-	0	NA	NA	NA	NA	NA	0	NA	NA	NA	NA	NA	0	NA	NA	NA	NA	NA	0	NA	NA	NA	NA	NA	0	NA	NA	NA	NA	NA	0	NA	NA	NA	NA	NA	0	NA	NA	NA	NA	NA	0	NA
Solyc00g500050.1.1	ATP synthase subunit alpha, chloroplastic (AHRD V3.3 *** I6N942_DATST)	K02111	ATPF1A; F-type H+/Na+-transporting ATPase subunit alpha [EC:7.1.2.2 7.2.2.1]	sly00190 (Oxidative phosphorylation), sly00195 (Photosynthesis)	-	0	NA	NA	NA	NA	NA	0	NA	NA	NA	NA	NA	0	NA	NA	NA	NA	NA	0	NA	NA	NA	NA	NA	0	NA	NA	NA	NA	NA	0	NA	NA	NA	NA	NA	0	NA	NA	NA	NA	NA	0	NA
Solyc00g500051.1.1	30S ribosomal protein S2, chloroplastic (AHRD V3.3 *** I6N946_DATST)	-	-	-	-	0	NA	NA	NA	NA	NA	0	NA	NA	NA	NA	NA	0	NA	NA	NA	NA	NA	0	NA	NA	NA	NA	NA	0	NA	NA	NA	NA	NA	0	NA	NA	NA	NA	NA	0	NA	NA	NA	NA	NA	0	NA
Solyc00g500052.1.1	DNA-directed RNA polymerase subunit beta'' (AHRD V3.3 *-* A0A1U8QCC7_CAPAN)	-	-	-	-	0	NA	NA	NA	NA	NA	0	NA	NA	NA	NA	NA	0	NA	NA	NA	NA	NA	0	NA	NA	NA	NA	NA	0	NA	NA	NA	NA	NA	0	NA	NA	NA	NA	NA	0	NA	NA	NA	NA	NA	0	NA
Solyc00g500053.1.1	DNA-directed RNA polymerase subunit beta (AHRD V3.3 *-* I6N949_DATST)	K03043	rpoB; DNA-directed RNA polymerase subunit beta [EC:2.7.7.6]	sly03020 (RNA polymerase)	-	10.25	0.15	1.19	0.13	8.99E-01	9.48E-01	10.25	-2.21	1.09	-2.04	4.15E-02	8.20E-02	10.25	-0.25	1.11	-0.22	8.24E-01	9.89E-01	10.25	-2.15	1.09	-1.98	4.81E-02	9.39E-02	10.25	-2.9	1.37	-2.11	3.45E-02	5.54E-01	10.25	-1.67	1.08	-1.54	1.24E-01	2.09E-01	10.91	0.93	1.06	0.88	3.81E-01	4.97E-01	10.91	-2.28
Solyc00g500054.1.1	Photosystem II CP43 reaction center protein (AHRD V3.3 *** A0A078EKT7_BRANA)	K02705	psbC; photosystem II CP43 chlorophyll apoprotein	sly00195 (Photosynthesis)	-	0	NA	NA	NA	NA	NA	0	NA	NA	NA	NA	NA	0	NA	NA	NA	NA	NA	0	NA	NA	NA	NA	NA	0	NA	NA	NA	NA	NA	0	NA	NA	NA	NA	NA	0	NA	NA	NA	NA	NA	0	NA
Solyc00g500055.1.1	30S ribosomal protein S14, chloroplastic (AHRD V3.3 *-* A0A2G2X601_CAPBA)	K02954	RP-S14; small subunit ribosomal protein S14	sly03010 (Ribosome)	-	0	NA	NA	NA	NA	NA	0	NA	NA	NA	NA	NA	0	NA	NA	NA	NA	NA	0	NA	NA	NA	NA	NA	0	NA	NA	NA	NA	NA	0	NA	NA	NA	NA	NA	0	NA	NA	NA	NA	NA	0	NA
Solyc00g500056.1.1	DNA-directed RNA polymerase subunit alpha (AHRD V3.3 *-* A0A1U8QD90_CAPAN)	K02690	psaB; photosystem I P700 chlorophyll a apoprotein A2	sly00195 (Photosynthesis)	-	0	NA	NA	NA	NA	NA	0	NA	NA	NA	NA	NA	0	NA	NA	NA	NA	NA	0	NA	NA	NA	NA	NA	0	NA	NA	NA	NA	NA	0	NA	NA	NA	NA	NA	0	NA	NA	NA	NA	NA	0	NA
Solyc00g500057.1.1	Photosystem I P700 chlorophyll a apoprotein A1 (AHRD V3.3 *** K4EPK3_DATST)	K02689	psaA; photosystem I P700 chlorophyll a apoprotein A1	sly00195 (Photosynthesis)	-	0	NA	NA	NA	NA	NA	0	NA	NA	NA	NA	NA	0	NA	NA	NA	NA	NA	0	NA	NA	NA	NA	NA	0	NA	NA	NA	NA	NA	0	NA	NA	NA	NA	NA	0	NA	NA	NA	NA	NA	0	NA
Solyc00g500058.1.1	Photosystem I assembly protein Ycf3 (AHRD V3.3 *** A0A140F954_9LAMI)	-	-	-	-	0	NA	NA	NA	NA	NA	0	NA	NA	NA	NA	NA	0	NA	NA	NA	NA	NA	0	NA	NA	NA	NA	NA	0	NA	NA	NA	NA	NA	0	NA	NA	NA	NA	NA	0	NA	NA	NA	NA	NA	0	NA
Solyc00g500059.1.1	Photosystem I assembly protein Ycf3 (AHRD V3.3 *-* A0A1S5SJS5_ORYVI)	-	-	-	-	0	NA	NA	NA	NA	NA	0	NA	NA	NA	NA	NA	0	NA	NA	NA	NA	NA	0	NA	NA	NA	NA	NA	0	NA	NA	NA	NA	NA	0	NA	NA	NA	NA	NA	0	NA	NA	NA	NA	NA	0	NA
Solyc00g500060.1.1	30S ribosomal protein S4, chloroplastic (AHRD V3.3 *** I6N958_DATST)	K02986	RP-S4; small subunit ribosomal protein S4	sly03010 (Ribosome)	-	0.64	-1.75	3.3	-0.53	5.96E-01	NA	0.64	-3.91	2.94	-1.33	1.84E-01	NA	0.64	1.02	2.95	0.34	7.31E-01	NA	0.64	-2.93	2.94	-1	3.18E-01	NA	0.64	-0.87	3.3	-0.26	7.92E-01	NA	0.64	-2.82	2.94	-0.96	3.38E-01	NA	0.78	1.5	2.17	0.69	4.90E-01	NA	0.78	-1.95
Solyc00g500061.1.1	Photosystem I assembly protein Ycf4 (AHRD V3.3 *** K4EQH2_DATST)	K05581	ndhJ; NAD(P)H-quinone oxidoreductase subunit J [EC:7.1.1.2]	sly00190 (Oxidative phosphorylation)	-	5.17	0.08	1.39	0.06	9.55E-01	9.78E-01	5.17	-0.9	1.28	-0.7	4.85E-01	6.05E-01	5.17	-0.79	1.31	-0.6	5.49E-01	9.41E-01	5.17	-1.59	1.32	-1.2	2.29E-01	3.40E-01	5.17	-1.92	1.49	-1.28	1.99E-01	1.00E+00	5.17	0.42	1.26	0.33	7.42E-01	8.26E-01	4.98	-0.34	1.32	-0.25	7.99E-01	8.58E-01	4.98	-1.8
Solyc00g500062.1.1	NAD(P)H-quinone oxidoreductase subunit K, chloroplastic (AHRD V3.3 *** A0A1U8QCE3_CAPAN)	K05582	ndhK; NAD(P)H-quinone oxidoreductase subunit K [EC:7.1.1.2]	sly00190 (Oxidative phosphorylation)	-	11.92	0.68	1.08	0.62	5.33E-01	7.04E-01	11.92	-1.81	0.98	-1.84	6.54E-02	1.21E-01	11.92	0.57	1.01	0.57	5.69E-01	9.46E-01	11.92	-2.27	1	-2.27	2.30E-02	4.96E-02	11.92	-2.61	1.28	-2.04	4.12E-02	6.03E-01	11.92	-0.74	0.97	-0.76	4.48E-01	5.74E-01	11.46	0.49	1.01	0.49	6.27E-01	7.22E-01	11.46	-2.62
Solyc00g500063.1.1	Ribulose bisphosphate carboxylase large chain (AHRD V3.3 *** A0A2G2Z7Q2_CAPAN)	K02112	ATPF1B; F-type H+/Na+-transporting ATPase subunit beta [EC:7.1.2.2 7.2.2.1]	sly00190 (Oxidative phosphorylation), sly00195 (Photosynthesis)	-	1224.63	0.19	1.15	0.17	8.69E-01	9.30E-01	1224.63	-4.19	1.07	-3.93	8.56E-05	3.36E-04	1224.63	0.9	1.07	0.84	3.99E-01	8.93E-01	1224.63	-1.35	1.07	-1.27	2.04E-01	3.09E-01	1224.63	-1.5	1.15	-1.3	1.94E-01	1.00E+00	1224.63	-0.5	1.07	-0.47	6.36E-01	7.42E-01	1108.23	-0.31	1.07	-0.29	7.73E-01	8.38E-01	1108.23	-3.95
Solyc00g500064.1.1	Ycf15 (AHRD V3.3 *-* A0A346JLD3_9ASTE)	K02112	ATPF1B; F-type H+/Na+-transporting ATPase subunit beta [EC:7.1.2.2 7.2.2.1]	sly00190 (Oxidative phosphorylation), sly00195 (Photosynthesis)	-	0	NA	NA	NA	NA	NA	0	NA	NA	NA	NA	NA	0	NA	NA	NA	NA	NA	0	NA	NA	NA	NA	NA	0	NA	NA	NA	NA	NA	0	NA	NA	NA	NA	NA	0	NA	NA	NA	NA	NA	0	NA
Solyc00g500065.1.1	Acetyl-coenzyme A carboxylase carboxyl transferase subunit beta, chloroplastic (AHRD V3.3 *** ACCD_SOLLC)	K01963	accD; acetyl-CoA carboxylase carboxyl transferase subunit beta [EC:6.4.1.2 2.1.3.15]	sly00620 (Pyruvate metabolism), sly00640 (Propanoate metabolism), sly00061 (Fatty acid biosynthesis)	-	25.35	-0.49	1.23	-0.4	6.92E-01	8.25E-01	25.35	-3.8	1.12	-3.39	6.94E-04	2.25E-03	25.35	-0.18	1.13	-0.16	8.71E-01	9.93E-01	25.35	-4.12	1.13	-3.64	2.72E-04	9.48E-04	25.35	-2.17	1.28	-1.69	9.08E-02	8.28E-01	25.35	-3.2	1.12	-2.86	4.21E-03	1.17E-02	23.01	-0.08	1.22	-0.06	9.51E-01	9.69E-01	23.01	-4.24
Solyc00g500066.1.1	Photosystem I assembly protein Ycf4 (AHRD V3.3 *** K4EQH2_DATST)	-	-	-	-	0.24	-1.37	4.81	-0.28	7.76E-01	NA	0.24	0.97	4.49	0.22	8.29E-01	NA	0.24	-2.28	4.45	-0.51	6.08E-01	NA	0.24	0.47	4.49	0.1	9.17E-01	NA	0.24	-2.41	4.81	-0.5	6.17E-01	NA	0.24	0	4.49	0	1.00E+00	NA	0.28	-1.62	3.65	-0.44	6.58E-01	NA	0.28	0.85
Solyc00g500067.1.1	NAD(P)H-quinone oxidoreductase subunit K, chloroplastic (AHRD V3.3 *** A0A1U8QCE3_CAPAN)	K02634	petA; apocytochrome f	sly00195 (Photosynthesis)	-	0	NA	NA	NA	NA	NA	0	NA	NA	NA	NA	NA	0	NA	NA	NA	NA	NA	0	NA	NA	NA	NA	NA	0	NA	NA	NA	NA	NA	0	NA	NA	NA	NA	NA	0	NA	NA	NA	NA	NA	0	NA
Solyc00g500068.1.1	Cytochrome b559 subunit alpha (AHRD V3.3 *** S8D1L1_9LAMI)	K02707	psbE; photosystem II cytochrome b559 subunit alpha	sly00195 (Photosynthesis)	-	0	NA	NA	NA	NA	NA	0	NA	NA	NA	NA	NA	0	NA	NA	NA	NA	NA	0	NA	NA	NA	NA	NA	0	NA	NA	NA	NA	NA	0	NA	NA	NA	NA	NA	0	NA	NA	NA	NA	NA	0	NA
Solyc00g500069.1.1	30S ribosomal protein S12, chloroplastic (AHRD V3.3 *** A0A2S1JZH6_9APIA)	K02950	RP-S12; small subunit ribosomal protein S12	sly03010 (Ribosome)	-	1.23	0.93	2.15	0.43	6.64E-01	8.06E-01	1.23	-3.87	1.84	-2.11	3.52E-02	7.11E-02	1.23	1.73	1.92	0.9	3.68E-01	NA	1.23	-2.25	1.73	-1.3	1.94E-01	2.97E-01	1.23	1.96	2.02	0.97	3.31E-01	NA	1.23	-1.12	1.64	-0.69	4.92E-01	6.16E-01	1.19	2.07	2.09	0.99	3.23E-01	4.38E-01	1.19	-4
Solyc00g500070.1.1	ATP-dependent Clp protease proteolytic subunit (AHRD V3.3 *** CLPP_SOLTU)	-	-	-	-	0	NA	NA	NA	NA	NA	0	NA	NA	NA	NA	NA	0	NA	NA	NA	NA	NA	0	NA	NA	NA	NA	NA	0	NA	NA	NA	NA	NA	0	NA	NA	NA	NA	NA	0	NA	NA	NA	NA	NA	0	NA
Solyc00g500071.1.1	Photosystem II CP43 reaction center protein (AHRD V3.3 *** A0A078EKT7_BRANA)	K02704	psbB; photosystem II CP47 chlorophyll apoprotein	sly00195 (Photosynthesis)	-	0	NA	NA	NA	NA	NA	0	NA	NA	NA	NA	NA	0	NA	NA	NA	NA	NA	0	NA	NA	NA	NA	NA	0	NA	NA	NA	NA	NA	0	NA	NA	NA	NA	NA	0	NA	NA	NA	NA	NA	0	NA
Solyc00g500072.1.1	Ycf15 (AHRD V3.3 *-* A0A346JLD3_9ASTE)	K02709	psbH; photosystem II PsbH protein	sly00195 (Photosynthesis)	-	0	NA	NA	NA	NA	NA	0	NA	NA	NA	NA	NA	0	NA	NA	NA	NA	NA	0	NA	NA	NA	NA	NA	0	NA	NA	NA	NA	NA	0	NA	NA	NA	NA	NA	0	NA	NA	NA	NA	NA	0	NA
Solyc00g500073.1.1	Cytochrome b559 subunit alpha (AHRD V3.3 *** S8D1L1_9LAMI)	-	-	-	-	0	NA	NA	NA	NA	NA	0	NA	NA	NA	NA	NA	0	NA	NA	NA	NA	NA	0	NA	NA	NA	NA	NA	0	NA	NA	NA	NA	NA	0	NA	NA	NA	NA	NA	0	NA	NA	NA	NA	NA	0	NA
Solyc00g500074.1.1	DNA-directed RNA polymerase subunit alpha (AHRD V3.3 *-* A0A1U8QD90_CAPAN)	-	-	-	-	0	NA	NA	NA	NA	NA	0	NA	NA	NA	NA	NA	0	NA	NA	NA	NA	NA	0	NA	NA	NA	NA	NA	0	NA	NA	NA	NA	NA	0	NA	NA	NA	NA	NA	0	NA	NA	NA	NA	NA	0	NA
Solyc00g500075.1.1	30S ribosomal protein S11, chloroplastic (AHRD V3.3 *** G9FCH9_9LAMI)	K02948	RP-S11; small subunit ribosomal protein S11	sly03010 (Ribosome)	-	0	NA	NA	NA	NA	NA	0	NA	NA	NA	NA	NA	0	NA	NA	NA	NA	NA	0	NA	NA	NA	NA	NA	0	NA	NA	NA	NA	NA	0	NA	NA	NA	NA	NA	0	NA	NA	NA	NA	NA	0	NA
Solyc00g500076.1.1	50S ribosomal protein L14, chloroplastic (AHRD V3.3 *** I6N992_DATST)	K02874	RP-L14; large subunit ribosomal protein L14	sly03010 (Ribosome)	-	0	NA	NA	NA	NA	NA	0	NA	NA	NA	NA	NA	0	NA	NA	NA	NA	NA	0	NA	NA	NA	NA	NA	0	NA	NA	NA	NA	NA	0	NA	NA	NA	NA	NA	0	NA	NA	NA	NA	NA	0	NA
Solyc00g500077.1.1	50S ribosomal protein L16, chloroplastic (AHRD V3.3 *-* A0A2G3BL23_CAPCH)	K02878	RP-L16; large subunit ribosomal protein L16	sly03010 (Ribosome)	-	0	NA	NA	NA	NA	NA	0	NA	NA	NA	NA	NA	0	NA	NA	NA	NA	NA	0	NA	NA	NA	NA	NA	0	NA	NA	NA	NA	NA	0	NA	NA	NA	NA	NA	0	NA	NA	NA	NA	NA	0	NA
Solyc00g500078.1.1	Ribosomal protein L2, plastid (AHRD V3.3 *-* A0A2U1PJW3_ARTAN)	-	-	-	-	0	NA	NA	NA	NA	NA	0	NA	NA	NA	NA	NA	0	NA	NA	NA	NA	NA	0	NA	NA	NA	NA	NA	0	NA	NA	NA	NA	NA	0	NA	NA	NA	NA	NA	0	NA	NA	NA	NA	NA	0	NA
Solyc00g500079.1.1	50S ribosomal protein L2 (AHRD V3.3 *** H6T990_9CARY)	-	-	-	-	0	NA	NA	NA	NA	NA	0	NA	NA	NA	NA	NA	0	NA	NA	NA	NA	NA	0	NA	NA	NA	NA	NA	0	NA	NA	NA	NA	NA	0	NA	NA	NA	NA	NA	0	NA	NA	NA	NA	NA	0	NA
Solyc00g500080.1.1	Photosystem I assembly protein Ycf4 (AHRD V3.3 *** K4EQH2_DATST)	-	-	-	-	0	NA	NA	NA	NA	NA	0	NA	NA	NA	NA	NA	0	NA	NA	NA	NA	NA	0	NA	NA	NA	NA	NA	0	NA	NA	NA	NA	NA	0	NA	NA	NA	NA	NA	0	NA	NA	NA	NA	NA	0	NA
Solyc00g500081.1.1	Protein Ycf2 (AHRD V3.3 *** A0A1Z1GA65_LITCN)	-	-	-	-	0	NA	NA	NA	NA	NA	0	NA	NA	NA	NA	NA	0	NA	NA	NA	NA	NA	0	NA	NA	NA	NA	NA	0	NA	NA	NA	NA	NA	0	NA	NA	NA	NA	NA	0	NA	NA	NA	NA	NA	0	NA
Solyc00g500082.1.1	30S ribosomal protein S11, chloroplastic (AHRD V3.3 *** G9FCH9_9LAMI)	-	-	-	-	0	NA	NA	NA	NA	NA	0	NA	NA	NA	NA	NA	0	NA	NA	NA	NA	NA	0	NA	NA	NA	NA	NA	0	NA	NA	NA	NA	NA	0	NA	NA	NA	NA	NA	0	NA	NA	NA	NA	NA	0	NA
Solyc00g500083.1.1	Ycf15 (AHRD V3.3 *-* A0A346JLD3_9ASTE)	-	-	-	-	0	NA	NA	NA	NA	NA	0	NA	NA	NA	NA	NA	0	NA	NA	NA	NA	NA	0	NA	NA	NA	NA	NA	0	NA	NA	NA	NA	NA	0	NA	NA	NA	NA	NA	0	NA	NA	NA	NA	NA	0	NA
Solyc00g500084.1.1	Protein TIC 214 (AHRD V3.3 *** K4EQH9_DATST)	-	-	-	-	0.06	0	6.23	0	1.00E+00	NA	0.06	-1.83	5.77	-0.32	7.51E-01	NA	0.06	0	5.77	0	1.00E+00	NA	0.06	-1.57	5.77	-0.27	7.85E-01	NA	0.06	0	6.23	0	1.00E+00	NA	0.06	-1.46	5.77	-0.25	8.00E-01	NA	0.05	0	6.45	0	1.00E+00	NA	0.05	-1.95
Solyc00g500085.1.1	Cytochrome c biogenesis protein CcsA (AHRD V3.3 *** A0A1U8QCK2_CAPAN)	-	-	-	-	5.92	-0.04	1.2	-0.04	9.70E-01	9.86E-01	5.92	-2.1	1.1	-1.92	5.53E-02	1.05E-01	5.92	-0.05	1.11	-0.04	9.67E-01	1.00E+00	5.92	-1.9	1.1	-1.73	8.40E-02	1.50E-01	5.92	-1.02	1.24	-0.82	4.12E-01	1.00E+00	5.92	-0.72	1.07	-0.67	5.01E-01	6.24E-01	5.57	-0.16	1.18	-0.13	8.95E-01	9.30E-01	5.57	-3.1
Solyc00g500086.1.1	Photosystem I assembly protein Ycf3 (AHRD V3.3 *** A0A140F954_9LAMI)	K05572	ndhA; NAD(P)H-quinone oxidoreductase subunit 1 [EC:7.1.1.2]	sly00190 (Oxidative phosphorylation)	-	0	NA	NA	NA	NA	NA	0	NA	NA	NA	NA	NA	0	NA	NA	NA	NA	NA	0	NA	NA	NA	NA	NA	0	NA	NA	NA	NA	NA	0	NA	NA	NA	NA	NA	0	NA	NA	NA	NA	NA	0	NA
Solyc00g500087.1.1	NAD(P)H-quinone oxidoreductase subunit H, chloroplastic (AHRD V3.3 *** A0A1U8QCJ3_CAPAN)	K05579	ndhH; NAD(P)H-quinone oxidoreductase subunit H [EC:7.1.1.2]	sly00190 (Oxidative phosphorylation)	-	0	NA	NA	NA	NA	NA	0	NA	NA	NA	NA	NA	0	NA	NA	NA	NA	NA	0	NA	NA	NA	NA	NA	0	NA	NA	NA	NA	NA	0	NA	NA	NA	NA	NA	0	NA	NA	NA	NA	NA	0	NA
Solyc00g500088.1.1	Protein TIC 214 (AHRD V3.3 *** TI214_SOLTU)	-	-	-	-	0	NA	NA	NA	NA	NA	0	NA	NA	NA	NA	NA	0	NA	NA	NA	NA	NA	0	NA	NA	NA	NA	NA	0	NA	NA	NA	NA	NA	0	NA	NA	NA	NA	NA	0	NA	NA	NA	NA	NA	0	NA
Solyc00g500089.1.1	Unknown protein	-	-	-	-	0.15	-2.41	6.2	-0.39	6.98E-01	NA	0.15	0.21	5.77	0.04	9.70E-01	NA	0.15	-2.36	5.73	-0.41	6.81E-01	NA	0.15	0	5.77	0	1.00E+00	NA	0.15	-2.49	6.2	-0.4	6.88E-01	NA	0.15	0	5.77	0	1.00E+00	NA	0.12	-2.43	6.42	-0.38	7.05E-01	NA	0.12	0
Solyc00g500090.1.1	MP domain-containing protein (AHRD V3.3 *** A0A1Q3CUC2_CEPFO)	-	-	-	-	0.05	0	6.23	0	1.00E+00	NA	0.05	0.92	5.77	0.16	8.73E-01	NA	0.05	0	5.77	0	1.00E+00	NA	0.05	0	5.77	0	1.00E+00	NA	0.05	0	6.23	0	1.00E+00	NA	0.05	0	5.77	0	1.00E+00	NA	0.13	0.5	6.45	0.08	9.38E-01	NA	0.13	1.48
Solyc00g500091.1.1	E3 ubiquitin-protein ligase (AHRD V3.3 *** A0A2G3CLG0_CAPCH)	-	-	-	-	0	NA	NA	NA	NA	NA	0	NA	NA	NA	NA	NA	0	NA	NA	NA	NA	NA	0	NA	NA	NA	NA	NA	0	NA	NA	NA	NA	NA	0	NA	NA	NA	NA	NA	0	NA	NA	NA	NA	NA	0	NA
Solyc00g500092.1.1	B3 domain-containing protein (AHRD V3.3 *** A0A2K3PAY3_TRIPR)	-	-	-	-	0	NA	NA	NA	NA	NA	0	NA	NA	NA	NA	NA	0	NA	NA	NA	NA	NA	0	NA	NA	NA	NA	NA	0	NA	NA	NA	NA	NA	0	NA	NA	NA	NA	NA	0	NA	NA	NA	NA	NA	0	NA
Solyc00g500093.1.1	B3 domain-containing protein (AHRD V3.3 *-* A0A1Q3DFU3_CEPFO)	-	-	-	-	0	NA	NA	NA	NA	NA	0	NA	NA	NA	NA	NA	0	NA	NA	NA	NA	NA	0	NA	NA	NA	NA	NA	0	NA	NA	NA	NA	NA	0	NA	NA	NA	NA	NA	0	NA	NA	NA	NA	NA	0	NA
Solyc00g500094.1.1	Retrovirus-related Pol polyprotein from transposon TNT 1-94 (AHRD V3.3 *-* A0A2K3MQM8_TRIPR)	-	-	-	-	0	NA	NA	NA	NA	NA	0	NA	NA	NA	NA	NA	0	NA	NA	NA	NA	NA	0	NA	NA	NA	NA	NA	0	NA	NA	NA	NA	NA	0	NA	NA	NA	NA	NA	0	NA	NA	NA	NA	NA	0	NA
Solyc00g500095.1.1	Phenylalanine ammonia-lyase (AHRD V3.3 *** A0A2G2VZP0_CAPBA)	-	-	-	-	0.1	0	6.23	0	1.00E+00	NA	0.1	1.91	5.73	0.33	7.38E-01	NA	0.1	0	5.77	0	1.00E+00	NA	0.1	0	5.77	0	1.00E+00	NA	0.1	0	6.23	0	1.00E+00	NA	0.1	0	5.77	0	1.00E+00	NA	0.5	2.79	5.91	0.47	6.37E-01	NA	0.5	3.49
Solyc00g500096.1.1	E3 ubiquitin-protein ligase (AHRD V3.3 *** A0A2G2WYW6_CAPBA)	K04506	SIAH1; E3 ubiquitin-protein ligase SIAH1 [EC:2.3.2.27]	sly04120 (Ubiquitin mediated proteolysis)	-	0	NA	NA	NA	NA	NA	0	NA	NA	NA	NA	NA	0	NA	NA	NA	NA	NA	0	NA	NA	NA	NA	NA	0	NA	NA	NA	NA	NA	0	NA	NA	NA	NA	NA	0.02	0	6.45	0	1.00E+00	NA	0.02	0.09
Solyc00g500097.1.1	B3 domain-containing protein At1g49475-like (AHRD V3.3 *-* XP_025886111.1)	-	-	-	-	0	NA	NA	NA	NA	NA	0	NA	NA	NA	NA	NA	0	NA	NA	NA	NA	NA	0	NA	NA	NA	NA	NA	0	NA	NA	NA	NA	NA	0	NA	NA	NA	NA	NA	0	NA	NA	NA	NA	NA	0	NA
Solyc00g500098.1.1	NADH-ubiquinone oxidoreductase chain 5 (AHRD V3.3 *** A0A0C5ARN6_HYONI)	-	-	-	-	0	NA	NA	NA	NA	NA	0	NA	NA	NA	NA	NA	0	NA	NA	NA	NA	NA	0	NA	NA	NA	NA	NA	0	NA	NA	NA	NA	NA	0	NA	NA	NA	NA	NA	0	NA	NA	NA	NA	NA	0	NA
Solyc00g500099.1.1	Cytochrome C oxidase subunit II-like%2C transmembrane domain-containing protein (AHRD V3.3 *** ATMG01280.1)	-	-	-	-	0	NA	NA	NA	NA	NA	0	NA	NA	NA	NA	NA	0	NA	NA	NA	NA	NA	0	NA	NA	NA	NA	NA	0	NA	NA	NA	NA	NA	0	NA	NA	NA	NA	NA	0	NA	NA	NA	NA	NA	0	NA
Solyc00g500100.1.1	Ribosomal protein S3 (AHRD V3.3 *** A0A290WKX3_SOLLC)	K02982	RP-S3; small subunit ribosomal protein S3	sly03010 (Ribosome)	-	0	NA	NA	NA	NA	NA	0	NA	NA	NA	NA	NA	0	NA	NA	NA	NA	NA	0	NA	NA	NA	NA	NA	0	NA	NA	NA	NA	NA	0	NA	NA	NA	NA	NA	0	NA	NA	NA	NA	NA	0	NA
Solyc00g500101.1.1	Cytochrome c oxidase subunit 2 (AHRD V3.3 *-* A0A0C5B2A3_HYONI)	-	-	-	-	0	NA	NA	NA	NA	NA	0	NA	NA	NA	NA	NA	0	NA	NA	NA	NA	NA	0	NA	NA	NA	NA	NA	0	NA	NA	NA	NA	NA	0	NA	NA	NA	NA	NA	0	NA	NA	NA	NA	NA	0	NA
Solyc00g500102.1.1	Cytochrome c oxidase subunit 2 (AHRD V3.3 *-* A0A0C5B2A3_HYONI)	-	-	-	-	0	NA	NA	NA	NA	NA	0	NA	NA	NA	NA	NA	0	NA	NA	NA	NA	NA	0	NA	NA	NA	NA	NA	0	NA	NA	NA	NA	NA	0	NA	NA	NA	NA	NA	0	NA	NA	NA	NA	NA	0	NA
Solyc00g500103.1.1	NADH-ubiquinone oxidoreductase chain 5 (AHRD V3.3 *-* A0A0C5ARN6_HYONI)	-	-	-	-	0	NA	NA	NA	NA	NA	0	NA	NA	NA	NA	NA	0	NA	NA	NA	NA	NA	0	NA	NA	NA	NA	NA	0	NA	NA	NA	NA	NA	0	NA	NA	NA	NA	NA	0	NA	NA	NA	NA	NA	0	NA
Solyc00g500104.1.1	RNA-dependent RNA polymerase (AHRD V3.3 *-* A0A2Z6JIR4_9VIRU)	-	-	-	-	0	NA	NA	NA	NA	NA	0	NA	NA	NA	NA	NA	0	NA	NA	NA	NA	NA	0	NA	NA	NA	NA	NA	0	NA	NA	NA	NA	NA	0	NA	NA	NA	NA	NA	0	NA	NA	NA	NA	NA	0	NA
Solyc00g500105.1.1	Transmembrane protein (AHRD V3.3 *-* A0A1P8B2M8_ARATH)	-	-	-	-	0	NA	NA	NA	NA	NA	0	NA	NA	NA	NA	NA	0	NA	NA	NA	NA	NA	0	NA	NA	NA	NA	NA	0	NA	NA	NA	NA	NA	0	NA	NA	NA	NA	NA	0	NA	NA	NA	NA	NA	0	NA
Solyc00g500106.1.1	Pyruvate, phosphate dikinase (AHRD V3.3 *-* A0A2U1QB44_ARTAN)	-	-	-	-	12.2	0.8	1.27	0.63	5.28E-01	7.01E-01	12.2	-1.68	1.18	-1.42	1.56E-01	2.50E-01	12.2	1.05	1.18	0.89	3.72E-01	8.81E-01	12.2	0.22	1.16	0.19	8.53E-01	9.08E-01	12.2	-0.8	1.31	-0.61	5.40E-01	1.00E+00	12.2	0.27	1.16	0.23	8.17E-01	8.81E-01	12.07	0.95	1.15	0.83	4.09E-01	5.24E-01	12.07	-1.82
Solyc00g500107.1.1	Peptidase S10, serine carboxypeptidase, Alpha/Beta hydrolase fold protein (AHRD V3.3 *-* A0A2U1LQP4_ARTAN)	-	-	-	-	9.15	0.11	1.21	0.09	9.26E-01	9.62E-01	9.15	-1.37	1.15	-1.19	2.33E-01	3.44E-01	9.15	0.26	1.12	0.23	8.20E-01	9.89E-01	9.15	0.35	1.12	0.32	7.52E-01	8.32E-01	9.15	-1.35	1.26	-1.08	2.82E-01	1.00E+00	9.15	0.59	1.11	0.53	5.99E-01	7.12E-01	9.02	-0.17	1.16	-0.14	8.87E-01	9.24E-01	9.02	-0.7
Solyc00g500108.1.1	Unknown protein	-	-	-	-	3.04	0.4	1.21	0.33	7.38E-01	8.54E-01	3.04	-2.37	1.2	-1.98	4.76E-02	9.22E-02	3.04	0.28	1.14	0.25	8.05E-01	9.88E-01	3.04	0.18	1.01	0.17	8.62E-01	9.13E-01	3.04	0.51	1.2	0.43	6.70E-01	1.00E+00	3.04	-0.02	1.03	-0.02	9.85E-01	1.00E+00	3.04	1.08	1.13	0.95	3.41E-01	4.56E-01	3.04	-2.48
Solyc00g500109.1.1	Unknown protein	-	-	-	-	0.09	-0.93	6.23	-0.15	8.81E-01	NA	0.09	0	5.77	0	1.00E+00	NA	0.09	-0.16	5.77	-0.03	9.78E-01	NA	0.09	0	5.77	0	1.00E+00	NA	0.09	-1.01	6.23	-0.16	8.71E-01	NA	0.09	0.58	5.77	0.1	9.20E-01	NA	0.17	-0.22	6.45	-0.03	9.73E-01	NA	0.17	1.39
Solyc00g500110.1.1	Unknown protein	-	-	-	-	0.21	-0.83	6.22	-0.13	8.94E-01	NA	0.21	0.99	5.77	0.17	8.64E-01	NA	0.21	-1.75	5.76	-0.3	7.62E-01	NA	0.21	0	5.77	0	1.00E+00	NA	0.21	-0.91	6.22	-0.15	8.83E-01	NA	0.21	0	5.77	0	1.00E+00	NA	0.27	-0.03	5.74	-0.01	9.96E-01	NA	0.27	0.78
Solyc00g500111.1.1	NADH dehydrogenase subunit 5 (AHRD V3.3 *-* A0A0C5B7L0_9SOLA)	-	-	-	-	0.19	0.75	6.05	0.12	9.01E-01	NA	0.19	-0.51	5.6	-0.09	9.28E-01	NA	0.19	1.2	5.59	0.21	8.30E-01	NA	0.19	-0.25	5.6	-0.05	9.64E-01	NA	0.19	0	6.05	0	1.00E+00	NA	0.19	-0.86	5.6	-0.15	8.78E-01	NA	0.24	1.55	4.99	0.31	7.55E-01	NA	0.24	-0.63
Solyc00g500112.1.1	NADH-ubiquinone oxidoreductase chain 5 (AHRD V3.3 *-* A0A0C5ARN6_HYONI)	-	-	-	-	0.08	-1.79	6.22	-0.29	7.73E-01	NA	0.08	0	5.77	0	1.00E+00	NA	0.08	-1.75	5.76	-0.3	7.62E-01	NA	0.08	0	5.77	0	1.00E+00	NA	0.08	-1.87	6.22	-0.3	7.63E-01	NA	0.08	0	5.77	0	1.00E+00	NA	0.07	-1.82	6.44	-0.28	7.78E-01	NA	0.07	0
Solyc00g500113.1.1	Ribosomal protein S13 (AHRD V3.3 *** K4D8U2_SOLLC)	-	-	-	-	0.26	0	4.83	0	1.00E+00	NA	0.26	0.23	4.47	0.05	9.60E-01	NA	0.26	1.53	4.46	0.34	7.32E-01	NA	0.26	-0.97	4.48	-0.22	8.28E-01	NA	0.26	1.46	4.81	0.3	7.62E-01	NA	0.26	-0.14	4.48	-0.03	9.75E-01	NA	0.27	0.5	4.27	0.12	9.07E-01	NA	0.27	-0.63
Solyc00g500114.1.1	Transmembrane protein (AHRD V3.3 *** Q3EC50_ARATH)	-	-	-	-	0	NA	NA	NA	NA	NA	0	NA	NA	NA	NA	NA	0	NA	NA	NA	NA	NA	0	NA	NA	NA	NA	NA	0	NA	NA	NA	NA	NA	0	NA	NA	NA	NA	NA	0	NA	NA	NA	NA	NA	0	NA
Solyc00g500115.1.1	NADH-ubiquinone oxidoreductase chain 3 (AHRD V3.3 *** A0A2G2V3C2_CAPBA)	K03880	ND3; NADH-ubiquinone oxidoreductase chain 3 [EC:7.1.1.2]	sly00190 (Oxidative phosphorylation)	-	0	NA	NA	NA	NA	NA	0	NA	NA	NA	NA	NA	0	NA	NA	NA	NA	NA	0	NA	NA	NA	NA	NA	0	NA	NA	NA	NA	NA	0	NA	NA	NA	NA	NA	0	NA	NA	NA	NA	NA	0	NA
Solyc00g500116.1.1	Cytochrome C oxidase subunit II-like%2C transmembrane domain-containing protein (AHRD V3.3 *** ATMG01280.1)	-	-	-	-	0	NA	NA	NA	NA	NA	0	NA	NA	NA	NA	NA	0	NA	NA	NA	NA	NA	0	NA	NA	NA	NA	NA	0	NA	NA	NA	NA	NA	0	NA	NA	NA	NA	NA	0	NA	NA	NA	NA	NA	0	NA
Solyc00g500117.1.1	Ribosomal protein S3 (AHRD V3.3 *** A0A290WKX3_SOLLC)	K02982	RP-S3; small subunit ribosomal protein S3	sly03010 (Ribosome)	-	0	NA	NA	NA	NA	NA	0	NA	NA	NA	NA	NA	0	NA	NA	NA	NA	NA	0	NA	NA	NA	NA	NA	0	NA	NA	NA	NA	NA	0	NA	NA	NA	NA	NA	0	NA	NA	NA	NA	NA	0	NA
Solyc00g500118.1.1	Cytochrome c oxidase subunit 2 (AHRD V3.3 *** A0A2G2X686_CAPBA)	-	-	-	-	0	NA	NA	NA	NA	NA	0	NA	NA	NA	NA	NA	0	NA	NA	NA	NA	NA	0	NA	NA	NA	NA	NA	0	NA	NA	NA	NA	NA	0	NA	NA	NA	NA	NA	0	NA	NA	NA	NA	NA	0	NA
Solyc00g500119.1.1	Cytochrome c oxidase subunit 2 (AHRD V3.3 *-* A0A0C5B2A3_HYONI)	-	-	-	-	0	NA	NA	NA	NA	NA	0	NA	NA	NA	NA	NA	0	NA	NA	NA	NA	NA	0	NA	NA	NA	NA	NA	0	NA	NA	NA	NA	NA	0	NA	NA	NA	NA	NA	0	NA	NA	NA	NA	NA	0	NA
Solyc00g500120.1.1	Unknown protein	-	-	-	-	0	NA	NA	NA	NA	NA	0	NA	NA	NA	NA	NA	0	NA	NA	NA	NA	NA	0	NA	NA	NA	NA	NA	0	NA	NA	NA	NA	NA	0	NA	NA	NA	NA	NA	0	NA	NA	NA	NA	NA	0	NA
Solyc00g500121.1.1	Unknown protein	-	-	-	-	0.54	-4.53	6.16	-0.73	4.62E-01	NA	0.54	0	5.77	0	1.00E+00	NA	0.54	-4.48	5.69	-0.79	4.31E-01	NA	0.54	0	5.77	0	1.00E+00	NA	0.54	-4.61	6.16	-0.75	4.54E-01	NA	0.54	0	5.77	0	1.00E+00	NA	0.45	-4.55	6.38	-0.71	4.76E-01	NA	0.45	0
Solyc00g500122.1.1	Unknown protein	-	-	-	-	0.04	-0.93	6.23	-0.15	8.81E-01	NA	0.04	0	5.77	0	1.00E+00	NA	0.04	-0.88	5.77	-0.15	8.78E-01	NA	0.04	0	5.77	0	1.00E+00	NA	0.04	-1.01	6.23	-0.16	8.71E-01	NA	0.04	0	5.77	0	1.00E+00	NA	0.03	-0.94	6.45	-0.15	8.84E-01	NA	0.03	0
Solyc00g500123.1.1	NAD(P)H-quinone oxidoreductase subunit 1, chloroplastic (AHRD V3.3 *** A0A2G2XBN0_CAPBA)	K05572	ndhA; NAD(P)H-quinone oxidoreductase subunit 1 [EC:7.1.1.2]	sly00190 (Oxidative phosphorylation)	-	0	NA	NA	NA	NA	NA	0	NA	NA	NA	NA	NA	0	NA	NA	NA	NA	NA	0	NA	NA	NA	NA	NA	0	NA	NA	NA	NA	NA	0	NA	NA	NA	NA	NA	0	NA	NA	NA	NA	NA	0	NA
Solyc00g500124.1.1	NAD(P)H-quinone oxidoreductase subunit H, chloroplastic (AHRD V3.3 *** A0A1U8QCJ3_CAPAN)	K05579	ndhH; NAD(P)H-quinone oxidoreductase subunit H [EC:7.1.1.2]	sly00190 (Oxidative phosphorylation)	-	0	NA	NA	NA	NA	NA	0	NA	NA	NA	NA	NA	0	NA	NA	NA	NA	NA	0	NA	NA	NA	NA	NA	0	NA	NA	NA	NA	NA	0	NA	NA	NA	NA	NA	0	NA	NA	NA	NA	NA	0	NA
Solyc00g500125.1.1	Protein TIC 214 (AHRD V3.3 *** TI214_SOLTU)	-	-	-	-	0	NA	NA	NA	NA	NA	0	NA	NA	NA	NA	NA	0	NA	NA	NA	NA	NA	0	NA	NA	NA	NA	NA	0	NA	NA	NA	NA	NA	0	NA	NA	NA	NA	NA	0	NA	NA	NA	NA	NA	0	NA
Solyc00g500126.1.1	Protein TIC 214 (AHRD V3.3 *-* TI214_SOLTU)	-	-	-	-	0	NA	NA	NA	NA	NA	0	NA	NA	NA	NA	NA	0	NA	NA	NA	NA	NA	0	NA	NA	NA	NA	NA	0	NA	NA	NA	NA	NA	0	NA	NA	NA	NA	NA	0	NA	NA	NA	NA	NA	0	NA
Solyc00g500127.1.1	50S ribosomal protein L14, chloroplastic (AHRD V3.3 *** I6N992_DATST)	-	-	-	-	0	NA	NA	NA	NA	NA	0	NA	NA	NA	NA	NA	0	NA	NA	NA	NA	NA	0	NA	NA	NA	NA	NA	0	NA	NA	NA	NA	NA	0	NA	NA	NA	NA	NA	0	NA	NA	NA	NA	NA	0	NA
Solyc00g500128.1.1	30S ribosomal protein S14, chloroplastic (AHRD V3.3 *-* A0A2G2X601_CAPBA)	-	-	-	-	0	NA	NA	NA	NA	NA	0	NA	NA	NA	NA	NA	0	NA	NA	NA	NA	NA	0	NA	NA	NA	NA	NA	0	NA	NA	NA	NA	NA	0	NA	NA	NA	NA	NA	0	NA	NA	NA	NA	NA	0	NA
Solyc00g500129.1.1	Ribosomal protein L2, plastid (AHRD V3.3 *-* A0A2U1PJW3_ARTAN)	-	-	-	-	0	NA	NA	NA	NA	NA	0	NA	NA	NA	NA	NA	0	NA	NA	NA	NA	NA	0	NA	NA	NA	NA	NA	0	NA	NA	NA	NA	NA	0	NA	NA	NA	NA	NA	0	NA	NA	NA	NA	NA	0	NA
Solyc00g500130.1.1	Photosystem II protein D1 (AHRD V3.3 *** A0A1U8QBZ9_CAPAN)	K02703	psbA; photosystem II P680 reaction center D1 protein [EC:1.10.3.9]	sly00195 (Photosynthesis)	-	0	NA	NA	NA	NA	NA	0	NA	NA	NA	NA	NA	0	NA	NA	NA	NA	NA	0	NA	NA	NA	NA	NA	0	NA	NA	NA	NA	NA	0	NA	NA	NA	NA	NA	0	NA	NA	NA	NA	NA	0	NA
Solyc00g500131.1.1	Maturase K (AHRD V3.3 *** A0A2G3DGH8_CAPCH)	K20000	-	-	-	0	NA	NA	NA	NA	NA	0	NA	NA	NA	NA	NA	0	NA	NA	NA	NA	NA	0	NA	NA	NA	NA	NA	0	NA	NA	NA	NA	NA	0	NA	NA	NA	NA	NA	0	NA	NA	NA	NA	NA	0	NA
Solyc00g500132.1.1	Photosystem II reaction center protein K (AHRD V3.3 *** A0A1U8QD48_CAPAN)	K02712	psbK; photosystem II PsbK protein	sly00195 (Photosynthesis)	-	0	NA	NA	NA	NA	NA	0	NA	NA	NA	NA	NA	0	NA	NA	NA	NA	NA	0	NA	NA	NA	NA	NA	0	NA	NA	NA	NA	NA	0	NA	NA	NA	NA	NA	0	NA	NA	NA	NA	NA	0	NA
Solyc00g500133.1.1	ATP synthase subunit alpha, chloroplastic (AHRD V3.3 *** I6N942_DATST)	K02111	ATPF1A; F-type H+/Na+-transporting ATPase subunit alpha [EC:7.1.2.2 7.2.2.1]	sly00190 (Oxidative phosphorylation), sly00195 (Photosynthesis)	-	0	NA	NA	NA	NA	NA	0	NA	NA	NA	NA	NA	0	NA	NA	NA	NA	NA	0	NA	NA	NA	NA	NA	0	NA	NA	NA	NA	NA	0	NA	NA	NA	NA	NA	0	NA	NA	NA	NA	NA	0	NA
Solyc00g500134.1.1	30S ribosomal protein S2, chloroplastic (AHRD V3.3 *** I6N946_DATST)	K02967	RP-S2; small subunit ribosomal protein S2	sly03010 (Ribosome)	-	0	NA	NA	NA	NA	NA	0	NA	NA	NA	NA	NA	0	NA	NA	NA	NA	NA	0	NA	NA	NA	NA	NA	0	NA	NA	NA	NA	NA	0	NA	NA	NA	NA	NA	0	NA	NA	NA	NA	NA	0	NA
Solyc00g500135.1.1	DNA-directed RNA polymerase subunit beta'' (AHRD V3.3 *-* A0A1U8QCC7_CAPAN)	-	-	-	-	0	NA	NA	NA	NA	NA	0	NA	NA	NA	NA	NA	0	NA	NA	NA	NA	NA	0	NA	NA	NA	NA	NA	0	NA	NA	NA	NA	NA	0	NA	NA	NA	NA	NA	0	NA	NA	NA	NA	NA	0	NA
Solyc00g500136.1.1	Photosystem II CP43 reaction center protein (AHRD V3.3 *** A0A078EKT7_BRANA)	K02705	psbC; photosystem II CP43 chlorophyll apoprotein	sly00195 (Photosynthesis)	-	0	NA	NA	NA	NA	NA	0	NA	NA	NA	NA	NA	0	NA	NA	NA	NA	NA	0	NA	NA	NA	NA	NA	0	NA	NA	NA	NA	NA	0	NA	NA	NA	NA	NA	0	NA	NA	NA	NA	NA	0	NA
Solyc00g500137.1.1	30S ribosomal protein S14, chloroplastic (AHRD V3.3 *-* A0A2G2X601_CAPBA)	K02954	RP-S14; small subunit ribosomal protein S14	sly03010 (Ribosome)	-	0	NA	NA	NA	NA	NA	0	NA	NA	NA	NA	NA	0	NA	NA	NA	NA	NA	0	NA	NA	NA	NA	NA	0	NA	NA	NA	NA	NA	0	NA	NA	NA	NA	NA	0	NA	NA	NA	NA	NA	0	NA
Solyc00g500138.1.1	50S ribosomal protein L14, chloroplastic (AHRD V3.3 *** I6N992_DATST)	K02690	psaB; photosystem I P700 chlorophyll a apoprotein A2	sly00195 (Photosynthesis)	-	0	NA	NA	NA	NA	NA	0	NA	NA	NA	NA	NA	0	NA	NA	NA	NA	NA	0	NA	NA	NA	NA	NA	0	NA	NA	NA	NA	NA	0	NA	NA	NA	NA	NA	0	NA	NA	NA	NA	NA	0	NA
Solyc00g500139.1.1	Photosystem I P700 chlorophyll a apoprotein A1 (AHRD V3.3 *** K4EPK3_DATST)	K02689	psaA; photosystem I P700 chlorophyll a apoprotein A1	sly00195 (Photosynthesis)	-	0	NA	NA	NA	NA	NA	0	NA	NA	NA	NA	NA	0	NA	NA	NA	NA	NA	0	NA	NA	NA	NA	NA	0	NA	NA	NA	NA	NA	0	NA	NA	NA	NA	NA	0	NA	NA	NA	NA	NA	0	NA
Solyc00g500140.1.1	ATP synthase epsilon chain, chloroplastic (AHRD V3.3 *** A0A1U8QCD5_CAPAN)	K02114	ATPF1E; F-type H+-transporting ATPase subunit epsilon	sly00190 (Oxidative phosphorylation), sly00195 (Photosynthesis)	-	0	NA	NA	NA	NA	NA	0	NA	NA	NA	NA	NA	0	NA	NA	NA	NA	NA	0	NA	NA	NA	NA	NA	0	NA	NA	NA	NA	NA	0	NA	NA	NA	NA	NA	0	NA	NA	NA	NA	NA	0	NA
Solyc00g500141.1.1	Protein Ycf2 (AHRD V3.3 *-* A0A1W5PW46_9DIPS)	-	-	-	-	0.2	0	6.23	0	1.00E+00	NA	0.2	0	5.77	0	1.00E+00	NA	0.2	0	5.77	0	1.00E+00	NA	0.2	0	5.77	0	1.00E+00	NA	0.2	0	6.23	0	1.00E+00	NA	0.2	2.85	5.71	0.5	6.18E-01	NA	0.17	0	6.45	0	1.00E+00	NA	0.17	0
Solyc00g500142.1.1	NAD(P)H-quinone oxidoreductase subunit J, chloroplastic (AHRD V3.3 *** A0A1U8QD64_CAPAN)	-	-	-	-	0	NA	NA	NA	NA	NA	0	NA	NA	NA	NA	NA	0	NA	NA	NA	NA	NA	0	NA	NA	NA	NA	NA	0	NA	NA	NA	NA	NA	0	NA	NA	NA	NA	NA	0	NA	NA	NA	NA	NA	0	NA
Solyc00g500143.1.1	30S ribosomal protein S4, chloroplastic (AHRD V3.3 *** I6N958_DATST)	K02986	RP-S4; small subunit ribosomal protein S4	sly03010 (Ribosome)	-	3.35	0.47	1.25	0.37	7.09E-01	8.35E-01	3.35	-2.17	1.12	-1.93	5.34E-02	1.02E-01	3.35	0.34	1.17	0.29	7.71E-01	9.84E-01	3.35	-2.31	1.15	-2	4.54E-02	8.94E-02	3.35	-0.63	1.33	-0.47	6.35E-01	1.00E+00	3.35	-1.04	1.08	-0.96	3.36E-01	4.60E-01	3.06	-0.92	1.36	-0.68	4.97E-01	6.09E-01	3.06	-2.48
Solyc00g500144.1.1	30S ribosomal protein S14, chloroplastic (AHRD V3.3 *-* A0A2G2X601_CAPBA)	-	-	-	-	0	NA	NA	NA	NA	NA	0	NA	NA	NA	NA	NA	0	NA	NA	NA	NA	NA	0	NA	NA	NA	NA	NA	0	NA	NA	NA	NA	NA	0	NA	NA	NA	NA	NA	0	NA	NA	NA	NA	NA	0	NA
Solyc00g500145.1.1	Maturase K (AHRD V3.3 *** A0A2G3DGH8_CAPCH)	-	-	-	-	0	NA	NA	NA	NA	NA	0	NA	NA	NA	NA	NA	0	NA	NA	NA	NA	NA	0	NA	NA	NA	NA	NA	0	NA	NA	NA	NA	NA	0	NA	NA	NA	NA	NA	0	NA	NA	NA	NA	NA	0	NA
Solyc00g500146.1.1	NAD(P)H-quinone oxidoreductase subunit 2, chloroplastic (AHRD V3.3 *-* J7H400_CAPAN)	-	-	-	-	1.15	-0.75	2.34	-0.32	7.48E-01	8.61E-01	1.15	-0.69	1.83	-0.38	7.06E-01	7.96E-01	1.15	1.52	1.99	0.76	4.45E-01	NA	1.15	-1.49	1.93	-0.77	4.39E-01	5.60E-01	1.15	-0.04	2.28	-0.02	9.87E-01	NA	1.15	-0.12	1.82	-0.07	9.46E-01	9.75E-01	1.19	1.78	2.19	0.81	4.16E-01	5.32E-01	1.19	-3.1
Solyc00g500147.1.1	Protein Ycf2 (AHRD V3.3 *-* A0A0U1ZJJ5_9SOLN)	-	-	-	-	0	NA	NA	NA	NA	NA	0	NA	NA	NA	NA	NA	0	NA	NA	NA	NA	NA	0	NA	NA	NA	NA	NA	0	NA	NA	NA	NA	NA	0	NA	NA	NA	NA	NA	0	NA	NA	NA	NA	NA	0	NA
Solyc00g500148.1.1	Protein Ycf2 (AHRD V3.3 *-* A0A1W5PW46_9DIPS)	-	-	-	-	0	NA	NA	NA	NA	NA	0	NA	NA	NA	NA	NA	0	NA	NA	NA	NA	NA	0	NA	NA	NA	NA	NA	0	NA	NA	NA	NA	NA	0	NA	NA	NA	NA	NA	0	NA	NA	NA	NA	NA	0	NA
Solyc00g500149.1.1	NAD(P)H-quinone oxidoreductase subunit J, chloroplastic (AHRD V3.3 *** A0A1U8QD64_CAPAN)	-	-	-	-	0.07	-0.93	6.23	-0.15	8.81E-01	NA	0.07	0.21	5.77	0.04	9.70E-01	NA	0.07	-0.88	5.77	-0.15	8.78E-01	NA	0.07	0	5.77	0	1.00E+00	NA	0.07	-1.01	6.23	-0.16	8.71E-01	NA	0.07	0	5.77	0	1.00E+00	NA	0.06	-0.94	6.45	-0.15	8.84E-01	NA	0.06	0
Solyc00g500150.1.1	50S ribosomal protein L2, chloroplastic (AHRD V3.3 *** I6N9C2_DATST)	-	-	-	-	0	NA	NA	NA	NA	NA	0	NA	NA	NA	NA	NA	0	NA	NA	NA	NA	NA	0	NA	NA	NA	NA	NA	0	NA	NA	NA	NA	NA	0	NA	NA	NA	NA	NA	0	NA	NA	NA	NA	NA	0	NA
Solyc00g500151.1.1	Photosystem II protein D1 (AHRD V3.3 *** A0A1U8QBZ9_CAPAN)	-	-	-	-	0	NA	NA	NA	NA	NA	0	NA	NA	NA	NA	NA	0	NA	NA	NA	NA	NA	0	NA	NA	NA	NA	NA	0	NA	NA	NA	NA	NA	0	NA	NA	NA	NA	NA	0	NA	NA	NA	NA	NA	0	NA
Solyc00g500152.1.1	50S ribosomal protein L2 (AHRD V3.3 *** H6T990_9CARY)	-	-	-	-	0	NA	NA	NA	NA	NA	0	NA	NA	NA	NA	NA	0	NA	NA	NA	NA	NA	0	NA	NA	NA	NA	NA	0	NA	NA	NA	NA	NA	0	NA	NA	NA	NA	NA	0	NA	NA	NA	NA	NA	0	NA
Solyc00g500153.1.1	30S ribosomal protein S3, chloroplastic (AHRD V3.3 *** A0A1U8QD95_CAPAN)	-	-	-	-	0	NA	NA	NA	NA	NA	0	NA	NA	NA	NA	NA	0	NA	NA	NA	NA	NA	0	NA	NA	NA	NA	NA	0	NA	NA	NA	NA	NA	0	NA	NA	NA	NA	NA	0	NA	NA	NA	NA	NA	0	NA
Solyc00g500154.1.1	NAD(P)H-quinone oxidoreductase subunit J, chloroplastic (AHRD V3.3 *** A0A1U8QD64_CAPAN)	-	-	-	-	0	NA	NA	NA	NA	NA	0	NA	NA	NA	NA	NA	0	NA	NA	NA	NA	NA	0	NA	NA	NA	NA	NA	0	NA	NA	NA	NA	NA	0	NA	NA	NA	NA	NA	0	NA	NA	NA	NA	NA	0	NA
Solyc00g500155.1.1	50S ribosomal protein L14, chloroplastic (AHRD V3.3 *** I6N992_DATST)	K02874	RP-L14; large subunit ribosomal protein L14	sly03010 (Ribosome)	-	0	NA	NA	NA	NA	NA	0	NA	NA	NA	NA	NA	0	NA	NA	NA	NA	NA	0	NA	NA	NA	NA	NA	0	NA	NA	NA	NA	NA	0	NA	NA	NA	NA	NA	0	NA	NA	NA	NA	NA	0	NA
Solyc00g500156.1.1	30S ribosomal protein S11, chloroplastic (AHRD V3.3 *** G9FCH9_9LAMI)	K02948	RP-S11; small subunit ribosomal protein S11	sly03010 (Ribosome)	-	0	NA	NA	NA	NA	NA	0	NA	NA	NA	NA	NA	0	NA	NA	NA	NA	NA	0	NA	NA	NA	NA	NA	0	NA	NA	NA	NA	NA	0	NA	NA	NA	NA	NA	0	NA	NA	NA	NA	NA	0	NA
Solyc00g500157.1.1	Protein Ycf2 (AHRD V3.3 *-* A0A1W5PW46_9DIPS)	K03040	rpoA; DNA-directed RNA polymerase subunit alpha [EC:2.7.7.6]	sly03020 (RNA polymerase)	-	0	NA	NA	NA	NA	NA	0	NA	NA	NA	NA	NA	0	NA	NA	NA	NA	NA	0	NA	NA	NA	NA	NA	0	NA	NA	NA	NA	NA	0	NA	NA	NA	NA	NA	0	NA	NA	NA	NA	NA	0	NA
Solyc00g500158.1.1	Cytochrome b6-f complex subunit 4 (AHRD V3.3 *** A0A2G2XBM1_CAPBA)	K02637	petD; cytochrome b6-f complex subunit 4	sly00195 (Photosynthesis)	-	5.62	0.75	1.46	0.52	6.06E-01	7.61E-01	5.62	-2.87	1.41	-2.04	4.14E-02	8.19E-02	5.62	1.28	1.35	0.95	3.42E-01	8.68E-01	5.62	-1.2	1.33	-0.9	3.67E-01	4.89E-01	5.62	-0.21	1.5	-0.14	8.87E-01	1.00E+00	5.62	0.26	1.3	0.2	8.42E-01	9.00E-01	5.72	1.26	1.38	0.92	3.59E-01	4.75E-01	5.72	-1.99
Solyc00g500159.1.1	Unknown protein	-	-	-	-	0	NA	NA	NA	NA	NA	0	NA	NA	NA	NA	NA	0	NA	NA	NA	NA	NA	0	NA	NA	NA	NA	NA	0	NA	NA	NA	NA	NA	0	NA	NA	NA	NA	NA	0	NA	NA	NA	NA	NA	0	NA
Solyc00g500160.1.1	Retrovirus-related Pol polyprotein from transposon TNT 1-94 (AHRD V3.3 *-* A0A2I0W6G5_9ASPA)	-	-	-	-	0	NA	NA	NA	NA	NA	0	NA	NA	NA	NA	NA	0	NA	NA	NA	NA	NA	0	NA	NA	NA	NA	NA	0	NA	NA	NA	NA	NA	0	NA	NA	NA	NA	NA	0	NA	NA	NA	NA	NA	0	NA
Solyc00g500161.1.1	Unknown protein	-	-	-	-	0.15	-2.41	6.2	-0.39	6.98E-01	NA	0.15	0.21	5.77	0.04	9.70E-01	NA	0.15	-2.36	5.73	-0.41	6.81E-01	NA	0.15	0	5.77	0	1.00E+00	NA	0.15	-2.49	6.2	-0.4	6.88E-01	NA	0.15	0	5.77	0	1.00E+00	NA	0.12	-2.43	6.42	-0.38	7.05E-01	NA	0.12	0
Solyc00g500162.1.1	Unknown protein	-	-	-	-	0	NA	NA	NA	NA	NA	0	NA	NA	NA	NA	NA	0	NA	NA	NA	NA	NA	0	NA	NA	NA	NA	NA	0	NA	NA	NA	NA	NA	0	NA	NA	NA	NA	NA	0	NA	NA	NA	NA	NA	0	NA
Solyc00g500163.1.1	Unknown protein	-	-	-	-	0.12	-1.79	6.22	-0.29	7.73E-01	NA	0.12	-1.23	5.77	-0.21	8.31E-01	NA	0.12	-1.75	5.76	-0.3	7.62E-01	NA	0.12	-0.97	5.77	-0.17	8.66E-01	NA	0.12	-1.87	6.22	-0.3	7.63E-01	NA	0.12	-0.86	5.77	-0.15	8.82E-01	NA	0.1	-1.82	6.44	-0.28	7.78E-01	NA	0.1	-1.35
Solyc00g500164.1.1	Unknown protein	-	-	-	-	0	NA	NA	NA	NA	NA	0	NA	NA	NA	NA	NA	0	NA	NA	NA	NA	NA	0	NA	NA	NA	NA	NA	0	NA	NA	NA	NA	NA	0	NA	NA	NA	NA	NA	0	NA	NA	NA	NA	NA	0	NA
Solyc00g500165.1.1	Unknown protein	-	-	-	-	0	NA	NA	NA	NA	NA	0	NA	NA	NA	NA	NA	0	NA	NA	NA	NA	NA	0	NA	NA	NA	NA	NA	0	NA	NA	NA	NA	NA	0	NA	NA	NA	NA	NA	0	NA	NA	NA	NA	NA	0	NA
Solyc00g500166.1.1	Unknown protein	-	-	-	-	0	NA	NA	NA	NA	NA	0	NA	NA	NA	NA	NA	0	NA	NA	NA	NA	NA	0	NA	NA	NA	NA	NA	0	NA	NA	NA	NA	NA	0	NA	NA	NA	NA	NA	0.03	0.5	6.45	0.08	9.38E-01	NA	0.03	0
Solyc00g500167.1.1	Cytochrome c biogenesis FC (AHRD V3.3 *-* A0A0C5APX0_HYONI)	-	-	-	-	5.97	1.69	1.36	1.24	2.14E-01	3.98E-01	5.97	-4.55	1.59	-2.86	4.20E-03	1.12E-02	5.97	1.86	1.27	1.46	1.43E-01	6.78E-01	5.97	0	1.25	0	9.97E-01	1.00E+00	5.97	-1.42	1.53	-0.93	3.52E-01	1.00E+00	5.97	0.75	1.24	0.61	5.45E-01	6.63E-01	6.43	1.82	1.27	1.43	1.52E-01	2.40E-01	6.43	-1.11
Solyc00g500168.1.1	Transport membrane protein (AHRD V3.3 *** A0A0C5ARU2_HYONI)	-	-	-	-	0	NA	NA	NA	NA	NA	0	NA	NA	NA	NA	NA	0	NA	NA	NA	NA	NA	0	NA	NA	NA	NA	NA	0	NA	NA	NA	NA	NA	0	NA	NA	NA	NA	NA	0	NA	NA	NA	NA	NA	0	NA
Solyc00g500169.1.1	NADH-ubiquinone oxidoreductase chain 5 (AHRD V3.3 *** A0A0C5ARN6_HYONI)	K03883	ND5; NADH-ubiquinone oxidoreductase chain 5 [EC:7.1.1.2]	sly00190 (Oxidative phosphorylation)	-	27.05	0.8	0.93	0.87	3.85E-01	5.80E-01	27.05	-0.99	0.87	-1.14	2.55E-01	3.70E-01	27.05	0.5	0.86	0.58	5.63E-01	9.45E-01	27.05	0.37	0.86	0.44	6.62E-01	7.58E-01	27.05	-0.59	0.94	-0.62	5.32E-01	1.00E+00	27.05	0.43	0.86	0.5	6.14E-01	7.24E-01	28.01	0.83	0.87	0.95	3.42E-01	4.58E-01	28.01	-0.96
Solyc00g500170.1.1	Cytochrome C oxidase subunit II-like%2C transmembrane domain-containing protein (AHRD V3.3 *** ATMG01280.1)	-	-	-	-	0	NA	NA	NA	NA	NA	0	NA	NA	NA	NA	NA	0	NA	NA	NA	NA	NA	0	NA	NA	NA	NA	NA	0	NA	NA	NA	NA	NA	0	NA	NA	NA	NA	NA	0	NA	NA	NA	NA	NA	0	NA
Solyc00g500171.1.1	NADH-ubiquinone oxidoreductase chain 4 (AHRD V3.3 *** A0A2G3CZD8_CAPCH)	-	-	-	-	0	NA	NA	NA	NA	NA	0	NA	NA	NA	NA	NA	0	NA	NA	NA	NA	NA	0	NA	NA	NA	NA	NA	0	NA	NA	NA	NA	NA	0	NA	NA	NA	NA	NA	0	NA	NA	NA	NA	NA	0	NA
Solyc00g500172.1.1	NADH-ubiquinone oxidoreductase chain 4 (AHRD V3.3 *** A0A2G2X0J9_CAPBA)	K03881	ND4; NADH-ubiquinone oxidoreductase chain 4 [EC:7.1.1.2]	sly00190 (Oxidative phosphorylation)	-	0	NA	NA	NA	NA	NA	0	NA	NA	NA	NA	NA	0	NA	NA	NA	NA	NA	0	NA	NA	NA	NA	NA	0	NA	NA	NA	NA	NA	0	NA	NA	NA	NA	NA	0	NA	NA	NA	NA	NA	0	NA
Solyc00g500173.1.1	ATPase subunit 4 (AHRD V3.3 *** A0A0C5B288_HYONI)	-	-	-	-	0	NA	NA	NA	NA	NA	0	NA	NA	NA	NA	NA	0	NA	NA	NA	NA	NA	0	NA	NA	NA	NA	NA	0	NA	NA	NA	NA	NA	0	NA	NA	NA	NA	NA	0	NA	NA	NA	NA	NA	0	NA
Solyc00g500174.1.1	Unknown protein	-	-	-	-	0.13	-2.41	6.2	-0.39	6.98E-01	NA	0.13	0	5.77	0	1.00E+00	NA	0.13	-2.36	5.73	-0.41	6.81E-01	NA	0.13	0	5.77	0	1.00E+00	NA	0.13	-2.49	6.2	-0.4	6.88E-01	NA	0.13	0	5.77	0	1.00E+00	NA	0.1	-2.43	6.42	-0.38	7.05E-01	NA	0.1	0
Solyc00g500175.1.1	Unknown protein	-	-	-	-	0.13	-2.41	6.2	-0.39	6.98E-01	NA	0.13	0	5.77	0	1.00E+00	NA	0.13	-2.36	5.73	-0.41	6.81E-01	NA	0.13	0	5.77	0	1.00E+00	NA	0.13	-2.49	6.2	-0.4	6.88E-01	NA	0.13	0	5.77	0	1.00E+00	NA	0.1	-2.43	6.42	-0.38	7.05E-01	NA	0.1	0
Solyc00g500176.1.1	Unknown protein	-	-	-	-	0	NA	NA	NA	NA	NA	0	NA	NA	NA	NA	NA	0	NA	NA	NA	NA	NA	0	NA	NA	NA	NA	NA	0	NA	NA	NA	NA	NA	0	NA	NA	NA	NA	NA	0	NA	NA	NA	NA	NA	0	NA
Solyc00g500177.1.1	Unknown protein	-	-	-	-	0	NA	NA	NA	NA	NA	0	NA	NA	NA	NA	NA	0	NA	NA	NA	NA	NA	0	NA	NA	NA	NA	NA	0	NA	NA	NA	NA	NA	0	NA	NA	NA	NA	NA	0	NA	NA	NA	NA	NA	0	NA
Solyc00g500178.1.1	Unknown protein	-	-	-	-	0	NA	NA	NA	NA	NA	0	NA	NA	NA	NA	NA	0	NA	NA	NA	NA	NA	0	NA	NA	NA	NA	NA	0	NA	NA	NA	NA	NA	0	NA	NA	NA	NA	NA	0	NA	NA	NA	NA	NA	0	NA
Solyc00g500179.1.1	Unknown protein	-	-	-	-	0.13	-2.41	6.2	-0.39	6.98E-01	NA	0.13	0	5.77	0	1.00E+00	NA	0.13	-2.36	5.73	-0.41	6.81E-01	NA	0.13	0	5.77	0	1.00E+00	NA	0.13	-2.49	6.2	-0.4	6.88E-01	NA	0.13	0	5.77	0	1.00E+00	NA	0.1	-2.43	6.42	-0.38	7.05E-01	NA	0.1	0
Solyc00g500180.1.1	Unknown protein	-	-	-	-	0.13	0	6.23	0	1.00E+00	NA	0.13	-0.51	5.77	-0.09	9.30E-01	NA	0.13	0	5.77	0	1.00E+00	NA	0.13	0.48	5.77	0.08	9.33E-01	NA	0.13	0	6.23	0	1.00E+00	NA	0.13	-0.86	5.77	-0.15	8.82E-01	NA	0.11	0	6.45	0	1.00E+00	NA	0.11	-1.35
Solyc00g500181.1.1	RNA-dependent RNA polymerase (AHRD V3.3 *** A0A2Z6JIR4_9VIRU)	-	-	-	-	0	NA	NA	NA	NA	NA	0	NA	NA	NA	NA	NA	0	NA	NA	NA	NA	NA	0	NA	NA	NA	NA	NA	0	NA	NA	NA	NA	NA	0	NA	NA	NA	NA	NA	0	NA	NA	NA	NA	NA	0	NA
Solyc00g500182.1.1	Transmembrane protein (AHRD V3.3 *-* A0A1P8B2M8_ARATH)	-	-	-	-	3.3	0.86	1.42	0.61	5.43E-01	7.13E-01	3.3	0.84	1.37	0.62	5.38E-01	6.54E-01	3.3	0.79	1.32	0.6	5.50E-01	9.41E-01	3.3	0.4	1.39	0.29	7.75E-01	8.50E-01	3.3	-1.61	1.6	-1.01	3.15E-01	1.00E+00	3.3	0.96	1.38	0.7	4.84E-01	6.09E-01	3.41	0.72	1.34	0.54	5.90E-01	6.91E-01	3.41	-0.29
Solyc00g500183.1.1	NADH dehydrogenase subunit 7 (AHRD V3.3 *-* A0A220T1K3_9ROSI)	-	-	-	-	2.02	-0.51	1.3	-0.4	6.93E-01	8.25E-01	2.02	-1.02	1.49	-0.68	4.93E-01	6.13E-01	2.02	0.18	1.17	0.16	8.75E-01	NA	2.02	0.67	1.34	0.5	6.14E-01	7.18E-01	2.02	-1.84	1.45	-1.27	2.03E-01	1.00E+00	2.02	0.47	1.36	0.35	7.29E-01	8.16E-01	2.15	0.35	1.36	0.26	7.96E-01	8.56E-01	2.15	-2.47
Solyc00g500184.1.1	NADH dehydrogenase subunit 7 (AHRD V3.3 *** A0A0C5B9X5_9SOLA)	K03935	NDUFS2; NADH dehydrogenase (ubiquinone) Fe-S protein 2 [EC:7.1.1.2 1.6.99.3]	sly00190 (Oxidative phosphorylation)	-	7.72	-0.28	1.04	-0.27	7.86E-01	8.83E-01	7.72	-0.79	0.96	-0.82	4.12E-01	5.35E-01	7.72	0.82	0.94	0.87	3.82E-01	8.86E-01	7.72	-0.06	0.95	-0.07	9.46E-01	9.71E-01	7.72	-2.04	1.14	-1.79	7.41E-02	7.74E-01	7.72	0.15	0.95	0.16	8.72E-01	9.22E-01	7.51	-0.11	1.07	-0.1	9.20E-01	9.47E-01	7.51	-1.24
Solyc00g500185.1.1	NADH dehydrogenase subunit 7 (AHRD V3.3 *-* G9FCP1_9LAMI)	-	-	-	-	2.96	0.18	1.06	0.17	8.64E-01	9.28E-01	2.96	-1.17	0.97	-1.21	2.26E-01	3.36E-01	2.96	0.06	1	0.06	9.49E-01	9.98E-01	2.96	-1.43	1	-1.43	1.54E-01	2.47E-01	2.96	-1.79	1.28	-1.4	1.60E-01	9.79E-01	2.96	-1.22	1	-1.22	2.23E-01	3.34E-01	3.09	0.51	1.02	0.5	6.16E-01	7.12E-01	3.09	-1.87
Solyc00g500186.1.1	Cytochrome c oxidase subunit 1 (AHRD V3.3 *** A0A2G2YXI2_CAPAN)	-	-	-	-	0	NA	NA	NA	NA	NA	0	NA	NA	NA	NA	NA	0	NA	NA	NA	NA	NA	0	NA	NA	NA	NA	NA	0	NA	NA	NA	NA	NA	0	NA	NA	NA	NA	NA	0	NA	NA	NA	NA	NA	0	NA
Solyc00g500187.1.1	NADH-ubiquinone oxidoreductase chain 4 (AHRD V3.3 *-* A0A290WL40_SOLLC)	-	-	-	-	0	NA	NA	NA	NA	NA	0	NA	NA	NA	NA	NA	0	NA	NA	NA	NA	NA	0	NA	NA	NA	NA	NA	0	NA	NA	NA	NA	NA	0	NA	NA	NA	NA	NA	0	NA	NA	NA	NA	NA	0	NA
Solyc00g500188.1.1	NADH-ubiquinone oxidoreductase chain 4 (AHRD V3.3 *** A0A2G3CZD8_CAPCH)	-	-	-	-	0	NA	NA	NA	NA	NA	0	NA	NA	NA	NA	NA	0	NA	NA	NA	NA	NA	0	NA	NA	NA	NA	NA	0	NA	NA	NA	NA	NA	0	NA	NA	NA	NA	NA	0	NA	NA	NA	NA	NA	0	NA
Solyc00g500189.1.1	NADH-ubiquinone oxidoreductase chain 4 (AHRD V3.3 *** A0A2G2X0J9_CAPBA)	K03881	ND4; NADH-ubiquinone oxidoreductase chain 4 [EC:7.1.1.2]	sly00190 (Oxidative phosphorylation)	-	0	NA	NA	NA	NA	NA	0	NA	NA	NA	NA	NA	0	NA	NA	NA	NA	NA	0	NA	NA	NA	NA	NA	0	NA	NA	NA	NA	NA	0	NA	NA	NA	NA	NA	0	NA	NA	NA	NA	NA	0	NA
Solyc00g500190.1.1	30S ribosomal protein S2, chloroplastic (AHRD V3.3 *** I6N946_DATST)	-	-	-	-	259.46	0.13	1.17	0.11	9.14E-01	9.57E-01	259.46	-6.58	1.07	-6.14	8.26E-10	7.28E-09	259.46	1.16	1.08	1.07	2.83E-01	8.37E-01	259.46	-4.99	1.07	-4.68	2.88E-06	1.42E-05	259.46	-1.44	1.19	-1.21	2.26E-01	1.00E+00	259.46	-5.4	1.07	-5.06	4.22E-07	2.67E-06	216.94	0.56	1.08	0.51	6.07E-01	7.05E-01	216.94	-7.37
Solyc00g500191.1.1	Protein TIC 214 (AHRD V3.3 *-* TI214_SOLTU)	-	-	-	-	0	NA	NA	NA	NA	NA	0	NA	NA	NA	NA	NA	0	NA	NA	NA	NA	NA	0	NA	NA	NA	NA	NA	0	NA	NA	NA	NA	NA	0	NA	NA	NA	NA	NA	0	NA	NA	NA	NA	NA	0	NA
Solyc00g500192.1.1	NAD(P)H-quinone oxidoreductase subunit H, chloroplastic (AHRD V3.3 *** A0A1U8QCJ3_CAPAN)	K05579	ndhH; NAD(P)H-quinone oxidoreductase subunit H [EC:7.1.1.2]	sly00190 (Oxidative phosphorylation)	-	0	NA	NA	NA	NA	NA	0	NA	NA	NA	NA	NA	0	NA	NA	NA	NA	NA	0	NA	NA	NA	NA	NA	0	NA	NA	NA	NA	NA	0	NA	NA	NA	NA	NA	0	NA	NA	NA	NA	NA	0	NA
Solyc00g500193.1.1	NAD(P)H-quinone oxidoreductase subunit 1, chloroplastic (AHRD V3.3 *** A0A2G2XBN0_CAPBA)	K05572	ndhA; NAD(P)H-quinone oxidoreductase subunit 1 [EC:7.1.1.2]	sly00190 (Oxidative phosphorylation)	-	0	NA	NA	NA	NA	NA	0	NA	NA	NA	NA	NA	0	NA	NA	NA	NA	NA	0	NA	NA	NA	NA	NA	0	NA	NA	NA	NA	NA	0	NA	NA	NA	NA	NA	0	NA	NA	NA	NA	NA	0	NA
Solyc00g500194.1.1	Cytochrome c biogenesis protein CcsA (AHRD V3.3 *-* A0A1U8QCK2_CAPAN)	-	-	-	-	0.14	-0.93	6.23	-0.15	8.81E-01	NA	0.14	0.21	5.77	0.04	9.70E-01	NA	0.14	-0.16	5.77	-0.03	9.78E-01	NA	0.14	0	5.77	0	1.00E+00	NA	0.14	-0.05	6.23	-0.01	9.94E-01	NA	0.14	0	5.77	0	1.00E+00	NA	0.11	-0.94	6.45	-0.15	8.84E-01	NA	0.11	0
Solyc00g500195.1.1	NAD(P)H-quinone oxidoreductase subunit 5, chloroplastic (AHRD V3.3 *** J7H711_CAPAN)	K05577	ndhF; NAD(P)H-quinone oxidoreductase subunit 5 [EC:7.1.1.2]	sly00190 (Oxidative phosphorylation)	-	10.06	-0.46	1.18	-0.39	6.97E-01	8.27E-01	10.06	-2.16	1.13	-1.92	5.53E-02	1.05E-01	10.06	-0.87	1.1	-0.79	4.29E-01	9.05E-01	10.06	-1.63	1.12	-1.45	1.46E-01	2.36E-01	10.06	-3.24	1.3	-2.49	1.30E-02	3.31E-01	10.06	-0.5	1.1	-0.46	6.46E-01	7.51E-01	9.45	-1.16	1.13	-1.03	3.03E-01	4.17E-01	9.45	-2.45
Solyc00g500196.1.1	Protein TIC 214 (AHRD V3.3 *** K4EQH9_DATST)	-	-	-	-	3652.69	0.05	1.19	0.04	9.67E-01	9.85E-01	3652.69	-4.06	1.1	-3.68	2.36E-04	8.50E-04	3652.69	1.06	1.1	0.96	3.35E-01	8.65E-01	3652.69	-0.86	1.1	-0.78	4.36E-01	5.57E-01	3652.69	-1.32	1.19	-1.1	2.69E-01	1.00E+00	3652.69	0.09	1.1	0.08	9.35E-01	9.67E-01	3410.7	0.17	1.1	0.16	8.76E-01	9.16E-01	3410.7	-3.59
Solyc00g500197.1.1	Ycf15 protein (AHRD V3.3 *-* J7H9P3_CAPAN)	-	-	-	-	0	NA	NA	NA	NA	NA	0	NA	NA	NA	NA	NA	0	NA	NA	NA	NA	NA	0	NA	NA	NA	NA	NA	0	NA	NA	NA	NA	NA	0	NA	NA	NA	NA	NA	0	NA	NA	NA	NA	NA	0	NA
Solyc00g500198.1.1	NAD(P)H-quinone oxidoreductase subunit 5, chloroplastic (AHRD V3.3 *** J7H711_CAPAN)	-	-	-	-	0	NA	NA	NA	NA	NA	0	NA	NA	NA	NA	NA	0	NA	NA	NA	NA	NA	0	NA	NA	NA	NA	NA	0	NA	NA	NA	NA	NA	0	NA	NA	NA	NA	NA	0	NA	NA	NA	NA	NA	0	NA
Solyc00g500199.1.1	Photosystem I P700 chlorophyll a apoprotein A1 (AHRD V3.3 *** K4EPK3_DATST)	-	-	-	-	0	NA	NA	NA	NA	NA	0	NA	NA	NA	NA	NA	0	NA	NA	NA	NA	NA	0	NA	NA	NA	NA	NA	0	NA	NA	NA	NA	NA	0	NA	NA	NA	NA	NA	0	NA	NA	NA	NA	NA	0	NA
Solyc00g500200.1.1	Photosystem II protein D1 (AHRD V3.3 *** A0A1U8QBZ9_CAPAN)	K02703	psbA; photosystem II P680 reaction center D1 protein [EC:1.10.3.9]	sly00195 (Photosynthesis)	-	0	NA	NA	NA	NA	NA	0	NA	NA	NA	NA	NA	0	NA	NA	NA	NA	NA	0	NA	NA	NA	NA	NA	0	NA	NA	NA	NA	NA	0	NA	NA	NA	NA	NA	0	NA	NA	NA	NA	NA	0	NA
Solyc00g500201.1.1	Maturase K (AHRD V3.3 *** A0A2G3DGH8_CAPCH)	K20000	-	-	-	0	NA	NA	NA	NA	NA	0	NA	NA	NA	NA	NA	0	NA	NA	NA	NA	NA	0	NA	NA	NA	NA	NA	0	NA	NA	NA	NA	NA	0	NA	NA	NA	NA	NA	0	NA	NA	NA	NA	NA	0	NA
Solyc00g500202.1.1	Photosystem II reaction center protein K (AHRD V3.3 *** A0A1U8QD48_CAPAN)	K02712	psbK; photosystem II PsbK protein	sly00195 (Photosynthesis)	-	0	NA	NA	NA	NA	NA	0	NA	NA	NA	NA	NA	0	NA	NA	NA	NA	NA	0	NA	NA	NA	NA	NA	0	NA	NA	NA	NA	NA	0	NA	NA	NA	NA	NA	0	NA	NA	NA	NA	NA	0	NA
Solyc00g500203.1.1	ATP synthase subunit alpha, chloroplastic (AHRD V3.3 *** I6N942_DATST)	K02111	ATPF1A; F-type H+/Na+-transporting ATPase subunit alpha [EC:7.1.2.2 7.2.2.1]	sly00190 (Oxidative phosphorylation), sly00195 (Photosynthesis)	-	0	NA	NA	NA	NA	NA	0	NA	NA	NA	NA	NA	0	NA	NA	NA	NA	NA	0	NA	NA	NA	NA	NA	0	NA	NA	NA	NA	NA	0	NA	NA	NA	NA	NA	0	NA	NA	NA	NA	NA	0	NA
Solyc00g500204.1.1	30S ribosomal protein S2, chloroplastic (AHRD V3.3 *** I6N946_DATST)	K02967	RP-S2; small subunit ribosomal protein S2	sly03010 (Ribosome)	-	0	NA	NA	NA	NA	NA	0	NA	NA	NA	NA	NA	0	NA	NA	NA	NA	NA	0	NA	NA	NA	NA	NA	0	NA	NA	NA	NA	NA	0	NA	NA	NA	NA	NA	0	NA	NA	NA	NA	NA	0	NA
Solyc00g500205.1.1	DNA-directed RNA polymerase subunit beta'' (AHRD V3.3 *-* A0A1U8QCC7_CAPAN)	-	-	-	-	0	NA	NA	NA	NA	NA	0	NA	NA	NA	NA	NA	0	NA	NA	NA	NA	NA	0	NA	NA	NA	NA	NA	0	NA	NA	NA	NA	NA	0	NA	NA	NA	NA	NA	0	NA	NA	NA	NA	NA	0	NA
Solyc00g500206.1.1	Photosystem II CP43 reaction center protein (AHRD V3.3 *** A0A078EKT7_BRANA)	K02705	psbC; photosystem II CP43 chlorophyll apoprotein	sly00195 (Photosynthesis)	-	0	NA	NA	NA	NA	NA	0	NA	NA	NA	NA	NA	0	NA	NA	NA	NA	NA	0	NA	NA	NA	NA	NA	0	NA	NA	NA	NA	NA	0	NA	NA	NA	NA	NA	0	NA	NA	NA	NA	NA	0	NA
Solyc00g500207.1.1	30S ribosomal protein S14, chloroplastic (AHRD V3.3 *-* A0A2G2X601_CAPBA)	K02954	RP-S14; small subunit ribosomal protein S14	sly03010 (Ribosome)	-	0	NA	NA	NA	NA	NA	0	NA	NA	NA	NA	NA	0	NA	NA	NA	NA	NA	0	NA	NA	NA	NA	NA	0	NA	NA	NA	NA	NA	0	NA	NA	NA	NA	NA	0	NA	NA	NA	NA	NA	0	NA
Solyc00g500208.1.1	Photosystem I P700 chlorophyll a apoprotein A2 (AHRD V3.3 *** I6N956_DATST)	K02690	psaB; photosystem I P700 chlorophyll a apoprotein A2	sly00195 (Photosynthesis)	-	0	NA	NA	NA	NA	NA	0	NA	NA	NA	NA	NA	0	NA	NA	NA	NA	NA	0	NA	NA	NA	NA	NA	0	NA	NA	NA	NA	NA	0	NA	NA	NA	NA	NA	0	NA	NA	NA	NA	NA	0	NA
Solyc00g500209.1.1	Photosystem I P700 chlorophyll a apoprotein A1 (AHRD V3.3 *** K4EPK3_DATST)	K02689	psaA; photosystem I P700 chlorophyll a apoprotein A1	sly00195 (Photosynthesis)	-	0	NA	NA	NA	NA	NA	0	NA	NA	NA	NA	NA	0	NA	NA	NA	NA	NA	0	NA	NA	NA	NA	NA	0	NA	NA	NA	NA	NA	0	NA	NA	NA	NA	NA	0	NA	NA	NA	NA	NA	0	NA
Solyc00g500210.1.1	Protein TIC 214 (AHRD V3.3 *** K4EQH9_DATST)	-	-	-	-	0	NA	NA	NA	NA	NA	0	NA	NA	NA	NA	NA	0	NA	NA	NA	NA	NA	0	NA	NA	NA	NA	NA	0	NA	NA	NA	NA	NA	0	NA	NA	NA	NA	NA	0	NA	NA	NA	NA	NA	0	NA
Solyc00g500211.1.1	NAD(P)H-quinone oxidoreductase subunit 5, chloroplastic (AHRD V3.3 *** J7H711_CAPAN)	-	-	-	-	0	NA	NA	NA	NA	NA	0	NA	NA	NA	NA	NA	0	NA	NA	NA	NA	NA	0	NA	NA	NA	NA	NA	0	NA	NA	NA	NA	NA	0	NA	NA	NA	NA	NA	0	NA	NA	NA	NA	NA	0	NA
Solyc00g500212.1.1	30S ribosomal protein S4, chloroplastic (AHRD V3.3 *** I6N958_DATST)	K02986	RP-S4; small subunit ribosomal protein S4	sly03010 (Ribosome)	-	0	NA	NA	NA	NA	NA	0	NA	NA	NA	NA	NA	0	NA	NA	NA	NA	NA	0	NA	NA	NA	NA	NA	0	NA	NA	NA	NA	NA	0	NA	NA	NA	NA	NA	0	NA	NA	NA	NA	NA	0	NA
Solyc00g500213.1.1	Auxin-responsive GH3 family protein (AHRD V3.3 *** A0A2U1NZC8_ARTAN)	-	-	-	-	0	NA	NA	NA	NA	NA	0	NA	NA	NA	NA	NA	0	NA	NA	NA	NA	NA	0	NA	NA	NA	NA	NA	0	NA	NA	NA	NA	NA	0	NA	NA	NA	NA	NA	0	NA	NA	NA	NA	NA	0	NA
Solyc00g500214.1.1	Auxin-responsive GH3 family protein (AHRD V3.3 *** A0A2U1NZC8_ARTAN)	-	-	-	-	0	NA	NA	NA	NA	NA	0	NA	NA	NA	NA	NA	0	NA	NA	NA	NA	NA	0	NA	NA	NA	NA	NA	0	NA	NA	NA	NA	NA	0	NA	NA	NA	NA	NA	0	NA	NA	NA	NA	NA	0	NA
Solyc00g500215.1.1	Unknown protein	-	-	-	-	0.48	1.43	4.05	0.35	7.23E-01	NA	0.48	1.95	3.85	0.51	6.13E-01	NA	0.48	-2.35	3.87	-0.61	5.43E-01	NA	0.48	0	3.92	0	1.00E+00	NA	0.48	-2.48	4.18	-0.59	5.53E-01	NA	0.48	0	3.92	0	1.00E+00	NA	0.6	0.49	2.96	0.17	8.67E-01	NA	0.6	1.32
Solyc00g500216.1.1	Auxin-responsive GH3 family protein (AHRD V3.3 *** A0A2U1MJ34_ARTAN)	-	-	-	-	0.03	0	6.23	0	1.00E+00	NA	0.03	0.21	5.77	0.04	9.70E-01	NA	0.03	0	5.77	0	1.00E+00	NA	0.03	0	5.77	0	1.00E+00	NA	0.03	0	6.23	0	1.00E+00	NA	0.03	0	5.77	0	1.00E+00	NA	0.02	0	6.45	0	1.00E+00	NA	0.02	0
Solyc00g500217.1.1	Retrovirus-related Pol polyprotein from transposon TNT 1-94 (AHRD V3.3 *-* A0A2I0VJ33_9ASPA)	-	-	-	-	0	NA	NA	NA	NA	NA	0	NA	NA	NA	NA	NA	0	NA	NA	NA	NA	NA	0	NA	NA	NA	NA	NA	0	NA	NA	NA	NA	NA	0	NA	NA	NA	NA	NA	0	NA	NA	NA	NA	NA	0	NA
Solyc00g500218.1.1	Auxin-responsive GH3 family protein (AHRD V3.3 *** A0A2U1NZC8_ARTAN)	K14506	JAR1_4_6; jasmonic acid-amino synthetase [EC:6.3.2.52]	sly04075 (Plant hormone signal transduction)	JA Signaling/Response	0.04	-0.93	6.23	-0.15	8.81E-01	NA	0.04	0	5.77	0	1.00E+00	NA	0.04	-0.88	5.77	-0.15	8.78E-01	NA	0.04	0	5.77	0	1.00E+00	NA	0.04	-1.01	6.23	-0.16	8.71E-01	NA	0.04	0	5.77	0	1.00E+00	NA	0.03	-0.94	6.45	-0.15	8.84E-01	NA	0.03	0
Solyc00g500219.1.1	B3 domain-containing protein (AHRD V3.3 *** A0A2K3PAY3_TRIPR)	-	-	-	-	0	NA	NA	NA	NA	NA	0	NA	NA	NA	NA	NA	0	NA	NA	NA	NA	NA	0	NA	NA	NA	NA	NA	0	NA	NA	NA	NA	NA	0	NA	NA	NA	NA	NA	0	NA	NA	NA	NA	NA	0	NA
Solyc00g500220.1.1	B3 domain-containing protein At1g49475-like (AHRD V3.3 *-* XP_025886111.1)	-	-	-	-	0	NA	NA	NA	NA	NA	0	NA	NA	NA	NA	NA	0	NA	NA	NA	NA	NA	0	NA	NA	NA	NA	NA	0	NA	NA	NA	NA	NA	0	NA	NA	NA	NA	NA	0	NA	NA	NA	NA	NA	0	NA
Solyc00g500221.1.1	B3 domain-containing protein (AHRD V3.3 *-* A0A1Q3DFU3_CEPFO)	-	-	-	-	0.04	-0.93	6.23	-0.15	8.81E-01	NA	0.04	0	5.77	0	1.00E+00	NA	0.04	-0.88	5.77	-0.15	8.78E-01	NA	0.04	0	5.77	0	1.00E+00	NA	0.04	-1.01	6.23	-0.16	8.71E-01	NA	0.04	0	5.77	0	1.00E+00	NA	0.03	-0.94	6.45	-0.15	8.84E-01	NA	0.03	0
Solyc00g500222.1.1	Transcriptional factor B3 family protein (AHRD V3.3 *-* A0A2H1ZEQ2_ARATH)	-	-	-	-	0	NA	NA	NA	NA	NA	0	NA	NA	NA	NA	NA	0	NA	NA	NA	NA	NA	0	NA	NA	NA	NA	NA	0	NA	NA	NA	NA	NA	0	NA	NA	NA	NA	NA	0	NA	NA	NA	NA	NA	0	NA
Solyc00g500223.1.1	Retrovirus-related Pol polyprotein from transposon TNT 1-94 (AHRD V3.3 *-* A0A2I0W6G5_9ASPA)	-	-	-	-	0	NA	NA	NA	NA	NA	0	NA	NA	NA	NA	NA	0	NA	NA	NA	NA	NA	0	NA	NA	NA	NA	NA	0	NA	NA	NA	NA	NA	0	NA	NA	NA	NA	NA	0	NA	NA	NA	NA	NA	0	NA
Solyc00g500224.1.1	Cytochrome c biogenesis FC (AHRD V3.3 *-* A0A0C5B7H6_9SOLA)	-	-	-	-	0	NA	NA	NA	NA	NA	0	NA	NA	NA	NA	NA	0	NA	NA	NA	NA	NA	0	NA	NA	NA	NA	NA	0	NA	NA	NA	NA	NA	0	NA	NA	NA	NA	NA	0	NA	NA	NA	NA	NA	0	NA
Solyc00g500225.1.1	NADH-ubiquinone oxidoreductase chain 3 (AHRD V3.3 *** G9FCN6_9LAMI)	-	-	-	-	0	NA	NA	NA	NA	NA	0	NA	NA	NA	NA	NA	0	NA	NA	NA	NA	NA	0	NA	NA	NA	NA	NA	0	NA	NA	NA	NA	NA	0	NA	NA	NA	NA	NA	0	NA	NA	NA	NA	NA	0	NA
Solyc00g500226.1.1	Cytochrome c biogenesis FC (AHRD V3.3 *-* A0A0C5B7H6_9SOLA)	-	-	-	-	0	NA	NA	NA	NA	NA	0	NA	NA	NA	NA	NA	0	NA	NA	NA	NA	NA	0	NA	NA	NA	NA	NA	0	NA	NA	NA	NA	NA	0	NA	NA	NA	NA	NA	0	NA	NA	NA	NA	NA	0	NA
Solyc00g500227.1.1	RNA-dependent RNA polymerase (AHRD V3.3 *** A0A2Z6JIR4_9VIRU)	-	-	-	-	0	NA	NA	NA	NA	NA	0	NA	NA	NA	NA	NA	0	NA	NA	NA	NA	NA	0	NA	NA	NA	NA	NA	0	NA	NA	NA	NA	NA	0	NA	NA	NA	NA	NA	0	NA	NA	NA	NA	NA	0	NA
Solyc00g500228.1.1	Ribosomal protein L2 (AHRD V3.3 *** A0A290WL33_SOLLC)	-	-	-	-	82.65	0.7	1.07	0.66	5.09E-01	6.85E-01	82.65	-2.77	0.99	-2.8	5.07E-03	1.32E-02	82.65	0.56	0.99	0.57	5.72E-01	9.47E-01	82.65	-1.2	0.98	-1.22	2.21E-01	3.31E-01	82.65	-1.62	1.08	-1.5	1.33E-01	9.30E-01	82.65	-0.56	0.98	-0.57	5.66E-01	6.83E-01	81.81	0.8	0.98	0.82	4.12E-01	5.28E-01	81.81	-2.75
Solyc00g500229.1.1	Unknown protein	-	-	-	-	0	NA	NA	NA	NA	NA	0	NA	NA	NA	NA	NA	0	NA	NA	NA	NA	NA	0	NA	NA	NA	NA	NA	0	NA	NA	NA	NA	NA	0	NA	NA	NA	NA	NA	0	NA	NA	NA	NA	NA	0	NA
Solyc00g500230.1.1	Unknown protein	-	-	-	-	0.03	0	6.23	0	1.00E+00	NA	0.03	0	5.77	0	1.00E+00	NA	0.03	0	5.77	0	1.00E+00	NA	0.03	0	5.77	0	1.00E+00	NA	0.03	0	6.23	0	1.00E+00	NA	0.03	0.58	5.77	0.1	9.20E-01	NA	0.04	0.5	6.45	0.08	9.38E-01	NA	0.04	0
Solyc00g500231.1.1	Unknown protein	-	-	-	-	0.34	0.75	5.4	0.14	8.89E-01	NA	0.34	2.22	4.94	0.45	6.53E-01	NA	0.34	2.12	4.95	0.43	6.68E-01	NA	0.34	1.25	4.99	0.25	8.03E-01	NA	0.34	0	5.4	0	1.00E+00	NA	0.34	0	5	0	1.00E+00	NA	0.28	0	6.45	0	1.00E+00	NA	0.28	0
Solyc00g500232.1.1	Unknown protein	-	-	-	-	0.17	-1.79	6.22	-0.29	7.73E-01	NA	0.17	0	5.77	0	1.00E+00	NA	0.17	-0.03	5.75	0	9.96E-01	NA	0.17	0	5.77	0	1.00E+00	NA	0.17	-1.87	6.22	-0.3	7.63E-01	NA	0.17	0	5.77	0	1.00E+00	NA	0.14	-1.82	6.44	-0.28	7.78E-01	NA	0.14	0
Solyc00g500233.1.1	Unknown protein	-	-	-	-	0	NA	NA	NA	NA	NA	0	NA	NA	NA	NA	NA	0	NA	NA	NA	NA	NA	0	NA	NA	NA	NA	NA	0	NA	NA	NA	NA	NA	0	NA	NA	NA	NA	NA	0	NA	NA	NA	NA	NA	0	NA
Solyc00g500234.1.1	Unknown protein	-	-	-	-	4.03	1.57	1.55	1.02	3.09E-01	5.08E-01	4.03	1.02	1.38	0.74	4.59E-01	5.80E-01	4.03	1.74	1.44	1.21	2.28E-01	7.90E-01	4.03	-0.72	1.44	-0.5	6.15E-01	7.19E-01	4.03	-3.63	1.91	-1.89	5.82E-02	7.10E-01	4.03	-1.02	1.46	-0.7	4.85E-01	6.09E-01	4.38	2.03	1.37	1.49	1.37E-01	2.21E-01	4.38	-1.6
Solyc00g500235.1.1	Unknown protein	-	-	-	-	0	NA	NA	NA	NA	NA	0	NA	NA	NA	NA	NA	0	NA	NA	NA	NA	NA	0	NA	NA	NA	NA	NA	0	NA	NA	NA	NA	NA	0	NA	NA	NA	NA	NA	0	NA	NA	NA	NA	NA	0	NA
Solyc00g500236.1.1	MP domain-containing protein (AHRD V3.3 *-* A0A1Q3BUD1_CEPFO)	-	-	-	-	16.87	-0.59	0.58	-1.02	3.08E-01	5.07E-01	16.87	-1.18	0.57	-2.05	4.05E-02	8.03E-02	16.87	0.18	0.52	0.36	7.22E-01	9.75E-01	16.87	0.74	0.53	1.4	1.62E-01	2.58E-01	16.87	-0.02	0.56	-0.03	9.73E-01	1.00E+00	16.87	1.05	0.52	1.99	4.65E-02	9.26E-02	15.05	-1.37	0.56	-2.46	1.39E-02	3.16E-02	15.05	-1.65
Solyc00g500237.1.1	Transport membrane protein (AHRD V3.3 *-* A0A0C5ARU2_HYONI)	-	-	-	-	0	NA	NA	NA	NA	NA	0	NA	NA	NA	NA	NA	0	NA	NA	NA	NA	NA	0	NA	NA	NA	NA	NA	0	NA	NA	NA	NA	NA	0	NA	NA	NA	NA	NA	0	NA	NA	NA	NA	NA	0	NA
Solyc00g500238.1.1	orf211 gene product (mitochondrion) (AHRD V3.3 --* NP_064093.1)	-	-	-	-	0	NA	NA	NA	NA	NA	0	NA	NA	NA	NA	NA	0	NA	NA	NA	NA	NA	0	NA	NA	NA	NA	NA	0	NA	NA	NA	NA	NA	0	NA	NA	NA	NA	NA	0	NA	NA	NA	NA	NA	0	NA
Solyc00g500239.1.1	Protein Ycf2 (AHRD V3.3 *-* A0A142DP97_9LAMI)	-	-	-	-	0	NA	NA	NA	NA	NA	0	NA	NA	NA	NA	NA	0	NA	NA	NA	NA	NA	0	NA	NA	NA	NA	NA	0	NA	NA	NA	NA	NA	0	NA	NA	NA	NA	NA	0	NA	NA	NA	NA	NA	0	NA
Solyc00g500240.1.1	Cytochrome b (AHRD V3.3 *** A0A2G3ARK2_CAPCH)	-	-	-	-	0	NA	NA	NA	NA	NA	0	NA	NA	NA	NA	NA	0	NA	NA	NA	NA	NA	0	NA	NA	NA	NA	NA	0	NA	NA	NA	NA	NA	0	NA	NA	NA	NA	NA	0	NA	NA	NA	NA	NA	0	NA
Solyc00g500241.1.1	Cytochrome c biogenesis FC (AHRD V3.3 *-* A0A0C5B7H6_9SOLA)	-	-	-	-	0	NA	NA	NA	NA	NA	0	NA	NA	NA	NA	NA	0	NA	NA	NA	NA	NA	0	NA	NA	NA	NA	NA	0	NA	NA	NA	NA	NA	0	NA	NA	NA	NA	NA	0	NA	NA	NA	NA	NA	0	NA
Solyc00g500242.1.1	Heme exporter protein C (AHRD V3.3 *** A0A2S4LUD9_9BRAD)	-	-	-	-	0	NA	NA	NA	NA	NA	0	NA	NA	NA	NA	NA	0	NA	NA	NA	NA	NA	0	NA	NA	NA	NA	NA	0	NA	NA	NA	NA	NA	0	NA	NA	NA	NA	NA	0	NA	NA	NA	NA	NA	0	NA
Solyc00g500243.1.1	Cytochrome c oxidase subunit 2 (AHRD V3.3 *-* A0A0C5B2A3_HYONI)	K02261	COX2; cytochrome c oxidase subunit 2	sly00190 (Oxidative phosphorylation)	-	38.77	0.43	0.65	0.66	5.09E-01	6.85E-01	38.77	0.26	0.59	0.44	6.62E-01	7.60E-01	38.77	0.89	0.6	1.48	1.40E-01	6.72E-01	38.77	0.64	0.59	1.07	2.83E-01	4.01E-01	38.77	0	0.66	0	9.97E-01	1.00E+00	38.77	0.38	0.6	0.63	5.26E-01	6.46E-01	42.23	1.25	0.66	1.88	6.05E-02	1.11E-01	42.23	0.13
Solyc00g500244.1.1	Cytochrome c oxidase subunit 2 (AHRD V3.3 *** A0A2G2X686_CAPBA)	-	-	-	-	0	NA	NA	NA	NA	NA	0	NA	NA	NA	NA	NA	0	NA	NA	NA	NA	NA	0	NA	NA	NA	NA	NA	0	NA	NA	NA	NA	NA	0	NA	NA	NA	NA	NA	0	NA	NA	NA	NA	NA	0	NA
Solyc00g500245.1.1	Ribosomal protein S3 (AHRD V3.3 *** A0A290WKX3_SOLLC)	K02982	RP-S3; small subunit ribosomal protein S3	sly03010 (Ribosome)	-	0	NA	NA	NA	NA	NA	0	NA	NA	NA	NA	NA	0	NA	NA	NA	NA	NA	0	NA	NA	NA	NA	NA	0	NA	NA	NA	NA	NA	0	NA	NA	NA	NA	NA	0	NA	NA	NA	NA	NA	0	NA
Solyc00g500246.1.1	Unknown protein	-	-	-	-	0.04	-0.93	6.23	-0.15	8.81E-01	NA	0.04	0	5.77	0	1.00E+00	NA	0.04	-0.88	5.77	-0.15	8.78E-01	NA	0.04	0	5.77	0	1.00E+00	NA	0.04	-1.01	6.23	-0.16	8.71E-01	NA	0.04	0	5.77	0	1.00E+00	NA	0.03	-0.94	6.45	-0.15	8.84E-01	NA	0.03	0
Solyc00g500247.1.1	AT hook motif DNA-binding family protein (AHRD V3.3 *-* A0A2U1PYS7_ARTAN)	-	-	-	-	0.06	-0.93	6.23	-0.15	8.81E-01	NA	0.06	0.21	5.77	0.04	9.70E-01	NA	0.06	-0.88	5.77	-0.15	8.78E-01	NA	0.06	0	5.77	0	1.00E+00	NA	0.06	-1.01	6.23	-0.16	8.71E-01	NA	0.06	0	5.77	0	1.00E+00	NA	0.05	-0.94	6.45	-0.15	8.84E-01	NA	0.05	0
Solyc00g500248.1.1	AT hook, DNA-binding motif-containing protein (AHRD V3.3 *-* A0A2U1KK62_ARTAN)	-	-	-	-	0	NA	NA	NA	NA	NA	0	NA	NA	NA	NA	NA	0	NA	NA	NA	NA	NA	0	NA	NA	NA	NA	NA	0	NA	NA	NA	NA	NA	0	NA	NA	NA	NA	NA	0	NA	NA	NA	NA	NA	0	NA
Solyc00g500249.1.1	Cytochrome c biogenesis FN (AHRD V3.3 *** A0A0C5B9X0_9SOLA)	-	-	-	-	0	NA	NA	NA	NA	NA	0	NA	NA	NA	NA	NA	0	NA	NA	NA	NA	NA	0	NA	NA	NA	NA	NA	0	NA	NA	NA	NA	NA	0	NA	NA	NA	NA	NA	0	NA	NA	NA	NA	NA	0	NA
Solyc00g500250.1.1	Cytochrome c oxidase subunit 1 (AHRD V3.3 *** A0A2G2YXI2_CAPAN)	K02256	COX1; cytochrome c oxidase subunit 1 [EC:1.9.3.1]	sly00190 (Oxidative phosphorylation)	-	31.44	1.01	1.19	0.84	3.99E-01	5.94E-01	31.44	-1.73	1.12	-1.55	1.22E-01	2.04E-01	31.44	0.73	1.11	0.66	5.06E-01	9.29E-01	31.44	-0.46	1.11	-0.41	6.80E-01	7.73E-01	31.44	-1.26	1.21	-1.04	2.98E-01	1.00E+00	31.44	0.42	1.1	0.38	7.05E-01	7.98E-01	31.34	0.68	1.1	0.61	5.39E-01	6.46E-01	31.34	-2.09
Solyc00g500251.1.1	NADH-ubiquinone oxidoreductase chain 4 (AHRD V3.3 *-* A0A290WL40_SOLLC)	-	-	-	-	0	NA	NA	NA	NA	NA	0	NA	NA	NA	NA	NA	0	NA	NA	NA	NA	NA	0	NA	NA	NA	NA	NA	0	NA	NA	NA	NA	NA	0	NA	NA	NA	NA	NA	0	NA	NA	NA	NA	NA	0	NA
Solyc00g500252.1.1	NADH-ubiquinone oxidoreductase chain 4 (AHRD V3.3 *** A0A2G3CZD8_CAPCH)	-	-	-	-	0	NA	NA	NA	NA	NA	0	NA	NA	NA	NA	NA	0	NA	NA	NA	NA	NA	0	NA	NA	NA	NA	NA	0	NA	NA	NA	NA	NA	0	NA	NA	NA	NA	NA	0	NA	NA	NA	NA	NA	0	NA
Solyc00g500253.1.1	NADH-ubiquinone oxidoreductase chain 4 (AHRD V3.3 *** A0A2G2X0J9_CAPBA)	K03881	ND4; NADH-ubiquinone oxidoreductase chain 4 [EC:7.1.1.2]	sly00190 (Oxidative phosphorylation)	-	0	NA	NA	NA	NA	NA	0	NA	NA	NA	NA	NA	0	NA	NA	NA	NA	NA	0	NA	NA	NA	NA	NA	0	NA	NA	NA	NA	NA	0	NA	NA	NA	NA	NA	0	NA	NA	NA	NA	NA	0	NA
Solyc00g500254.1.1	50S ribosomal protein L20, chloroplastic (AHRD V3.3 *-* A0A2P1M7F3_9LAMI)	-	-	-	-	2.17	0.66	1.32	0.5	6.15E-01	7.68E-01	2.17	-3.22	1.33	-2.43	1.51E-02	3.44E-02	2.17	-1.01	1.4	-0.72	4.72E-01	NA	2.17	-1.07	1.12	-0.95	3.41E-01	4.63E-01	2.17	-1.38	1.58	-0.87	3.82E-01	1.00E+00	2.17	-1.28	1.14	-1.12	2.61E-01	3.78E-01	1.98	-0.23	1.48	-0.16	8.75E-01	9.15E-01	1.98	-3.91
Solyc00g500255.1.1	RNA-dependent RNA polymerase (AHRD V3.3 *-* A0A2Z6JIR4_9VIRU)	-	-	-	-	0	NA	NA	NA	NA	NA	0	NA	NA	NA	NA	NA	0	NA	NA	NA	NA	NA	0	NA	NA	NA	NA	NA	0	NA	NA	NA	NA	NA	0	NA	NA	NA	NA	NA	0	NA	NA	NA	NA	NA	0	NA
Solyc00g500256.1.1	NADH-ubiquinone oxidoreductase chain 5 (AHRD V3.3 *-* A0A1Y0B159_9LAMI)	-	-	-	-	3.95	2.98	1.25	2.38	1.74E-02	6.54E-02	3.95	0.62	0.94	0.65	5.14E-01	6.32E-01	3.95	2.6	1.21	2.15	3.12E-02	3.58E-01	3.95	-0.03	0.97	-0.03	9.74E-01	9.92E-01	3.95	-1.39	1.69	-0.82	4.11E-01	1.00E+00	3.95	-0.24	0.99	-0.25	8.06E-01	8.73E-01	3.69	1.93	1.36	1.42	1.57E-01	2.46E-01	3.69	-2.5
Solyc00g500257.1.1	Transmembrane protein (AHRD V3.3 *-* A0A1P8B2M8_ARATH)	-	-	-	-	0	NA	NA	NA	NA	NA	0	NA	NA	NA	NA	NA	0	NA	NA	NA	NA	NA	0	NA	NA	NA	NA	NA	0	NA	NA	NA	NA	NA	0	NA	NA	NA	NA	NA	0	NA	NA	NA	NA	NA	0	NA
Solyc00g500258.1.1	Chitinase (AHRD V3.3 *-* B9VRK7_CAPAN)	-	-	-	-	0.04	-0.93	6.23	-0.15	8.81E-01	NA	0.04	0	5.77	0	1.00E+00	NA	0.04	-0.88	5.77	-0.15	8.78E-01	NA	0.04	0	5.77	0	1.00E+00	NA	0.04	-1.01	6.23	-0.16	8.71E-01	NA	0.04	0	5.77	0	1.00E+00	NA	0.03	-0.94	6.45	-0.15	8.84E-01	NA	0.03	0
Solyc00g500259.1.1	Unknown protein	-	-	-	-	3.84	0.42	1.28	0.33	7.44E-01	8.57E-01	3.84	1.33	1.18	1.13	2.60E-01	3.75E-01	3.84	0.56	1.19	0.47	6.36E-01	9.59E-01	3.84	-1.18	1.3	-0.91	3.63E-01	4.85E-01	3.84	-4.54	1.7	-2.67	7.62E-03	2.49E-01	3.84	-1.02	1.3	-0.79	4.30E-01	5.56E-01	4.02	0.62	1.24	0.5	6.17E-01	7.13E-01	4.02	-0.84
Solyc00g500260.1.1	Cytochrome b (AHRD V3.3 *-* A0A2G3ARK2_CAPCH)	K00412	CYTB; ubiquinol-cytochrome c reductase cytochrome b subunit	sly00190 (Oxidative phosphorylation)	-	1.2	1.51	1.79	0.85	3.98E-01	5.93E-01	1.2	-2.55	1.66	-1.54	1.24E-01	2.07E-01	1.2	0.24	1.77	0.14	8.90E-01	NA	1.2	-3.62	1.76	-2.06	3.97E-02	7.97E-02	1.2	-1.33	2.07	-0.64	5.21E-01	NA	1.2	-2.68	1.72	-1.56	1.19E-01	2.02E-01	1.39	1.95	1.88	1.03	3.01E-01	4.15E-01	1.39	-2.71
Solyc00g500261.1.1	NADH-ubiquinone oxidoreductase chain 3 (AHRD V3.3 *** A0A2G2V3C2_CAPBA)	K03880	ND3; NADH-ubiquinone oxidoreductase chain 3 [EC:7.1.1.2]	sly00190 (Oxidative phosphorylation)	-	1.08	-1.78	2.4	-0.74	4.58E-01	6.45E-01	1.08	-2.39	2.27	-1.05	2.92E-01	4.11E-01	1.08	0.34	2.04	0.17	8.68E-01	NA	1.08	0.7	2.12	0.33	7.42E-01	8.24E-01	1.08	-2.82	2.4	-1.18	2.40E-01	NA	1.08	1.97	2.07	0.95	3.42E-01	4.67E-01	0.99	-0.69	2.1	-0.33	7.43E-01	8.15E-01	0.99	-1.79
Solyc00g500262.1.1	Transmembrane protein (AHRD V3.3 *-* Q3EC50_ARATH)	-	-	-	-	0	NA	NA	NA	NA	NA	0	NA	NA	NA	NA	NA	0	NA	NA	NA	NA	NA	0	NA	NA	NA	NA	NA	0	NA	NA	NA	NA	NA	0	NA	NA	NA	NA	NA	0	NA	NA	NA	NA	NA	0	NA
Solyc00g500263.1.1	RNA-dependent RNA polymerase (AHRD V3.3 *** A0A2Z6JIR4_9VIRU)	-	-	-	-	3.59	0.15	0.99	0.15	8.82E-01	9.38E-01	3.59	1.86	1.01	1.85	6.39E-02	1.19E-01	3.59	-0.87	0.98	-0.89	3.72E-01	8.81E-01	3.59	1.05	1.04	1.01	3.14E-01	4.35E-01	3.59	-1.08	1.07	-1.01	3.14E-01	1.00E+00	3.59	0.86	1.06	0.82	4.14E-01	5.41E-01	3.82	-0.05	0.9	-0.05	9.59E-01	9.74E-01	3.82	1.15
Solyc00g500264.1.1	Unknown protein	-	-	-	-	0.29	-3.63	6.17	-0.59	5.56E-01	NA	0.29	0	5.77	0	1.00E+00	NA	0.29	-3.59	5.7	-0.63	5.29E-01	NA	0.29	0	5.77	0	1.00E+00	NA	0.29	-3.71	6.17	-0.6	5.47E-01	NA	0.29	0	5.77	0	1.00E+00	NA	0.24	-3.65	6.39	-0.57	5.68E-01	NA	0.24	0
Solyc00g500265.1.1	Unknown protein	-	-	-	-	0	NA	NA	NA	NA	NA	0	NA	NA	NA	NA	NA	0	NA	NA	NA	NA	NA	0	NA	NA	NA	NA	NA	0	NA	NA	NA	NA	NA	0	NA	NA	NA	NA	NA	0	NA	NA	NA	NA	NA	0	NA
Solyc00g500266.1.1	Unknown protein	-	-	-	-	0.08	-0.93	6.23	-0.15	8.81E-01	NA	0.08	-1.23	5.77	-0.21	8.31E-01	NA	0.08	-0.88	5.77	-0.15	8.78E-01	NA	0.08	-0.97	5.77	-0.17	8.66E-01	NA	0.08	-1.01	6.23	-0.16	8.71E-01	NA	0.08	-0.86	5.77	-0.15	8.82E-01	NA	0.07	-0.94	6.45	-0.15	8.84E-01	NA	0.07	-1.35
Solyc00g500267.1.1	Unknown protein	-	-	-	-	0	NA	NA	NA	NA	NA	0	NA	NA	NA	NA	NA	0	NA	NA	NA	NA	NA	0	NA	NA	NA	NA	NA	0	NA	NA	NA	NA	NA	0	NA	NA	NA	NA	NA	0	NA	NA	NA	NA	NA	0	NA
Solyc00g500268.1.1	Unknown protein	-	-	-	-	408.39	0.53	1	0.53	5.94E-01	7.52E-01	408.39	-2.04	0.92	-2.21	2.72E-02	5.71E-02	408.39	1.64	0.92	1.78	7.53E-02	5.41E-01	408.39	-1.88	0.92	-2.04	4.18E-02	8.31E-02	408.39	-1.1	1	-1.1	2.72E-01	1.00E+00	408.39	-1.76	0.92	-1.91	5.65E-02	1.09E-01	405.45	1.2	0.97	1.24	2.15E-01	3.18E-01	405.45	-3.22
Solyc00g500269.1.1	Unknown protein	-	-	-	-	0.2	-1.86	6.19	-0.3	7.64E-01	NA	0.2	0	5.77	0	1.00E+00	NA	0.2	-2.78	5.72	-0.49	6.27E-01	NA	0.2	0	5.77	0	1.00E+00	NA	0.2	-2.9	6.19	-0.47	6.39E-01	NA	0.2	0	5.77	0	1.00E+00	NA	0.16	-2.84	6.41	-0.44	6.57E-01	NA	0.16	0
Solyc00g500270.1.1	Unknown protein	-	-	-	-	0.03	0	6.23	0	1.00E+00	NA	0.03	0.21	5.77	0.04	9.70E-01	NA	0.03	0	5.77	0	1.00E+00	NA	0.03	0	5.77	0	1.00E+00	NA	0.03	0	6.23	0	1.00E+00	NA	0.03	0	5.77	0	1.00E+00	NA	0.02	0	6.45	0	1.00E+00	NA	0.02	0
Solyc00g500271.1.1	NADH-ubiquinone oxidoreductase chain 5 (AHRD V3.3 *** A0A0C5ARN6_HYONI)	-	-	-	-	0	NA	NA	NA	NA	NA	0	NA	NA	NA	NA	NA	0	NA	NA	NA	NA	NA	0	NA	NA	NA	NA	NA	0	NA	NA	NA	NA	NA	0	NA	NA	NA	NA	NA	0	NA	NA	NA	NA	NA	0	NA
Solyc00g500272.1.1	Cytochrome C oxidase subunit II-like%2C transmembrane domain-containing protein (AHRD V3.3 *** ATMG01280.1)	-	-	-	-	0	NA	NA	NA	NA	NA	0	NA	NA	NA	NA	NA	0	NA	NA	NA	NA	NA	0	NA	NA	NA	NA	NA	0	NA	NA	NA	NA	NA	0	NA	NA	NA	NA	NA	0	NA	NA	NA	NA	NA	0	NA
Solyc00g500273.1.1	Ribosomal protein S19 (AHRD V3.3 *** A0A290WKX2_SOLLC)	K02965	RP-S19; small subunit ribosomal protein S19	sly03010 (Ribosome)	-	4.86	0.24	1.33	0.18	8.57E-01	9.24E-01	4.86	-2.2	1.33	-1.66	9.73E-02	1.69E-01	4.86	1.95	1.2	1.62	1.04E-01	6.07E-01	4.86	0.29	1.2	0.24	8.10E-01	8.76E-01	4.86	-1.12	1.42	-0.79	4.29E-01	1.00E+00	4.86	0.02	1.21	0.02	9.87E-01	1.00E+00	5.01	1.11	1.28	0.87	3.84E-01	5.00E-01	5.01	-1.11
Solyc00g500274.1.1	Ribosomal protein S3 (AHRD V3.3 *** A0A290WKX3_SOLLC)	K02982	RP-S3; small subunit ribosomal protein S3	sly03010 (Ribosome)	-	0	NA	NA	NA	NA	NA	0	NA	NA	NA	NA	NA	0	NA	NA	NA	NA	NA	0	NA	NA	NA	NA	NA	0	NA	NA	NA	NA	NA	0	NA	NA	NA	NA	NA	0	NA	NA	NA	NA	NA	0	NA
Solyc00g500275.1.1	Cytochrome c oxidase subunit 2 (AHRD V3.3 *** A0A2G2X686_CAPBA)	-	-	-	-	0	NA	NA	NA	NA	NA	0	NA	NA	NA	NA	NA	0	NA	NA	NA	NA	NA	0	NA	NA	NA	NA	NA	0	NA	NA	NA	NA	NA	0	NA	NA	NA	NA	NA	0	NA	NA	NA	NA	NA	0	NA
Solyc00g500276.1.1	Cytochrome c oxidase subunit 2 (AHRD V3.3 *-* A0A0C5B2A3_HYONI)	-	-	-	-	0	NA	NA	NA	NA	NA	0	NA	NA	NA	NA	NA	0	NA	NA	NA	NA	NA	0	NA	NA	NA	NA	NA	0	NA	NA	NA	NA	NA	0	NA	NA	NA	NA	NA	0	NA	NA	NA	NA	NA	0	NA
Solyc00g500277.1.1	Heme exporter protein C (AHRD V3.3 *** A0A2S4LUD9_9BRAD)	-	-	-	-	0	NA	NA	NA	NA	NA	0	NA	NA	NA	NA	NA	0	NA	NA	NA	NA	NA	0	NA	NA	NA	NA	NA	0	NA	NA	NA	NA	NA	0	NA	NA	NA	NA	NA	0	NA	NA	NA	NA	NA	0	NA
Solyc00g500278.1.1	Protein TIC 214 (AHRD V3.3 *-* TI214_SOLTU)	-	-	-	-	0	NA	NA	NA	NA	NA	0	NA	NA	NA	NA	NA	0	NA	NA	NA	NA	NA	0	NA	NA	NA	NA	NA	0	NA	NA	NA	NA	NA	0	NA	NA	NA	NA	NA	0	NA	NA	NA	NA	NA	0	NA
Solyc00g500279.1.1	Protein TIC 214 (AHRD V3.3 *-* TI214_SOLTU)	-	-	-	-	0	NA	NA	NA	NA	NA	0	NA	NA	NA	NA	NA	0	NA	NA	NA	NA	NA	0	NA	NA	NA	NA	NA	0	NA	NA	NA	NA	NA	0	NA	NA	NA	NA	NA	0	NA	NA	NA	NA	NA	0	NA
Solyc00g500280.1.1	NAD(P)H-quinone oxidoreductase subunit H, chloroplastic (AHRD V3.3 *** A0A1S5SJX5_ORYVI)	-	-	-	-	0	NA	NA	NA	NA	NA	0	NA	NA	NA	NA	NA	0	NA	NA	NA	NA	NA	0	NA	NA	NA	NA	NA	0	NA	NA	NA	NA	NA	0	NA	NA	NA	NA	NA	0	NA	NA	NA	NA	NA	0	NA
Solyc00g500281.1.1	Retrovirus-related Pol polyprotein from transposon TNT 1-94 (AHRD V3.3 *-* A0A2I0X5W4_9ASPA)	-	-	-	-	0.23	2.11	6.18	0.34	7.33E-01	NA	0.23	1.9	5.73	0.33	7.40E-01	NA	0.23	0	5.77	0	1.00E+00	NA	0.23	0	5.77	0	1.00E+00	NA	0.23	0	6.23	0	1.00E+00	NA	0.23	0.58	5.77	0.1	9.20E-01	NA	0.38	1.28	3.54	0.36	7.18E-01	NA	0.38	2.57
Solyc00g500282.1.1	Unknown protein	-	-	-	-	0.08	-1.79	6.22	-0.29	7.73E-01	NA	0.08	0	5.77	0	1.00E+00	NA	0.08	-1.75	5.76	-0.3	7.62E-01	NA	0.08	0	5.77	0	1.00E+00	NA	0.08	-1.87	6.22	-0.3	7.63E-01	NA	0.08	0	5.77	0	1.00E+00	NA	0.07	-1.82	6.44	-0.28	7.78E-01	NA	0.07	0
Solyc00g500283.1.1	Unknown protein	-	-	-	-	0.13	-2.41	6.2	-0.39	6.98E-01	NA	0.13	0	5.77	0	1.00E+00	NA	0.13	-2.36	5.73	-0.41	6.81E-01	NA	0.13	0	5.77	0	1.00E+00	NA	0.13	-2.49	6.2	-0.4	6.88E-01	NA	0.13	0	5.77	0	1.00E+00	NA	0.1	-2.43	6.42	-0.38	7.05E-01	NA	0.1	0
Solyc00g500284.1.1	Auxin-responsive GH3 family protein (AHRD V3.3 *-* A0A2U1NZC8_ARTAN)	-	-	-	-	0	NA	NA	NA	NA	NA	0	NA	NA	NA	NA	NA	0	NA	NA	NA	NA	NA	0	NA	NA	NA	NA	NA	0	NA	NA	NA	NA	NA	0	NA	NA	NA	NA	NA	0	NA	NA	NA	NA	NA	0	NA
Solyc00g500285.1.1	Auxin-responsive GH3 family protein (AHRD V3.3 *-* A0A2U1MJ34_ARTAN)	-	-	-	-	0	NA	NA	NA	NA	NA	0	NA	NA	NA	NA	NA	0	NA	NA	NA	NA	NA	0	NA	NA	NA	NA	NA	0	NA	NA	NA	NA	NA	0	NA	NA	NA	NA	NA	0	NA	NA	NA	NA	NA	0	NA
Solyc00g500286.1.1	Auxin-responsive GH3 family protein (AHRD V3.3 *-* A0A2U1NZC8_ARTAN)	K14506	JAR1_4_6; jasmonic acid-amino synthetase [EC:6.3.2.52]	sly04075 (Plant hormone signal transduction)	JA Signaling/Response	0	NA	NA	NA	NA	NA	0	NA	NA	NA	NA	NA	0	NA	NA	NA	NA	NA	0	NA	NA	NA	NA	NA	0	NA	NA	NA	NA	NA	0	NA	NA	NA	NA	NA	0	NA	NA	NA	NA	NA	0	NA
Solyc00g500287.1.1	Auxin-responsive GH3 family protein (AHRD V3.3 *-* A0A2U1MJ34_ARTAN)	-	-	-	-	0	NA	NA	NA	NA	NA	0	NA	NA	NA	NA	NA	0	NA	NA	NA	NA	NA	0	NA	NA	NA	NA	NA	0	NA	NA	NA	NA	NA	0	NA	NA	NA	NA	NA	0	NA	NA	NA	NA	NA	0	NA
Solyc00g500288.1.1	Unknown protein	-	-	-	-	0.08	-1.79	6.22	-0.29	7.73E-01	NA	0.08	0	5.77	0	1.00E+00	NA	0.08	-1.75	5.76	-0.3	7.62E-01	NA	0.08	0	5.77	0	1.00E+00	NA	0.08	-1.87	6.22	-0.3	7.63E-01	NA	0.08	0	5.77	0	1.00E+00	NA	0.07	-1.82	6.44	-0.28	7.78E-01	NA	0.07	0
Solyc00g500289.1.1	Unknown protein	-	-	-	-	0	NA	NA	NA	NA	NA	0	NA	NA	NA	NA	NA	0	NA	NA	NA	NA	NA	0	NA	NA	NA	NA	NA	0	NA	NA	NA	NA	NA	0	NA	NA	NA	NA	NA	0	NA	NA	NA	NA	NA	0	NA
Solyc00g500290.1.1	DNA-directed RNA polymerase subunit beta'' (AHRD V3.3 *** A0A1U8QCC7_CAPAN)	K03046	rpoC; DNA-directed RNA polymerase subunit beta' [EC:2.7.7.6]	sly03020 (RNA polymerase)	-	31.55	0.91	1.1	0.83	4.08E-01	6.01E-01	31.55	-2.87	1.01	-2.85	4.38E-03	1.16E-02	31.55	0.67	1.02	0.66	5.11E-01	9.30E-01	31.55	-2.1	1	-2.1	3.61E-02	7.33E-02	31.55	-1.32	1.13	-1.16	2.45E-01	1.00E+00	31.55	-1.25	1	-1.25	2.10E-01	3.18E-01	33.29	1.81	1.06	1.7	8.86E-02	1.54E-01	33.29	-2.77
Solyc00g500291.1.1	30S ribosomal protein S2, chloroplastic (AHRD V3.3 *** I6N946_DATST)	K02967	RP-S2; small subunit ribosomal protein S2	sly03010 (Ribosome)	-	0	NA	NA	NA	NA	NA	0	NA	NA	NA	NA	NA	0	NA	NA	NA	NA	NA	0	NA	NA	NA	NA	NA	0	NA	NA	NA	NA	NA	0	NA	NA	NA	NA	NA	0	NA	NA	NA	NA	NA	0	NA
Solyc00g500292.1.1	ATP synthase subunit alpha, chloroplastic (AHRD V3.3 *** I6N942_DATST)	K02111	ATPF1A; F-type H+/Na+-transporting ATPase subunit alpha [EC:7.1.2.2 7.2.2.1]	sly00190 (Oxidative phosphorylation), sly00195 (Photosynthesis)	-	0	NA	NA	NA	NA	NA	0	NA	NA	NA	NA	NA	0	NA	NA	NA	NA	NA	0	NA	NA	NA	NA	NA	0	NA	NA	NA	NA	NA	0	NA	NA	NA	NA	NA	0	NA	NA	NA	NA	NA	0	NA
Solyc00g500293.1.1	Photosystem II reaction center protein K (AHRD V3.3 *** A0A1U8QD48_CAPAN)	K02712	psbK; photosystem II PsbK protein	sly00195 (Photosynthesis)	-	3.79	-0.48	1.51	-0.32	7.49E-01	8.61E-01	3.79	-0.4	1.37	-0.29	7.68E-01	8.44E-01	3.79	0.85	1.35	0.63	5.31E-01	9.37E-01	3.79	-0.15	1.37	-0.11	9.11E-01	9.46E-01	3.79	-0.65	1.52	-0.43	6.68E-01	1.00E+00	3.79	0.32	1.36	0.23	8.17E-01	8.82E-01	3.61	0.01	1.47	0.01	9.95E-01	9.99E-01	3.61	-2.02
Solyc00g500294.1.1	Unknown protein	-	-	-	-	60.12	0.78	0.91	0.85	3.93E-01	5.89E-01	60.12	-4.1	0.84	-4.89	9.83E-07	5.50E-06	60.12	1.29	0.85	1.52	1.28E-01	6.52E-01	60.12	-3.51	0.83	-4.2	2.67E-05	1.13E-04	60.12	-0.77	0.93	-0.83	4.09E-01	1.00E+00	60.12	-2.68	0.83	-3.23	1.25E-03	3.98E-03	54.03	0.65	0.9	0.72	4.74E-01	5.87E-01	54.03	-4.29
Solyc00g500295.1.1	Maturase K (AHRD V3.3 *** A0A2G3DGH8_CAPCH)	K20000	-	-	-	0	NA	NA	NA	NA	NA	0	NA	NA	NA	NA	NA	0	NA	NA	NA	NA	NA	0	NA	NA	NA	NA	NA	0	NA	NA	NA	NA	NA	0	NA	NA	NA	NA	NA	0	NA	NA	NA	NA	NA	0	NA
Solyc00g500296.1.1	Photosystem II protein D1 (AHRD V3.3 *** A0A1U8QBZ9_CAPAN)	K02703	psbA; photosystem II P680 reaction center D1 protein [EC:1.10.3.9]	sly00195 (Photosynthesis)	-	0	NA	NA	NA	NA	NA	0	NA	NA	NA	NA	NA	0	NA	NA	NA	NA	NA	0	NA	NA	NA	NA	NA	0	NA	NA	NA	NA	NA	0	NA	NA	NA	NA	NA	0	NA	NA	NA	NA	NA	0	NA
Solyc00g500297.1.1	50S ribosomal protein L2 (AHRD V3.3 *** H6T990_9CARY)	-	-	-	-	0	NA	NA	NA	NA	NA	0	NA	NA	NA	NA	NA	0	NA	NA	NA	NA	NA	0	NA	NA	NA	NA	NA	0	NA	NA	NA	NA	NA	0	NA	NA	NA	NA	NA	0	NA	NA	NA	NA	NA	0	NA
Solyc00g500298.1.1	50S ribosomal protein L2, chloroplastic (AHRD V3.3 *** I6N9C2_DATST)	-	-	-	-	0	NA	NA	NA	NA	NA	0	NA	NA	NA	NA	NA	0	NA	NA	NA	NA	NA	0	NA	NA	NA	NA	NA	0	NA	NA	NA	NA	NA	0	NA	NA	NA	NA	NA	0	NA	NA	NA	NA	NA	0	NA
Solyc00g500299.1.1	Ycf15 protein (AHRD V3.3 *-* J7H9P3_CAPAN)	-	-	-	-	0	NA	NA	NA	NA	NA	0	NA	NA	NA	NA	NA	0	NA	NA	NA	NA	NA	0	NA	NA	NA	NA	NA	0	NA	NA	NA	NA	NA	0	NA	NA	NA	NA	NA	0	NA	NA	NA	NA	NA	0	NA
Solyc00g500300.1.1	Ycf15 protein (AHRD V3.3 *-* J7H9P3_CAPAN)	-	-	-	-	0	NA	NA	NA	NA	NA	0	NA	NA	NA	NA	NA	0	NA	NA	NA	NA	NA	0	NA	NA	NA	NA	NA	0	NA	NA	NA	NA	NA	0	NA	NA	NA	NA	NA	0	NA	NA	NA	NA	NA	0	NA
Solyc00g500301.1.1	Ycf15 (AHRD V3.3 *-* A0A346JLD3_9ASTE)	-	-	-	-	0	NA	NA	NA	NA	NA	0	NA	NA	NA	NA	NA	0	NA	NA	NA	NA	NA	0	NA	NA	NA	NA	NA	0	NA	NA	NA	NA	NA	0	NA	NA	NA	NA	NA	0	NA	NA	NA	NA	NA	0	NA
Solyc00g500302.1.1	ATPase subunit 4 (AHRD V3.3 *** A0A0C5B288_HYONI)	-	-	-	-	0	NA	NA	NA	NA	NA	0	NA	NA	NA	NA	NA	0	NA	NA	NA	NA	NA	0	NA	NA	NA	NA	NA	0	NA	NA	NA	NA	NA	0	NA	NA	NA	NA	NA	0	NA	NA	NA	NA	NA	0	NA
Solyc00g500303.1.1	Cytochrome c oxidase subunit 3 (AHRD V3.3 *** A0A0C5BKQ0_9SOLA)	K02262	COX3; cytochrome c oxidase subunit 3	sly00190 (Oxidative phosphorylation)	-	49.95	0.8	1.16	0.69	4.89E-01	6.69E-01	49.95	-2.62	1.09	-2.41	1.61E-02	3.63E-02	49.95	0.96	1.07	0.9	3.70E-01	8.81E-01	49.95	-0.97	1.08	-0.9	3.66E-01	4.88E-01	49.95	-1.45	1.17	-1.23	2.19E-01	1.00E+00	49.95	0.32	1.07	0.3	7.63E-01	8.42E-01	49.23	0.63	1.12	0.57	5.71E-01	6.74E-01	49.23	-2.53
Solyc00g500304.1.1	Protein Ycf2 (AHRD V3.3 *-* A0A142DP97_9LAMI)	-	-	-	-	0	NA	NA	NA	NA	NA	0	NA	NA	NA	NA	NA	0	NA	NA	NA	NA	NA	0	NA	NA	NA	NA	NA	0	NA	NA	NA	NA	NA	0	NA	NA	NA	NA	NA	0	NA	NA	NA	NA	NA	0	NA
Solyc00g500305.1.1	Unknown protein	-	-	-	-	0	NA	NA	NA	NA	NA	0	NA	NA	NA	NA	NA	0	NA	NA	NA	NA	NA	0	NA	NA	NA	NA	NA	0	NA	NA	NA	NA	NA	0	NA	NA	NA	NA	NA	0	NA	NA	NA	NA	NA	0	NA
Solyc00g500306.1.1	Unknown protein	-	-	-	-	0	NA	NA	NA	NA	NA	0	NA	NA	NA	NA	NA	0	NA	NA	NA	NA	NA	0	NA	NA	NA	NA	NA	0	NA	NA	NA	NA	NA	0	NA	NA	NA	NA	NA	0	NA	NA	NA	NA	NA	0	NA
Solyc00g500307.1.1	Unknown protein	-	-	-	-	0	NA	NA	NA	NA	NA	0	NA	NA	NA	NA	NA	0	NA	NA	NA	NA	NA	0	NA	NA	NA	NA	NA	0	NA	NA	NA	NA	NA	0	NA	NA	NA	NA	NA	0	NA	NA	NA	NA	NA	0	NA
Solyc00g500308.1.1	Unknown protein	-	-	-	-	0.06	0.75	6.23	0.12	9.04E-01	NA	0.06	0	5.77	0	1.00E+00	NA	0.06	0	5.77	0	1.00E+00	NA	0.06	0	5.77	0	1.00E+00	NA	0.06	0	6.23	0	1.00E+00	NA	0.06	0.58	5.77	0.1	9.20E-01	NA	0.05	0	6.45	0	1.00E+00	NA	0.05	0
Solyc00g500309.1.1	Ribosomal protein S3 (AHRD V3.3 *** A0A290WKX3_SOLLC)	K02982	RP-S3; small subunit ribosomal protein S3	sly03010 (Ribosome)	-	0	NA	NA	NA	NA	NA	0	NA	NA	NA	NA	NA	0	NA	NA	NA	NA	NA	0	NA	NA	NA	NA	NA	0	NA	NA	NA	NA	NA	0	NA	NA	NA	NA	NA	0	NA	NA	NA	NA	NA	0	NA
Solyc00g500310.1.1	Cytochrome c oxidase subunit 2 (AHRD V3.3 *** A0A2G2X686_CAPBA)	-	-	-	-	0	NA	NA	NA	NA	NA	0	NA	NA	NA	NA	NA	0	NA	NA	NA	NA	NA	0	NA	NA	NA	NA	NA	0	NA	NA	NA	NA	NA	0	NA	NA	NA	NA	NA	0	NA	NA	NA	NA	NA	0	NA
Solyc00g500311.1.1	Cytochrome c oxidase subunit 2 (AHRD V3.3 *-* A0A0C5B2A3_HYONI)	-	-	-	-	21.26	1.03	1.18	0.87	3.83E-01	5.78E-01	21.26	-3.07	1.13	-2.72	6.60E-03	1.66E-02	21.26	1.18	1.1	1.07	2.83E-01	8.37E-01	21.26	-0.34	1.09	-0.32	7.52E-01	8.31E-01	21.26	-1.53	1.23	-1.24	2.13E-01	1.00E+00	21.26	0.02	1.09	0.02	9.86E-01	1.00E+00	22.72	1.53	1.16	1.32	1.87E-01	2.83E-01	22.72	-2.04
Solyc00g500312.1.1	Cytochrome b (AHRD V3.3 *-* A0A2G3ARK2_CAPCH)	K00412	CYTB; ubiquinol-cytochrome c reductase cytochrome b subunit	sly00190 (Oxidative phosphorylation)	-	0	NA	NA	NA	NA	NA	0	NA	NA	NA	NA	NA	0	NA	NA	NA	NA	NA	0	NA	NA	NA	NA	NA	0	NA	NA	NA	NA	NA	0	NA	NA	NA	NA	NA	0	NA	NA	NA	NA	NA	0	NA
Solyc00g500313.1.1	Unknown protein	-	-	-	-	1.06	2.21	2.35	0.94	3.47E-01	5.44E-01	1.06	0.65	2.04	0.32	7.48E-01	8.29E-01	1.06	1.22	2.28	0.53	5.95E-01	NA	1.06	1.33	2.02	0.66	5.09E-01	6.26E-01	1.06	0.67	2.49	0.27	7.87E-01	NA	1.06	0.96	2.04	0.47	6.38E-01	7.44E-01	1.31	3.81	1.74	2.19	2.87E-02	5.91E-02	1.31	0.27
Solyc00g500314.1.1	NADH dehydrogenase subunit 2 (AHRD V3.3 *-* A0A0C5B2A9_HYONI)	-	-	-	-	1.36	3.49	2.33	1.5	1.35E-01	2.92E-01	1.36	0.13	2.15	0.06	9.52E-01	9.73E-01	1.36	1.21	2.35	0.52	6.06E-01	NA	1.36	0.16	2.17	0.07	9.41E-01	9.67E-01	1.36	0	2.56	0	1.00E+00	NA	1.36	2.48	2.07	1.19	2.32E-01	3.45E-01	1.74	4.21	1.87	2.25	2.47E-02	5.19E-02	1.74	1.04
Solyc00g500315.1.1	LOW QUALITY PROTEIN: uncharacterized protein LOC112326444, partial (AHRD V3.3 *-* XP_024449890.1)	-	-	-	-	23	0.51	0.82	0.63	5.31E-01	7.04E-01	23	0.22	0.77	0.29	7.76E-01	8.50E-01	23	0.73	0.76	0.97	3.32E-01	8.62E-01	23	1.1	0.76	1.45	1.47E-01	2.38E-01	23	-0.47	0.83	-0.56	5.76E-01	1.00E+00	23	1.4	0.76	1.84	6.53E-02	1.23E-01	22.91	0.27	0.73	0.36	7.15E-01	7.94E-01	22.91	0.16
Solyc00g500316.1.1	NADH dehydrogenase subunit 2 (AHRD V3.3 *-* A0A060DER8_9GENT)	-	-	-	-	2.3	1.74	1.48	1.17	2.40E-01	4.29E-01	2.3	-0.7	1.19	-0.59	5.58E-01	6.72E-01	2.3	0.67	1.46	0.46	6.46E-01	NA	2.3	-0.63	1.2	-0.52	6.00E-01	7.07E-01	2.3	-1.43	1.83	-0.78	4.33E-01	1.00E+00	2.3	-0.67	1.21	-0.55	5.81E-01	6.97E-01	2.25	1.3	1.38	0.94	3.46E-01	4.62E-01	2.25	-1.9
Solyc00g500317.1.1	NADH-ubiquinone oxidoreductase chain 5 (AHRD V3.3 *** A0A0C5ARN6_HYONI)	-	-	-	-	0	NA	NA	NA	NA	NA	0	NA	NA	NA	NA	NA	0	NA	NA	NA	NA	NA	0	NA	NA	NA	NA	NA	0	NA	NA	NA	NA	NA	0	NA	NA	NA	NA	NA	0	NA	NA	NA	NA	NA	0	NA
Solyc00g500318.1.1	Cytochrome C oxidase subunit II-like%2C transmembrane domain-containing protein (AHRD V3.3 *** ATMG01280.1)	-	-	-	-	0	NA	NA	NA	NA	NA	0	NA	NA	NA	NA	NA	0	NA	NA	NA	NA	NA	0	NA	NA	NA	NA	NA	0	NA	NA	NA	NA	NA	0	NA	NA	NA	NA	NA	0	NA	NA	NA	NA	NA	0	NA
Solyc00g500319.1.1	DNA-directed RNA polymerase subunit beta'' (AHRD V3.3 *** A0A1U8QCC7_CAPAN)	-	-	-	-	0	NA	NA	NA	NA	NA	0	NA	NA	NA	NA	NA	0	NA	NA	NA	NA	NA	0	NA	NA	NA	NA	NA	0	NA	NA	NA	NA	NA	0	NA	NA	NA	NA	NA	0	NA	NA	NA	NA	NA	0	NA
Solyc00g500320.1.1	Photosystem II protein D1 (AHRD V3.3 *** A0A1U8QBZ9_CAPAN)	K02967	RP-S2; small subunit ribosomal protein S2	sly03010 (Ribosome)	-	0	NA	NA	NA	NA	NA	0	NA	NA	NA	NA	NA	0	NA	NA	NA	NA	NA	0	NA	NA	NA	NA	NA	0	NA	NA	NA	NA	NA	0	NA	NA	NA	NA	NA	0	NA	NA	NA	NA	NA	0	NA
Solyc00g500321.1.1	ATP synthase subunit b, chloroplastic (AHRD V3.3 *** I6N943_DATST)	-	-	-	-	0	NA	NA	NA	NA	NA	0	NA	NA	NA	NA	NA	0	NA	NA	NA	NA	NA	0	NA	NA	NA	NA	NA	0	NA	NA	NA	NA	NA	0	NA	NA	NA	NA	NA	0	NA	NA	NA	NA	NA	0	NA
Solyc00g500322.1.1	ATP synthase subunit b, chloroplastic (AHRD V3.3 *** I6N943_DATST)	K02109	ATPF0B; F-type H+-transporting ATPase subunit b	sly00190 (Oxidative phosphorylation), sly00195 (Photosynthesis)	-	9.84	0.08	1.06	0.08	9.39E-01	9.69E-01	9.84	-1.63	1.09	-1.5	1.32E-01	2.18E-01	9.84	0.65	0.98	0.66	5.07E-01	9.29E-01	9.84	0.68	1.01	0.67	5.02E-01	6.19E-01	9.84	-1.73	1.12	-1.54	1.23E-01	9.16E-01	9.84	1.18	1.01	1.17	2.43E-01	3.57E-01	8.89	-1.36	0.99	-1.37	1.69E-01	2.62E-01	8.89	-1.09
Solyc00g500323.1.1	ATP synthase subunit alpha, chloroplastic (AHRD V3.3 *** I6N942_DATST)	K02111	ATPF1A; F-type H+/Na+-transporting ATPase subunit alpha [EC:7.1.2.2 7.2.2.1]	sly00190 (Oxidative phosphorylation), sly00195 (Photosynthesis)	-	0.03	0	6.23	0	1.00E+00	NA	0.03	0	5.77	0	1.00E+00	NA	0.03	0	5.77	0	1.00E+00	NA	0.03	0	5.77	0	1.00E+00	NA	0.03	0	6.23	0	1.00E+00	NA	0.03	0.58	5.77	0.1	9.20E-01	NA	0.02	0	6.45	0	1.00E+00	NA	0.02	0
Solyc00g500324.1.1	Protein TIC 214 (AHRD V3.3 *** TI214_SOLTU)	-	-	-	-	0.03	0	6.23	0	1.00E+00	NA	0.03	-1.23	5.77	-0.21	8.31E-01	NA	0.03	0	5.77	0	1.00E+00	NA	0.03	-0.97	5.77	-0.17	8.66E-01	NA	0.03	0	6.23	0	1.00E+00	NA	0.03	-0.86	5.77	-0.15	8.82E-01	NA	0.02	0	6.45	0	1.00E+00	NA	0.02	-1.35
Solyc00g500325.1.1	Ycf15 (AHRD V3.3 *-* A0A346JLD3_9ASTE)	-	-	-	-	0	NA	NA	NA	NA	NA	0	NA	NA	NA	NA	NA	0	NA	NA	NA	NA	NA	0	NA	NA	NA	NA	NA	0	NA	NA	NA	NA	NA	0	NA	NA	NA	NA	NA	0	NA	NA	NA	NA	NA	0	NA
Solyc00g500326.1.1	Ycf15 protein (AHRD V3.3 *-* J7H9P3_CAPAN)	-	-	-	-	0	NA	NA	NA	NA	NA	0	NA	NA	NA	NA	NA	0	NA	NA	NA	NA	NA	0	NA	NA	NA	NA	NA	0	NA	NA	NA	NA	NA	0	NA	NA	NA	NA	NA	0	NA	NA	NA	NA	NA	0	NA
Solyc00g500327.1.1	Protein Ycf2 (AHRD V3.3 *** A0A1Z1GA65_LITCN)	-	-	-	-	0	NA	NA	NA	NA	NA	0	NA	NA	NA	NA	NA	0	NA	NA	NA	NA	NA	0	NA	NA	NA	NA	NA	0	NA	NA	NA	NA	NA	0	NA	NA	NA	NA	NA	0	NA	NA	NA	NA	NA	0	NA
Solyc00g500328.1.1	Ribosomal protein L2, plastid (AHRD V3.3 *-* A0A2U1PJW3_ARTAN)	-	-	-	-	0	NA	NA	NA	NA	NA	0	NA	NA	NA	NA	NA	0	NA	NA	NA	NA	NA	0	NA	NA	NA	NA	NA	0	NA	NA	NA	NA	NA	0	NA	NA	NA	NA	NA	0	NA	NA	NA	NA	NA	0	NA
Solyc00g500329.1.1	Photosystem II protein D1 (AHRD V3.3 *** A0A1U8QBZ9_CAPAN)	K02703	psbA; photosystem II P680 reaction center D1 protein [EC:1.10.3.9]	sly00195 (Photosynthesis)	-	0	NA	NA	NA	NA	NA	0	NA	NA	NA	NA	NA	0	NA	NA	NA	NA	NA	0	NA	NA	NA	NA	NA	0	NA	NA	NA	NA	NA	0	NA	NA	NA	NA	NA	0	NA	NA	NA	NA	NA	0	NA
Solyc00g500330.1.1	Maturase K (AHRD V3.3 *** A0A2G3DGH8_CAPCH)	K20000	-	-	-	0	NA	NA	NA	NA	NA	0	NA	NA	NA	NA	NA	0	NA	NA	NA	NA	NA	0	NA	NA	NA	NA	NA	0	NA	NA	NA	NA	NA	0	NA	NA	NA	NA	NA	0	NA	NA	NA	NA	NA	0	NA
Solyc00g500331.1.1	Photosystem II reaction center protein K (AHRD V3.3 *** A0A1U8QD48_CAPAN)	K02712	psbK; photosystem II PsbK protein	sly00195 (Photosynthesis)	-	0	NA	NA	NA	NA	NA	0	NA	NA	NA	NA	NA	0	NA	NA	NA	NA	NA	0	NA	NA	NA	NA	NA	0	NA	NA	NA	NA	NA	0	NA	NA	NA	NA	NA	0	NA	NA	NA	NA	NA	0	NA
Solyc00g500332.1.1	ATP synthase subunit alpha, chloroplastic (AHRD V3.3 *** I6N942_DATST)	K02111	ATPF1A; F-type H+/Na+-transporting ATPase subunit alpha [EC:7.1.2.2 7.2.2.1]	sly00190 (Oxidative phosphorylation), sly00195 (Photosynthesis)	-	0	NA	NA	NA	NA	NA	0	NA	NA	NA	NA	NA	0	NA	NA	NA	NA	NA	0	NA	NA	NA	NA	NA	0	NA	NA	NA	NA	NA	0	NA	NA	NA	NA	NA	0	NA	NA	NA	NA	NA	0	NA
Solyc00g500333.1.1	ATP synthase subunit b, chloroplastic (AHRD V3.3 *** I6N943_DATST)	-	-	-	-	0	NA	NA	NA	NA	NA	0	NA	NA	NA	NA	NA	0	NA	NA	NA	NA	NA	0	NA	NA	NA	NA	NA	0	NA	NA	NA	NA	NA	0	NA	NA	NA	NA	NA	0	NA	NA	NA	NA	NA	0	NA
Solyc00g500334.1.1	ATP synthase subunit c, chloroplastic (AHRD V3.3 *** A0A2G2XQ72_CAPBA)	-	-	-	-	0	NA	NA	NA	NA	NA	0	NA	NA	NA	NA	NA	0	NA	NA	NA	NA	NA	0	NA	NA	NA	NA	NA	0	NA	NA	NA	NA	NA	0	NA	NA	NA	NA	NA	0	NA	NA	NA	NA	NA	0	NA
Solyc00g500335.1.1	ATP synthase subunit a, chloroplastic (AHRD V3.3 *** J7H3L4_CAPAN)	K02108	ATPF0A; F-type H+-transporting ATPase subunit a	sly00190 (Oxidative phosphorylation), sly00195 (Photosynthesis)	-	13.87	-0.32	0.9	-0.36	7.18E-01	8.41E-01	13.87	-2.24	0.84	-2.67	7.60E-03	1.88E-02	13.87	0.34	0.82	0.41	6.83E-01	9.67E-01	13.87	-1.83	0.83	-2.19	2.84E-02	5.97E-02	13.87	-2.81	1.02	-2.76	5.84E-03	2.13E-01	13.87	-1.04	0.82	-1.27	2.05E-01	3.13E-01	13.34	-0.13	0.98	-0.14	8.92E-01	9.28E-01	13.34	-2.97
Solyc00g500336.1.1	Retrovirus-related Pol polyprotein from transposon TNT 1-94 (AHRD V3.3 *-* A0A2K3MZL8_TRIPR)	-	-	-	-	0	NA	NA	NA	NA	NA	0	NA	NA	NA	NA	NA	0	NA	NA	NA	NA	NA	0	NA	NA	NA	NA	NA	0	NA	NA	NA	NA	NA	0	NA	NA	NA	NA	NA	0	NA	NA	NA	NA	NA	0	NA
Solyc00g500337.1.1	Retrovirus-related Pol polyprotein from transposon TNT 1-94 (AHRD V3.3 *-* A0A2K3MZL8_TRIPR)	-	-	-	-	0	NA	NA	NA	NA	NA	0	NA	NA	NA	NA	NA	0	NA	NA	NA	NA	NA	0	NA	NA	NA	NA	NA	0	NA	NA	NA	NA	NA	0	NA	NA	NA	NA	NA	0	NA	NA	NA	NA	NA	0	NA
Solyc00g500338.1.1	Unknown protein	-	-	-	-	0.3	-1.79	6.22	-0.29	7.73E-01	NA	0.3	-3.49	5.71	-0.61	5.41E-01	NA	0.3	-1.75	5.76	-0.3	7.62E-01	NA	0.3	-3.24	5.71	-0.57	5.71E-01	NA	0.3	-1.87	6.22	-0.3	7.63E-01	NA	0.3	-3.12	5.71	-0.55	5.84E-01	NA	0.25	-1.82	6.44	-0.28	7.78E-01	NA	0.25	-3.62
Solyc00g500339.1.1	Unknown protein	-	-	-	-	13.06	0.55	1.2	0.46	6.45E-01	7.91E-01	13.06	-1.37	1.12	-1.22	2.22E-01	3.31E-01	13.06	1.11	1.11	1	3.17E-01	8.55E-01	13.06	-0.99	1.12	-0.89	3.74E-01	4.97E-01	13.06	-2.59	1.31	-1.97	4.87E-02	6.57E-01	13.06	0.26	1.1	0.23	8.15E-01	8.80E-01	12.4	0.11	1.1	0.1	9.22E-01	9.48E-01	12.4	-2.39
Solyc00g500340.1.1	orf211 gene product (mitochondrion) (AHRD V3.3 --* NP_064093.1)	-	-	-	-	0	NA	NA	NA	NA	NA	0	NA	NA	NA	NA	NA	0	NA	NA	NA	NA	NA	0	NA	NA	NA	NA	NA	0	NA	NA	NA	NA	NA	0	NA	NA	NA	NA	NA	0	NA	NA	NA	NA	NA	0	NA
Solyc00g500341.1.1	Unknown protein	-	-	-	-	3.08	0.78	1.55	0.5	6.15E-01	7.68E-01	3.08	-0.06	1.48	-0.04	9.67E-01	9.84E-01	3.08	0.02	1.48	0.01	9.88E-01	1.00E+00	3.08	1.39	1.44	0.96	3.35E-01	4.57E-01	3.08	-1.82	1.79	-1.02	3.09E-01	1.00E+00	3.08	1.24	1.45	0.85	3.93E-01	5.19E-01	3.31	0.93	1.28	0.73	4.68E-01	5.82E-01	3.31	0.32
Solyc00g500342.1.1	Unknown protein	-	-	-	-	11.52	0.99	1.26	0.78	4.35E-01	6.24E-01	11.52	-2.76	1.2	-2.29	2.19E-02	4.74E-02	11.52	1.13	1.17	0.97	3.34E-01	8.64E-01	11.52	-0.25	1.15	-0.22	8.29E-01	8.90E-01	11.52	-0.48	1.3	-0.37	7.13E-01	1.00E+00	11.52	0.3	1.14	0.27	7.91E-01	8.62E-01	10.88	0.53	1.21	0.44	6.62E-01	7.51E-01	10.88	-2.14
Solyc00g500343.1.1	hypothetical protein (AHRD V3.3 *** ATMG00660.1)	-	-	-	-	0	NA	NA	NA	NA	NA	0	NA	NA	NA	NA	NA	0	NA	NA	NA	NA	NA	0	NA	NA	NA	NA	NA	0	NA	NA	NA	NA	NA	0	NA	NA	NA	NA	NA	0	NA	NA	NA	NA	NA	0	NA
Solyc00g500344.1.1	ATP synthase subunit beta, chloroplastic (AHRD V3.3 *-* A0A2U1KL25_ARTAN)	-	-	-	-	81.77	-0.09	0.61	-0.15	8.84E-01	9.40E-01	81.77	-4.7	0.55	-8.5	1.89E-17	4.01E-16	81.77	-0.04	0.57	-0.08	9.38E-01	9.98E-01	81.77	-3.59	0.54	-6.62	3.64E-11	3.45E-10	81.77	-0.67	0.62	-1.07	2.85E-01	1.00E+00	81.77	-3.74	0.55	-6.86	6.79E-12	8.37E-11	70.13	-0.83	0.57	-1.46	1.44E-01	2.30E-01	70.13	-4.86
Solyc00g500345.1.1	ATP synthase subunit alpha (AHRD V3.3 *** A0A2G3AS26_CAPCH)	-	-	-	-	22.34	1.02	1.2	0.85	3.96E-01	5.91E-01	22.34	-1.15	1.12	-1.02	3.07E-01	4.28E-01	22.34	1.17	1.11	1.06	2.91E-01	8.40E-01	22.34	-0.14	1.12	-0.13	8.99E-01	9.39E-01	22.34	-1.48	1.23	-1.21	2.28E-01	1.00E+00	22.34	0.36	1.11	0.33	7.44E-01	8.28E-01	22.63	0.85	1.13	0.76	4.50E-01	5.64E-01	22.63	-1.87
Solyc00g500346.1.1	Transport membrane protein (AHRD V3.3 *** A0A0C5ARU2_HYONI)	-	-	-	-	0	NA	NA	NA	NA	NA	0	NA	NA	NA	NA	NA	0	NA	NA	NA	NA	NA	0	NA	NA	NA	NA	NA	0	NA	NA	NA	NA	NA	0	NA	NA	NA	NA	NA	0	NA	NA	NA	NA	NA	0	NA
Solyc00g500347.1.1	Cytochrome c biogenesis FN (AHRD V3.3 *** A0A0C5B9X0_9SOLA)	-	-	-	-	0	NA	NA	NA	NA	NA	0	NA	NA	NA	NA	NA	0	NA	NA	NA	NA	NA	0	NA	NA	NA	NA	NA	0	NA	NA	NA	NA	NA	0	NA	NA	NA	NA	NA	0	NA	NA	NA	NA	NA	0	NA
Solyc00g500348.1.1	Cytochrome c biogenesis FN (AHRD V3.3 *** A0A0C5B9X0_9SOLA)	-	-	-	-	0	NA	NA	NA	NA	NA	0	NA	NA	NA	NA	NA	0	NA	NA	NA	NA	NA	0	NA	NA	NA	NA	NA	0	NA	NA	NA	NA	NA	0	NA	NA	NA	NA	NA	0	NA	NA	NA	NA	NA	0	NA
Solyc00g500349.1.1	Cytochrome c oxidase subunit 1 (AHRD V3.3 *** A0A2G2YXI2_CAPAN)	-	-	-	-	0	NA	NA	NA	NA	NA	0	NA	NA	NA	NA	NA	0	NA	NA	NA	NA	NA	0	NA	NA	NA	NA	NA	0	NA	NA	NA	NA	NA	0	NA	NA	NA	NA	NA	0	NA	NA	NA	NA	NA	0	NA
Solyc00g500350.1.1	RNA-dependent RNA polymerase (AHRD V3.3 *** A0A2Z6JIR4_9VIRU)	-	-	-	-	0	NA	NA	NA	NA	NA	0	NA	NA	NA	NA	NA	0	NA	NA	NA	NA	NA	0	NA	NA	NA	NA	NA	0	NA	NA	NA	NA	NA	0	NA	NA	NA	NA	NA	0	NA	NA	NA	NA	NA	0	NA
Solyc00g500351.1.1	Ribosomal protein S13 (AHRD V3.3 *-* A0A0C5B313_9SOLA)	-	-	-	-	12.39	-0.05	1.07	-0.04	9.66E-01	9.84E-01	12.39	-1.81	1.01	-1.78	7.43E-02	1.34E-01	12.39	0.92	0.98	0.93	3.51E-01	8.71E-01	12.39	-0.11	0.98	-0.11	9.11E-01	9.46E-01	12.39	-1.66	1.12	-1.48	1.38E-01	9.39E-01	12.39	-0.41	0.99	-0.42	6.78E-01	7.77E-01	12.86	0.72	1.04	0.69	4.89E-01	6.02E-01	12.86	-1.83
Solyc00g500352.1.1	Unknown protein	-	-	-	-	0	NA	NA	NA	NA	NA	0	NA	NA	NA	NA	NA	0	NA	NA	NA	NA	NA	0	NA	NA	NA	NA	NA	0	NA	NA	NA	NA	NA	0	NA	NA	NA	NA	NA	0	NA	NA	NA	NA	NA	0	NA
Solyc00g500353.1.1	Phenylalanine ammonia-lyase (AHRD V3.3 *** A0A2G2VZP0_CAPBA)	K10775	PAL; phenylalanine ammonia-lyase [EC:4.3.1.24]	sly00940 (Phenylpropanoid biosynthesis), sly00360 (Phenylalanine metabolism)	-	0.14	0.75	6.23	0.12	9.04E-01	NA	0.14	1.95	5.73	0.34	7.34E-01	NA	0.14	0	5.77	0	1.00E+00	NA	0.14	0	5.77	0	1.00E+00	NA	0.14	0	6.23	0	1.00E+00	NA	0.14	0	5.77	0	1.00E+00	NA	0.13	0.5	6.45	0.08	9.38E-01	NA	0.13	0
Solyc00g500354.1.1	Retrovirus-related Pol polyprotein from transposon TNT 1-94 (AHRD V3.3 *-* A0A2K3MQM8_TRIPR)	-	-	-	-	0	NA	NA	NA	NA	NA	0	NA	NA	NA	NA	NA	0	NA	NA	NA	NA	NA	0	NA	NA	NA	NA	NA	0	NA	NA	NA	NA	NA	0	NA	NA	NA	NA	NA	0	NA	NA	NA	NA	NA	0	NA
Solyc00g500355.1.1	Unknown protein	-	-	-	-	0	NA	NA	NA	NA	NA	0	NA	NA	NA	NA	NA	0	NA	NA	NA	NA	NA	0	NA	NA	NA	NA	NA	0	NA	NA	NA	NA	NA	0	NA	NA	NA	NA	NA	0	NA	NA	NA	NA	NA	0	NA
Solyc00g500356.1.1	Unknown protein	-	-	-	-	0.29	-3.41	6.17	-0.55	5.81E-01	NA	0.29	0	5.77	0	1.00E+00	NA	0.29	-2.64	5.71	-0.46	6.43E-01	NA	0.29	0	5.77	0	1.00E+00	NA	0.29	-3.49	6.17	-0.57	5.72E-01	NA	0.29	0	5.77	0	1.00E+00	NA	0.24	-3.43	6.39	-0.54	5.92E-01	NA	0.24	0
Solyc00g500357.1.1	Transport membrane protein (AHRD V3.3 *** A0A0C5ARU2_HYONI)	-	-	-	-	0	NA	NA	NA	NA	NA	0	NA	NA	NA	NA	NA	0	NA	NA	NA	NA	NA	0	NA	NA	NA	NA	NA	0	NA	NA	NA	NA	NA	0	NA	NA	NA	NA	NA	0	NA	NA	NA	NA	NA	0	NA
Solyc00g500358.1.1	ATP synthase subunit alpha (AHRD V3.3 *** A0A2H4NB27_SOLLC)	K02132	ATPeF1A; F-type H+-transporting ATPase subunit alpha	sly00190 (Oxidative phosphorylation)	-	8.03	1.62	1.29	1.26	2.08E-01	3.91E-01	8.03	-1.5	1.22	-1.23	2.20E-01	3.29E-01	8.03	1.46	1.2	1.21	2.26E-01	7.89E-01	8.03	-0.55	1.2	-0.46	6.49E-01	7.47E-01	8.03	-0.55	1.35	-0.41	6.82E-01	1.00E+00	8.03	0.6	1.18	0.51	6.12E-01	7.22E-01	8.53	1.5	1.28	1.17	2.42E-01	3.49E-01	8.53	-0.83
Solyc00g500359.1.1	Cytochrome c oxidase subunit 2 (AHRD V3.3 *** A0A2G2X686_CAPBA)	-	-	-	-	0	NA	NA	NA	NA	NA	0	NA	NA	NA	NA	NA	0	NA	NA	NA	NA	NA	0	NA	NA	NA	NA	NA	0	NA	NA	NA	NA	NA	0	NA	NA	NA	NA	NA	0	NA	NA	NA	NA	NA	0	NA
Solyc00g500360.1.1	Cytochrome c oxidase subunit 2 (AHRD V3.3 *-* A0A0C5B2A3_HYONI)	-	-	-	-	0	NA	NA	NA	NA	NA	0	NA	NA	NA	NA	NA	0	NA	NA	NA	NA	NA	0	NA	NA	NA	NA	NA	0	NA	NA	NA	NA	NA	0	NA	NA	NA	NA	NA	0	NA	NA	NA	NA	NA	0	NA
Solyc00g500361.1.1	NADH-ubiquinone oxidoreductase chain 3 (AHRD V3.3 *-* A0A2G2V3C2_CAPBA)	K03880	ND3; NADH-ubiquinone oxidoreductase chain 3 [EC:7.1.1.2]	sly00190 (Oxidative phosphorylation)	-	0	NA	NA	NA	NA	NA	0	NA	NA	NA	NA	NA	0	NA	NA	NA	NA	NA	0	NA	NA	NA	NA	NA	0	NA	NA	NA	NA	NA	0	NA	NA	NA	NA	NA	0	NA	NA	NA	NA	NA	0	NA
Solyc00g500362.1.1	Ribosomal protein L5 (AHRD V3.3 *** A0A290WL59_SOLLC)	-	-	-	-	0.5	2.24	3.29	0.68	4.97E-01	NA	0.5	-2.52	3.04	-0.83	4.07E-01	NA	0.5	2.49	3.05	0.82	4.13E-01	NA	0.5	-2.99	3.04	-0.98	3.26E-01	NA	0.5	0	3.39	0	1.00E+00	NA	0.5	-2.16	3.04	-0.71	4.79E-01	NA	0.54	1.94	2.62	0.74	4.60E-01	NA	0.54	-1.9
Solyc00g500363.1.1	Ribosomal protein L5 (AHRD V3.3 *** A0A290WL59_SOLLC)	K02954	RP-S14; small subunit ribosomal protein S14	sly03010 (Ribosome)	-	3.15	1.1	1.68	0.66	5.10E-01	6.86E-01	3.15	-4.17	1.77	-2.36	1.82E-02	4.03E-02	3.15	1.53	1.55	0.99	3.24E-01	8.58E-01	3.15	0.07	1.5	0.04	9.65E-01	9.85E-01	3.15	-1.28	1.92	-0.67	5.04E-01	1.00E+00	3.15	1.89	1.46	1.29	1.97E-01	3.02E-01	3.35	1.86	1.58	1.18	2.37E-01	3.43E-01	3.35	-0.53
Solyc00g500364.1.1	Cytochrome b (AHRD V3.3 *** A0A2G3ARK2_CAPCH)	-	-	-	-	0	NA	NA	NA	NA	NA	0	NA	NA	NA	NA	NA	0	NA	NA	NA	NA	NA	0	NA	NA	NA	NA	NA	0	NA	NA	NA	NA	NA	0	NA	NA	NA	NA	NA	0	NA	NA	NA	NA	NA	0	NA
Solyc00g500365.1.1	Unknown protein	-	-	-	-	0.15	-2.41	6.2	-0.39	6.98E-01	NA	0.15	0	5.77	0	1.00E+00	NA	0.15	-2.36	5.73	-0.41	6.81E-01	NA	0.15	0	5.77	0	1.00E+00	NA	0.15	-1.53	6.2	-0.25	8.06E-01	NA	0.15	0	5.77	0	1.00E+00	NA	0.13	-2.43	6.42	-0.38	7.05E-01	NA	0.13	0
Solyc00g500366.1.1	Unknown protein	-	-	-	-	0.13	-2.41	6.2	-0.39	6.98E-01	NA	0.13	0	5.77	0	1.00E+00	NA	0.13	-2.36	5.73	-0.41	6.81E-01	NA	0.13	0	5.77	0	1.00E+00	NA	0.13	-2.49	6.2	-0.4	6.88E-01	NA	0.13	0	5.77	0	1.00E+00	NA	0.1	-2.43	6.42	-0.38	7.05E-01	NA	0.1	0
Solyc00g500367.1.1	Unknown protein	-	-	-	-	0	NA	NA	NA	NA	NA	0	NA	NA	NA	NA	NA	0	NA	NA	NA	NA	NA	0	NA	NA	NA	NA	NA	0	NA	NA	NA	NA	NA	0	NA	NA	NA	NA	NA	0	NA	NA	NA	NA	NA	0	NA
Solyc00g500368.1.1	Unknown protein	-	-	-	-	0.16	-1.79	6.22	-0.29	7.73E-01	NA	0.16	-2	5.76	-0.35	7.29E-01	NA	0.16	-1.75	5.76	-0.3	7.62E-01	NA	0.16	-1.74	5.76	-0.3	7.62E-01	NA	0.16	-1.87	6.22	-0.3	7.63E-01	NA	0.16	-1.63	5.76	-0.28	7.77E-01	NA	0.13	-1.82	6.44	-0.28	7.78E-01	NA	0.13	-2.12
Solyc00g500369.1.1	Unknown protein	-	-	-	-	0	NA	NA	NA	NA	NA	0	NA	NA	NA	NA	NA	0	NA	NA	NA	NA	NA	0	NA	NA	NA	NA	NA	0	NA	NA	NA	NA	NA	0	NA	NA	NA	NA	NA	0	NA	NA	NA	NA	NA	0	NA
Solyc00g500370.1.1	Unknown protein	-	-	-	-	0	NA	NA	NA	NA	NA	0	NA	NA	NA	NA	NA	0	NA	NA	NA	NA	NA	0	NA	NA	NA	NA	NA	0	NA	NA	NA	NA	NA	0	NA	NA	NA	NA	NA	0	NA	NA	NA	NA	NA	0	NA
Solyc00g500371.1.1	Unknown protein	-	-	-	-	0	NA	NA	NA	NA	NA	0	NA	NA	NA	NA	NA	0	NA	NA	NA	NA	NA	0	NA	NA	NA	NA	NA	0	NA	NA	NA	NA	NA	0	NA	NA	NA	NA	NA	0	NA	NA	NA	NA	NA	0	NA
Solyc00g500372.1.1	Unknown protein	-	-	-	-	0	NA	NA	NA	NA	NA	0	NA	NA	NA	NA	NA	0	NA	NA	NA	NA	NA	0	NA	NA	NA	NA	NA	0	NA	NA	NA	NA	NA	0	NA	NA	NA	NA	NA	0	NA	NA	NA	NA	NA	0	NA
Solyc00g500373.1.1	Magnesium transporter CorA-like family protein (AHRD V3.3 *-* A0A2K3P294_TRIPR)	-	-	-	-	11.85	-0.56	0.64	-0.88	3.78E-01	5.74E-01	11.85	0.69	0.61	1.13	2.58E-01	3.73E-01	11.85	-0.64	0.59	-1.07	2.83E-01	8.36E-01	11.85	0.12	0.63	0.2	8.43E-01	9.01E-01	11.85	-0.35	0.63	-0.55	5.81E-01	1.00E+00	11.85	0.49	0.62	0.79	4.27E-01	5.54E-01	13	-0.02	0.51	-0.03	9.74E-01	9.84E-01	13	0.62
Solyc00g500374.1.1	Unknown protein	-	-	-	-	0	NA	NA	NA	NA	NA	0	NA	NA	NA	NA	NA	0	NA	NA	NA	NA	NA	0	NA	NA	NA	NA	NA	0	NA	NA	NA	NA	NA	0	NA	NA	NA	NA	NA	0	NA	NA	NA	NA	NA	0	NA
Solyc00g500375.1.1	Unknown protein	-	-	-	-	0.04	-0.93	6.23	-0.15	8.81E-01	NA	0.04	0	5.77	0	1.00E+00	NA	0.04	-0.88	5.77	-0.15	8.78E-01	NA	0.04	0	5.77	0	1.00E+00	NA	0.04	-1.01	6.23	-0.16	8.71E-01	NA	0.04	0	5.77	0	1.00E+00	NA	0.03	-0.94	6.45	-0.15	8.84E-01	NA	0.03	0
Solyc00g500376.1.1	Unknown protein	-	-	-	-	0.08	-1.79	6.22	-0.29	7.73E-01	NA	0.08	0	5.77	0	1.00E+00	NA	0.08	-1.75	5.76	-0.3	7.62E-01	NA	0.08	0	5.77	0	1.00E+00	NA	0.08	-1.87	6.22	-0.3	7.63E-01	NA	0.08	0	5.77	0	1.00E+00	NA	0.07	-1.82	6.44	-0.28	7.78E-01	NA	0.07	0
Solyc00g500377.1.1	Unknown protein	-	-	-	-	0.12	0	6.23	0	1.00E+00	NA	0.12	0.91	5.77	0.16	8.75E-01	NA	0.12	0	5.77	0	1.00E+00	NA	0.12	0	5.77	0	1.00E+00	NA	0.12	0	6.23	0	1.00E+00	NA	0.12	1.42	5.76	0.25	8.06E-01	NA	0.1	0	6.45	0	1.00E+00	NA	0.1	0
Solyc00g500378.1.1	Unknown protein	-	-	-	-	0	NA	NA	NA	NA	NA	0	NA	NA	NA	NA	NA	0	NA	NA	NA	NA	NA	0	NA	NA	NA	NA	NA	0	NA	NA	NA	NA	NA	0	NA	NA	NA	NA	NA	0	NA	NA	NA	NA	NA	0	NA
Solyc00g500379.1.1	Unknown protein	-	-	-	-	0	NA	NA	NA	NA	NA	0	NA	NA	NA	NA	NA	0	NA	NA	NA	NA	NA	0	NA	NA	NA	NA	NA	0	NA	NA	NA	NA	NA	0	NA	NA	NA	NA	NA	0	NA	NA	NA	NA	NA	0	NA
Solyc00g500380.1.1	Unknown protein	-	-	-	-	0	NA	NA	NA	NA	NA	0	NA	NA	NA	NA	NA	0	NA	NA	NA	NA	NA	0	NA	NA	NA	NA	NA	0	NA	NA	NA	NA	NA	0	NA	NA	NA	NA	NA	0	NA	NA	NA	NA	NA	0	NA
Solyc00g500381.1.1	Unknown protein	-	-	-	-	0.08	0	6.23	0	1.00E+00	NA	0.08	1.45	5.74	0.25	8.00E-01	NA	0.08	0	5.77	0	1.00E+00	NA	0.08	0	5.77	0	1.00E+00	NA	0.08	0	6.23	0	1.00E+00	NA	0.08	0	5.77	0	1.00E+00	NA	0.11	0	6.45	0	1.00E+00	NA	0.11	0.91
Solyc00g500382.1.1	Unknown protein	-	-	-	-	0	NA	NA	NA	NA	NA	0	NA	NA	NA	NA	NA	0	NA	NA	NA	NA	NA	0	NA	NA	NA	NA	NA	0	NA	NA	NA	NA	NA	0	NA	NA	NA	NA	NA	0	NA	NA	NA	NA	NA	0	NA
Solyc00g500383.1.1	Unknown protein	-	-	-	-	0	NA	NA	NA	NA	NA	0	NA	NA	NA	NA	NA	0	NA	NA	NA	NA	NA	0	NA	NA	NA	NA	NA	0	NA	NA	NA	NA	NA	0	NA	NA	NA	NA	NA	0	NA	NA	NA	NA	NA	0	NA
Solyc00g500384.1.1	Unknown protein	-	-	-	-	0.03	0	6.23	0	1.00E+00	NA	0.03	0	5.77	0	1.00E+00	NA	0.03	0	5.77	0	1.00E+00	NA	0.03	0.47	5.77	0.08	9.35E-01	NA	0.03	0	6.23	0	1.00E+00	NA	0.03	0	5.77	0	1.00E+00	NA	0.04	0	6.45	0	1.00E+00	NA	0.04	0.09
Solyc00g500385.1.1	Unknown protein	-	-	-	-	0	NA	NA	NA	NA	NA	0	NA	NA	NA	NA	NA	0	NA	NA	NA	NA	NA	0	NA	NA	NA	NA	NA	0	NA	NA	NA	NA	NA	0	NA	NA	NA	NA	NA	0	NA	NA	NA	NA	NA	0	NA
Solyc00g500386.1.1	Unknown protein	-	-	-	-	0	NA	NA	NA	NA	NA	0	NA	NA	NA	NA	NA	0	NA	NA	NA	NA	NA	0	NA	NA	NA	NA	NA	0	NA	NA	NA	NA	NA	0	NA	NA	NA	NA	NA	0	NA	NA	NA	NA	NA	0	NA
Solyc00g500387.1.1	Unknown protein	-	-	-	-	0	NA	NA	NA	NA	NA	0	NA	NA	NA	NA	NA	0	NA	NA	NA	NA	NA	0	NA	NA	NA	NA	NA	0	NA	NA	NA	NA	NA	0	NA	NA	NA	NA	NA	0	NA	NA	NA	NA	NA	0	NA
Solyc00g500388.1.1	Unknown protein	-	-	-	-	0	NA	NA	NA	NA	NA	0	NA	NA	NA	NA	NA	0	NA	NA	NA	NA	NA	0	NA	NA	NA	NA	NA	0	NA	NA	NA	NA	NA	0	NA	NA	NA	NA	NA	0	NA	NA	NA	NA	NA	0	NA
Solyc00g500389.1.1	Unknown protein	-	-	-	-	0	NA	NA	NA	NA	NA	0	NA	NA	NA	NA	NA	0	NA	NA	NA	NA	NA	0	NA	NA	NA	NA	NA	0	NA	NA	NA	NA	NA	0	NA	NA	NA	NA	NA	0	NA	NA	NA	NA	NA	0	NA
Solyc00g500390.1.1	zinc finger CCCH domain-containing protein 24 (AHRD V3.3 --* XP_022001075.1)	-	-	-	-	0	NA	NA	NA	NA	NA	0	NA	NA	NA	NA	NA	0	NA	NA	NA	NA	NA	0	NA	NA	NA	NA	NA	0	NA	NA	NA	NA	NA	0	NA	NA	NA	NA	NA	0	NA	NA	NA	NA	NA	0	NA
Solyc00g500391.1.1	Unknown protein	-	-	-	-	0	NA	NA	NA	NA	NA	0	NA	NA	NA	NA	NA	0	NA	NA	NA	NA	NA	0	NA	NA	NA	NA	NA	0	NA	NA	NA	NA	NA	0	NA	NA	NA	NA	NA	0	NA	NA	NA	NA	NA	0	NA
Solyc00g500392.1.1	Unknown protein	-	-	-	-	0	NA	NA	NA	NA	NA	0	NA	NA	NA	NA	NA	0	NA	NA	NA	NA	NA	0	NA	NA	NA	NA	NA	0	NA	NA	NA	NA	NA	0	NA	NA	NA	NA	NA	0	NA	NA	NA	NA	NA	0	NA
Solyc00g500393.1.1	Unknown protein	-	-	-	-	0.04	-0.93	6.23	-0.15	8.81E-01	NA	0.04	0	5.77	0	1.00E+00	NA	0.04	-0.88	5.77	-0.15	8.78E-01	NA	0.04	0	5.77	0	1.00E+00	NA	0.04	-1.01	6.23	-0.16	8.71E-01	NA	0.04	0	5.77	0	1.00E+00	NA	0.03	-0.94	6.45	-0.15	8.84E-01	NA	0.03	0
Solyc00g500394.1.1	Unknown protein	-	-	-	-	0	NA	NA	NA	NA	NA	0	NA	NA	NA	NA	NA	0	NA	NA	NA	NA	NA	0	NA	NA	NA	NA	NA	0	NA	NA	NA	NA	NA	0	NA	NA	NA	NA	NA	0	NA	NA	NA	NA	NA	0	NA
Solyc00g500395.1.1	Unknown protein	-	-	-	-	0	NA	NA	NA	NA	NA	0	NA	NA	NA	NA	NA	0	NA	NA	NA	NA	NA	0	NA	NA	NA	NA	NA	0	NA	NA	NA	NA	NA	0	NA	NA	NA	NA	NA	0	NA	NA	NA	NA	NA	0	NA
Solyc00g500396.1.1	Unknown protein	-	-	-	-	0	NA	NA	NA	NA	NA	0	NA	NA	NA	NA	NA	0	NA	NA	NA	NA	NA	0	NA	NA	NA	NA	NA	0	NA	NA	NA	NA	NA	0	NA	NA	NA	NA	NA	0	NA	NA	NA	NA	NA	0	NA
Solyc00g500397.1.1	Unknown protein	-	-	-	-	0.38	-4	6.17	-0.65	5.17E-01	NA	0.38	0	5.77	0	1.00E+00	NA	0.38	-3.95	5.7	-0.69	4.88E-01	NA	0.38	0	5.77	0	1.00E+00	NA	0.38	-4.08	6.17	-0.66	5.08E-01	NA	0.38	0	5.77	0	1.00E+00	NA	0.31	-4.01	6.39	-0.63	5.30E-01	NA	0.31	0
Solyc00g500398.1.1	Unknown protein	-	-	-	-	0.13	-2.41	6.2	-0.39	6.98E-01	NA	0.13	0	5.77	0	1.00E+00	NA	0.13	-2.36	5.73	-0.41	6.81E-01	NA	0.13	0	5.77	0	1.00E+00	NA	0.13	-2.49	6.2	-0.4	6.88E-01	NA	0.13	0	5.77	0	1.00E+00	NA	0.1	-2.43	6.42	-0.38	7.05E-01	NA	0.1	0
Solyc00g500399.1.1	Unknown protein	-	-	-	-	0	NA	NA	NA	NA	NA	0	NA	NA	NA	NA	NA	0	NA	NA	NA	NA	NA	0	NA	NA	NA	NA	NA	0	NA	NA	NA	NA	NA	0	NA	NA	NA	NA	NA	0	NA	NA	NA	NA	NA	0	NA
Solyc00g500400.1.1	Unknown protein	-	-	-	-	0	NA	NA	NA	NA	NA	0	NA	NA	NA	NA	NA	0	NA	NA	NA	NA	NA	0	NA	NA	NA	NA	NA	0	NA	NA	NA	NA	NA	0	NA	NA	NA	NA	NA	0	NA	NA	NA	NA	NA	0	NA
Solyc00g500401.1.1	Unknown protein	-	-	-	-	0	NA	NA	NA	NA	NA	0	NA	NA	NA	NA	NA	0	NA	NA	NA	NA	NA	0	NA	NA	NA	NA	NA	0	NA	NA	NA	NA	NA	0	NA	NA	NA	NA	NA	0	NA	NA	NA	NA	NA	0	NA
Solyc00g500402.1.1	Unknown protein	-	-	-	-	0	NA	NA	NA	NA	NA	0	NA	NA	NA	NA	NA	0	NA	NA	NA	NA	NA	0	NA	NA	NA	NA	NA	0	NA	NA	NA	NA	NA	0	NA	NA	NA	NA	NA	0	NA	NA	NA	NA	NA	0	NA
Solyc00g500403.1.1	Unknown protein	-	-	-	-	0	NA	NA	NA	NA	NA	0	NA	NA	NA	NA	NA	0	NA	NA	NA	NA	NA	0	NA	NA	NA	NA	NA	0	NA	NA	NA	NA	NA	0	NA	NA	NA	NA	NA	0	NA	NA	NA	NA	NA	0	NA
Solyc00g500404.1.1	Unknown protein	-	-	-	-	0.04	-0.93	6.23	-0.15	8.81E-01	NA	0.04	0	5.77	0	1.00E+00	NA	0.04	-0.88	5.77	-0.15	8.78E-01	NA	0.04	0	5.77	0	1.00E+00	NA	0.04	-1.01	6.23	-0.16	8.71E-01	NA	0.04	0	5.77	0	1.00E+00	NA	0.03	-0.94	6.45	-0.15	8.84E-01	NA	0.03	0
Solyc00g500405.1.1	Disease resistance protein (TIR-NBS-LRR class) family (AHRD V3.3 *-* A0A2U1N0W2_ARTAN)	-	-	-	-	0	NA	NA	NA	NA	NA	0	NA	NA	NA	NA	NA	0	NA	NA	NA	NA	NA	0	NA	NA	NA	NA	NA	0	NA	NA	NA	NA	NA	0	NA	NA	NA	NA	NA	0	NA	NA	NA	NA	NA	0	NA
Solyc00g500406.1.1	Disease resistance protein (TIR-NBS-LRR class) (AHRD V3.3 *-* A0A2K3PDT8_TRIPR)	-	-	-	-	1.11	1.85	2.35	0.79	4.30E-01	6.20E-01	1.11	4.02	2.13	1.89	5.88E-02	1.11E-01	1.11	2.5	2.16	1.16	2.47E-01	NA	1.11	1.72	2.26	0.76	4.46E-01	5.66E-01	1.11	0.77	2.46	0.31	7.56E-01	NA	1.11	2.04	2.24	0.91	3.64E-01	4.89E-01	2.74	4.63	1.58	2.93	3.39E-03	9.13E-03	2.74	5.33
Solyc00g500407.1.1	Unknown protein	-	-	-	-	0	NA	NA	NA	NA	NA	0	NA	NA	NA	NA	NA	0	NA	NA	NA	NA	NA	0	NA	NA	NA	NA	NA	0	NA	NA	NA	NA	NA	0	NA	NA	NA	NA	NA	0	NA	NA	NA	NA	NA	0	NA
Solyc00g500408.1.1	Unknown protein	-	-	-	-	0.08	-1.79	6.22	-0.29	7.73E-01	NA	0.08	0	5.77	0	1.00E+00	NA	0.08	-1.75	5.76	-0.3	7.62E-01	NA	0.08	0	5.77	0	1.00E+00	NA	0.08	-1.87	6.22	-0.3	7.63E-01	NA	0.08	0	5.77	0	1.00E+00	NA	0.07	-1.82	6.44	-0.28	7.78E-01	NA	0.07	0
Solyc00g500409.1.1	Unknown protein	-	-	-	-	0.3	-0.93	4.69	-0.2	8.43E-01	NA	0.3	0.21	4.34	0.05	9.61E-01	NA	0.3	0.68	4.33	0.16	8.75E-01	NA	0.3	1.89	4.3	0.44	6.61E-01	NA	0.3	-1.01	4.69	-0.22	8.29E-01	NA	0.3	0.58	4.34	0.13	8.93E-01	NA	0.3	-0.22	4.18	-0.05	9.58E-01	NA	0.3	0.09
Solyc01g004000.1.1	Unknown protein	-	-	-	-	0	NA	NA	NA	NA	NA	0	NA	NA	NA	NA	NA	0	NA	NA	NA	NA	NA	0	NA	NA	NA	NA	NA	0	NA	NA	NA	NA	NA	0	NA	NA	NA	NA	NA	0	NA	NA	NA	NA	NA	0	NA
Solyc01g004002.1.1	Unknown protein	-	-	-	-	0	NA	NA	NA	NA	NA	0	NA	NA	NA	NA	NA	0	NA	NA	NA	NA	NA	0	NA	NA	NA	NA	NA	0	NA	NA	NA	NA	NA	0	NA	NA	NA	NA	NA	0	NA	NA	NA	NA	NA	0	NA
Solyc01g004004.1.1	Unknown protein	-	-	-	-	0	NA	NA	NA	NA	NA	0	NA	NA	NA	NA	NA	0	NA	NA	NA	NA	NA	0	NA	NA	NA	NA	NA	0	NA	NA	NA	NA	NA	0	NA	NA	NA	NA	NA	0	NA	NA	NA	NA	NA	0	NA
Solyc01g004006.1.1	Unknown protein	-	-	-	-	0	NA	NA	NA	NA	NA	0	NA	NA	NA	NA	NA	0	NA	NA	NA	NA	NA	0	NA	NA	NA	NA	NA	0	NA	NA	NA	NA	NA	0	NA	NA	NA	NA	NA	0	NA	NA	NA	NA	NA	0	NA
Solyc01g004008.1.1	Unknown protein	-	-	-	-	0.12	-0.93	6.23	-0.15	8.81E-01	NA	0.12	1.45	5.74	0.25	8.00E-01	NA	0.12	-0.88	5.77	-0.15	8.78E-01	NA	0.12	0	5.77	0	1.00E+00	NA	0.12	-1.01	6.23	-0.16	8.71E-01	NA	0.12	0	5.77	0	1.00E+00	NA	0.1	-0.94	6.45	-0.15	8.84E-01	NA	0.1	0
Solyc01g005000.3.1	Glutamate decarboxylase (AHRD V3.3 *** B1Q3F2_SOLLC)	K01580	E4.1.1.15; glutamate decarboxylase [EC:4.1.1.15]	sly00410 (beta-Alanine metabolism), sly00250 (Alanine, aspartate and glutamate metabolism), sly00650 (Butanoate metabolism), sly00430 (Taurine and hypotaurine metabolism)	-	90.74	0.46	0.4	1.14	2.52E-01	4.44E-01	90.74	0.98	0.42	2.34	1.91E-02	4.22E-02	90.74	0.6	0.37	1.62	1.05E-01	6.08E-01	90.74	2.44	0.41	5.94	2.87E-09	2.15E-08	90.74	0.33	0.4	0.82	4.11E-01	1.00E+00	90.74	2.4	0.41	5.83	5.60E-09	4.77E-08	104.53	0.89	0.38	2.37	1.79E-02	3.93E-02	104.53	2.39
Solyc01g005010.4.1	protein XRI1-like (AHRD V3.3 *** A0A2I4FA04_9ROSI)	-	-	-	-	91.31	0.43	0.38	1.14	2.53E-01	4.44E-01	91.31	3.18	0.5	6.35	2.18E-10	2.05E-09	91.31	-0.32	0.36	-0.9	3.68E-01	8.80E-01	91.31	4	0.5	8.04	8.99E-16	1.37E-14	91.31	-0.55	0.38	-1.42	1.55E-01	9.70E-01	91.31	3.43	0.5	6.84	7.83E-12	9.56E-11	92.09	-0.59	0.33	-1.76	7.80E-02	1.38E-01	92.09	3.55
Solyc01g005020.3.1	Salt Overly Sensitive 1	-	-	-	-	1533.47	-0.59	0.18	-3.3	9.51E-04	6.14E-03	1533.47	1.02	0.17	6.12	9.55E-10	8.37E-09	1533.47	0.13	0.17	0.76	4.45E-01	9.11E-01	1533.47	1.14	0.17	6.81	9.72E-12	9.80E-11	1533.47	0.19	0.18	1.08	2.80E-01	1.00E+00	1533.47	1.35	0.17	8.1	5.52E-16	1.06E-14	1493.6	-0.5	0.15	-3.26	1.12E-03	3.41E-03	1493.6	0.4
Solyc01g005030.4.1	MAP kinase kinase kinase 1	-	-	-	-	2850.37	0.23	0.17	1.33	1.83E-01	3.60E-01	2850.37	2.2	0.16	13.59	4.72E-42	7.39E-40	2850.37	-0.35	0.16	-2.13	3.30E-02	3.68E-01	2850.37	0.3	0.16	1.87	6.11E-02	1.15E-01	2850.37	0.07	0.17	0.38	7.06E-01	1.00E+00	2850.37	1.29	0.16	7.96	1.65E-15	3.01E-14	2583.66	-1.13	0.18	-6.25	4.09E-10	3.82E-09	2583.66	-0.36
Solyc01g005040.3.1	CASP-like protein (AHRD V3.3 *** A0A2G3CF58_CAPCH)	-	-	-	-	26.81	4.08	1.14	3.56	3.65E-04	2.75E-03	26.81	4.52	1.16	3.9	9.70E-05	3.77E-04	26.81	-2.44	1.19	-2.04	4.12E-02	4.13E-01	26.81	0.93	1.21	0.77	4.40E-01	5.61E-01	26.81	-5.82	1.64	-3.55	3.92E-04	3.61E-02	26.81	2.72	1.17	2.32	2.06E-02	4.62E-02	46.63	4.12	0.89	4.61	3.95E-06	1.97E-05	46.63	4.83
Solyc01g005050.4.1	CASP-like protein (AHRD V3.3 --* A0A2G3CF58_CAPCH)	-	-	-	-	0	NA	NA	NA	NA	NA	0	NA	NA	NA	NA	NA	0	NA	NA	NA	NA	NA	0	NA	NA	NA	NA	NA	0	NA	NA	NA	NA	NA	0	NA	NA	NA	NA	NA	0	NA	NA	NA	NA	NA	0	NA
Solyc01g005060.3.1	Zinc finger protein (AHRD V3.3 *** A0A200QDS5_9MAGN)	-	-	-	-	83.34	1.85	0.34	5.42	5.85E-08	1.33E-06	83.34	2.29	0.33	6.94	3.84E-12	4.49E-11	83.34	0.75	0.32	2.34	1.95E-02	2.72E-01	83.34	1.48	0.33	4.42	9.70E-06	4.41E-05	83.34	0.74	0.35	2.14	3.20E-02	5.36E-01	83.34	1.26	0.34	3.74	1.85E-04	7.16E-04	103.43	2.06	0.3	6.87	6.38E-12	7.54E-11	103.43	2.15
Solyc01g005070.3.1	ENTH/ANTH/VHS superfamily protein (AHRD V3.3 *** AT1G68110.1)	-	-	-	-	0.26	1.65	4.75	0.35	7.28E-01	NA	0.26	2.28	4.36	0.52	6.01E-01	NA	0.26	0	4.43	0	1.00E+00	NA	0.26	0	4.43	0	1.00E+00	NA	0.26	1.46	4.76	0.31	7.59E-01	NA	0.26	0	4.43	0	1.00E+00	NA	0.23	0	5.01	0	1.00E+00	NA	0.23	0.09
Solyc01g005080.3.1	65-kDa microtubule-associated protein 6 (AHRD V3.3 *** A0A2G2XSF2_CAPBA),Pfam:PF03999	K16732	-	-	-	931.37	-0.22	0.23	-0.96	3.38E-01	5.36E-01	931.37	2.88	0.23	12.75	2.96E-37	3.32E-35	931.37	0.56	0.21	2.68	7.40E-03	1.51E-01	931.37	4	0.22	17.79	8.47E-71	3.20E-68	931.37	0.06	0.23	0.26	7.97E-01	1.00E+00	931.37	2.36	0.23	10.42	2.03E-25	8.39E-24	874.84	-0.96	0.22	-4.33	1.48E-05	6.69E-05	874.84	2.29
Solyc01g005090.3.1	Type I inositol polyphosphate 5-phosphatase 5 (AHRD V3.3 *-* IP5P5_ARATH)	-	-	-	-	0.36	-0.93	5.19	-0.18	8.58E-01	NA	0.36	1.62	4.71	0.34	7.31E-01	NA	0.36	-0.88	4.8	-0.18	8.54E-01	NA	0.36	-1.77	4.8	-0.37	7.13E-01	NA	0.36	-1.01	5.19	-0.19	8.45E-01	NA	0.36	-1.65	4.8	-0.34	7.30E-01	NA	0.32	-0.94	5.45	-0.17	8.63E-01	NA	0.32	-1.43
Solyc01g005100.4.1	2-oxoglutarate (2OG) and Fe(II)-dependent oxygenase superfamily protein (AHRD V3.3 *** AT1G68080.1)	-	-	-	-	233.4	-0.18	0.21	-0.86	3.91E-01	5.86E-01	233.4	0.21	0.2	1.05	2.96E-01	4.16E-01	233.4	0.04	0.19	0.22	8.28E-01	9.90E-01	233.4	1.2	0.19	6.18	6.40E-10	5.22E-09	233.4	0.25	0.2	1.25	2.10E-01	1.00E+00	233.4	1.16	0.2	5.95	2.75E-09	2.43E-08	228.47	-0.47	0.18	-2.63	8.60E-03	2.07E-02	228.47	0.29
Solyc01g005110.3.1	Dolichol-phosphate mannosyltransferase-related protein (AHRD V3.3 *** A0A2U1LCX2_ARTAN)	K09659	DPM3; dolichol-phosphate mannosyltransferase subunit 3	sly00510 (N-Glycan biosynthesis)	-	150.12	0.3	0.28	1.07	2.86E-01	4.83E-01	150.12	0.71	0.26	2.74	6.07E-03	1.55E-02	150.12	-0.01	0.26	-0.04	9.69E-01	1.00E+00	150.12	-0.04	0.26	-0.17	8.68E-01	9.17E-01	150.12	-0.11	0.28	-0.38	7.03E-01	1.00E+00	150.12	0.38	0.26	1.46	1.43E-01	2.35E-01	159.96	0.17	0.23	0.72	4.71E-01	5.84E-01	159.96	0.5
Solyc01g005120.3.1	Xyloglucan endotransglucosylase/hydrolase (AHRD V3.3 *** A0A2G3AYH1_CAPCH)	K08235	-	-	-	98.05	0.48	0.32	1.47	1.41E-01	3.01E-01	98.05	1.59	0.3	5.23	1.69E-07	1.07E-06	98.05	-0.39	0.31	-1.28	2.01E-01	7.55E-01	98.05	0.54	0.31	1.74	8.20E-02	1.47E-01	98.05	-0.3	0.33	-0.9	3.66E-01	1.00E+00	98.05	0.91	0.31	2.93	3.35E-03	9.55E-03	102.54	0.03	0.34	0.08	9.35E-01	9.57E-01	102.54	0.92
Solyc01g005130.2.1	Zinc finger protein 1 (AHRD V3.3 *** A0A2G2XSH3_CAPBA)	-	-	-	-	400.15	-0.84	0.23	-3.7	2.14E-04	1.74E-03	400.15	-0.62	0.21	-2.99	2.83E-03	7.88E-03	400.15	-0.01	0.21	-0.03	9.74E-01	1.00E+00	400.15	0.41	0.21	1.97	4.93E-02	9.57E-02	400.15	0.03	0.22	0.12	9.01E-01	1.00E+00	400.15	0.19	0.21	0.9	3.68E-01	4.94E-01	376.95	-0.97	0.22	-4.41	1.05E-05	4.86E-05	376.95	-0.83
Solyc01g005140.3.1	Cytochrome b561/ferric reductase transmembrane (AHRD V3.3 *** A0A2U1MNP8_ARTAN)	K08360	-	-	-	802.74	0.7	0.3	2.33	1.98E-02	7.20E-02	802.74	0.07	0.28	0.24	8.13E-01	8.78E-01	802.74	-0.06	0.28	-0.21	8.34E-01	9.90E-01	802.74	-1.33	0.28	-4.8	1.57E-06	8.10E-06	802.74	0.06	0.3	0.2	8.43E-01	1.00E+00	802.74	-0.06	0.28	-0.21	8.30E-01	8.91E-01	721.36	-0.95	0.34	-2.78	5.37E-03	1.37E-02	721.36	-1.96
Solyc01g005150.3.1	Cytochrome b561/ferric reductase transmembrane protein family (AHRD V3.3 *** A0A2U1MNM8_ARTAN)	K08360	-	-	-	4.96	1.05	0.87	1.2	2.29E-01	4.16E-01	4.96	1.83	1.28	1.43	1.52E-01	2.45E-01	4.96	0.73	0.83	0.88	3.80E-01	8.85E-01	4.96	1.53	1.32	1.16	2.47E-01	3.61E-01	4.96	2.56	0.84	3.05	2.28E-03	1.20E-01	4.96	1.37	1.34	1.02	3.06E-01	4.27E-01	6.93	1.9	0.67	2.82	4.78E-03	1.24E-02	6.93	4.5
Solyc01g005160.4.1	Avr9/Cf-9 rapidly elicited protein 1	-	-	-	-	2.75	4.82	1.87	2.58	9.87E-03	4.16E-02	2.75	1.86	1.5	1.24	2.16E-01	3.24E-01	2.75	1.13	2	0.57	5.71E-01	9.47E-01	2.75	-3.25	1.81	-1.8	7.17E-02	1.31E-01	2.75	2.05	2.03	1.01	3.13E-01	1.00E+00	2.75	-0.12	1.56	-0.08	9.38E-01	9.70E-01	5.38	4.9	1.55	3.17	1.55E-03	4.55E-03	5.38	3.03
Solyc01g005180.1.1	protein LITTLE ZIPPER 3 (AHRD V3.3 *-* A0A2I4E2N9_9ROSI)	-	-	-	-	7.56	-0.92	1.02	-0.91	3.64E-01	5.61E-01	7.56	0.1	0.95	0.1	9.17E-01	9.51E-01	7.56	-0.51	0.92	-0.55	5.84E-01	9.50E-01	7.56	0.58	0.94	0.62	5.35E-01	6.50E-01	7.56	0.36	0.97	0.37	7.08E-01	1.00E+00	7.56	1.36	0.93	1.46	1.44E-01	2.36E-01	7.85	-0.59	0.87	-0.67	5.03E-01	6.14E-01	7.85	0.87
Solyc01g005210.4.1	Trehalose-6-phosphate synthase (AHRD V3.3 *** E5GC29_CUCME)	-	-	-	-	2480.99	-0.16	0.18	-0.91	3.62E-01	5.59E-01	2480.99	0	0.17	0.02	9.87E-01	9.97E-01	2480.99	0.25	0.17	1.49	1.36E-01	6.67E-01	2480.99	0.05	0.17	0.31	7.58E-01	8.37E-01	2480.99	0.39	0.18	2.19	2.83E-02	5.04E-01	2480.99	-0.1	0.17	-0.58	5.64E-01	6.81E-01	2299.4	-0.86	0.18	-4.89	9.90E-07	5.46E-06	2299.4	-1.11
Solyc01g005220.3.1	MACPF domain-containing protein (AHRD V3.3 *** A0A2G3AYJ5_CAPCH)	-	-	-	-	214.61	0.62	0.32	1.98	4.78E-02	1.38E-01	214.61	-0.34	0.29	-1.15	2.48E-01	3.62E-01	214.61	-0.13	0.29	-0.46	6.48E-01	9.61E-01	214.61	-0.75	0.29	-2.56	1.05E-02	2.52E-02	214.61	0.11	0.32	0.36	7.19E-01	1.00E+00	214.61	-0.75	0.29	-2.55	1.09E-02	2.68E-02	240.86	0.53	0.32	1.63	1.03E-01	1.74E-01	240.86	0.14
Solyc01g005230.4.1	S-adenosyl-L-methionine-dependent methyltransferases superfamily protein (AHRD V3.3 *** A0A2U1QHF5_ARTAN)	-	-	-	-	8.54	-0.89	0.8	-1.11	2.68E-01	4.62E-01	8.54	5.08	1.24	4.08	4.48E-05	1.85E-04	8.54	-0.94	0.75	-1.26	2.06E-01	7.63E-01	8.54	4.57	1.25	3.65	2.66E-04	9.28E-04	8.54	-1.17	0.81	-1.44	1.50E-01	9.64E-01	8.54	2.67	1.32	2.02	4.37E-02	8.78E-02	8.72	-1.55	0.71	-2.18	2.92E-02	6.00E-02	8.72	4.75
Solyc01g005240.4.1	Aspartokinase (AHRD V3.3 *** A0A2I4FQZ8_9ROSI)	K00928	lysC; aspartate kinase [EC:2.7.2.4]	sly00270 (Cysteine and methionine metabolism), sly00260 (Glycine, serine and threonine metabolism), sly00300 (Lysine biosynthesis), sly00261 (Monobactam biosynthesis)	-	824.73	-0.13	0.2	-0.69	4.92E-01	6.72E-01	824.73	0.85	0.18	4.65	3.30E-06	1.67E-05	824.73	0.25	0.18	1.36	1.73E-01	7.24E-01	824.73	0.62	0.18	3.38	7.17E-04	2.28E-03	824.73	-0.04	0.2	-0.19	8.49E-01	1.00E+00	824.73	0.32	0.18	1.77	7.69E-02	1.41E-01	870.07	0.08	0.16	0.51	6.14E-01	7.10E-01	870.07	0.63
Solyc01g005250.4.1	Aspartate-semialdehyde dehydrogenase (AHRD V3.3 *** A0A2G3AYJ3_CAPCH)	K00133	asd; aspartate-semialdehyde dehydrogenase [EC:1.2.1.11]	sly00270 (Cysteine and methionine metabolism), sly00260 (Glycine, serine and threonine metabolism), sly00300 (Lysine biosynthesis), sly00261 (Monobactam biosynthesis)	-	627.05	-1.22	0.19	-6.6	4.04E-11	1.89E-09	627.05	-1.11	0.17	-6.5	8.17E-11	8.08E-10	627.05	-0.13	0.17	-0.79	4.32E-01	9.06E-01	627.05	0.14	0.17	0.81	4.17E-01	5.38E-01	627.05	0.06	0.18	0.33	7.42E-01	1.00E+00	627.05	-0.36	0.17	-2.15	3.19E-02	6.73E-02	584.45	-1.24	0.16	-7.56	4.05E-14	6.35E-13	584.45	-1.19
Solyc01g005253.1.1	Sec14p-like phosphatidylinositol transfer family protein (AHRD V3.3 *** A0A1Y1I4L4_KLENI)	-	-	-	-	43.82	0.51	0.31	1.62	1.06E-01	2.46E-01	43.82	1.77	0.32	5.61	1.97E-08	1.44E-07	43.82	-0.14	0.3	-0.47	6.38E-01	9.59E-01	43.82	0.95	0.33	2.9	3.68E-03	9.92E-03	43.82	-0.18	0.32	-0.56	5.74E-01	1.00E+00	43.82	0.86	0.33	2.6	9.32E-03	2.34E-02	53.56	0.88	0.27	3.24	1.20E-03	3.61E-03	53.56	1.95
Solyc01g005257.1.1	Sec14p-like phosphatidylinositol transfer family protein (AHRD V3.3 *** A0A1Y1I4L4_KLENI)	-	-	-	-	82.93	0.58	0.3	1.95	5.17E-02	1.46E-01	82.93	2.44	0.3	8.02	1.03E-15	1.81E-14	82.93	-0.21	0.28	-0.75	4.51E-01	9.13E-01	82.93	1.39	0.31	4.47	7.98E-06	3.67E-05	82.93	-0.7	0.31	-2.25	2.47E-02	4.70E-01	82.93	1.99	0.31	6.45	1.09E-10	1.15E-09	97.1	0.71	0.25	2.81	4.89E-03	1.26E-02	97.1	2.31
Solyc01g005280.3.1	Sec14p-like phosphatidylinositol transfer family protein (AHRD V3.3 *** A0A1Y1I4L4_KLENI)	-	-	-	-	28.99	0.12	0.46	0.26	7.98E-01	8.90E-01	28.99	2.02	0.71	2.83	4.71E-03	1.24E-02	28.99	-0.56	0.44	-1.27	2.03E-01	7.58E-01	28.99	3.86	0.69	5.59	2.29E-08	1.53E-07	28.99	-0.4	0.47	-0.85	3.93E-01	1.00E+00	28.99	4.32	0.69	6.28	3.44E-10	3.44E-09	30	-0.38	0.43	-0.88	3.77E-01	4.93E-01	30	3.47
Solyc01g005290.4.1	Sec14p-like phosphatidylinositol transfer family protein (AHRD V3.3 *** A0A1Y1I4L4_KLENI)	-	-	-	-	39.53	-1.01	0.53	-1.89	5.84E-02	1.60E-01	39.53	-3.59	0.49	-7.31	2.75E-13	3.69E-12	39.53	-1.7	0.51	-3.33	8.84E-04	3.55E-02	39.53	-3.06	0.49	-6.31	2.86E-10	2.43E-09	39.53	-0.93	0.53	-1.75	7.95E-02	7.93E-01	39.53	-1.93	0.47	-4.1	4.10E-05	1.81E-04	36.02	-0.97	0.51	-1.88	5.95E-02	1.10E-01	36.02	-3.46
Solyc01g005300.4.1	Adagio-like protein 1 (AHRD V3.3 *** A0A1U8H9V5_CAPAN)	K12116	FKF1; flavin-binding kelch repeat F-box protein 1	sly04712 (Circadian rhythm - plant)	-	1319.68	-0.35	0.22	-1.61	1.07E-01	2.49E-01	1319.68	-0.27	0.2	-1.37	1.72E-01	2.69E-01	1319.68	0.66	0.2	3.31	9.17E-04	3.66E-02	1319.68	0.51	0.2	2.56	1.04E-02	2.49E-02	1319.68	0.38	0.22	1.76	7.76E-02	7.85E-01	1319.68	0.55	0.2	2.76	5.85E-03	1.56E-02	1277.65	-0.45	0.31	-1.45	1.47E-01	2.34E-01	1277.65	-0.2
Solyc01g005310.3.1	Dynamin (AHRD V3.3 *** E5GB64_CUCME)	K01528	DNM1_3; dynamin 1/3 [EC:3.6.5.5]	sly04144 (Endocytosis)	-	5.35	3.66	0.92	4	6.31E-05	6.21E-04	5.35	1.03	0.92	1.12	2.62E-01	3.77E-01	5.35	-0.7	1.03	-0.68	4.97E-01	9.26E-01	5.35	-0.51	1.03	-0.49	6.22E-01	7.25E-01	5.35	-1.13	1.16	-0.97	3.30E-01	1.00E+00	5.35	-0.67	1.06	-0.63	5.27E-01	6.47E-01	5.58	1.2	0.91	1.33	1.85E-01	2.81E-01	5.58	1.06
Solyc01g005320.2.1	3-oxo-5-alpha-steroid 4-dehydrogenase (DUF1295) (AHRD V3.3 *** O81042_ARATH)	-	-	-	-	64.67	11.47	1.06	10.84	2.16E-27	9.79E-25	64.67	6.07	1.03	5.9	3.68E-09	3.00E-08	64.67	3.8	1.13	3.35	8.13E-04	3.32E-02	64.67	2.92	1.08	2.71	6.74E-03	1.70E-02	64.67	3.89	1.15	3.38	7.34E-04	5.59E-02	64.67	2.13	1.12	1.9	5.76E-02	1.11E-01	83.32	9.99	1.11	9.01	2.06E-19	6.08E-18	83.32	6.98
Solyc01g005330.3.1	Microtubule-associated protein 70 (AHRD V3.3 *** A0A200QNX4_9MAGN)	-	-	-	-	873.07	-0.98	0.2	-4.85	1.24E-06	1.99E-05	873.07	-0.03	0.19	-0.16	8.75E-01	9.23E-01	873.07	0.38	0.19	2.03	4.19E-02	4.15E-01	873.07	1.46	0.19	7.77	7.70E-15	1.07E-13	873.07	0.13	0.2	0.63	5.26E-01	1.00E+00	873.07	1.03	0.19	5.45	5.07E-08	3.77E-07	900.95	-0.45	0.18	-2.54	1.12E-02	2.61E-02	900.95	1.11
Solyc01g005340.3.1	Ankyrin repeat-containing protein (AHRD V3.3 *** A0A2G2XSI9_CAPBA)	-	-	-	-	760.62	-0.37	0.13	-2.88	3.94E-03	1.99E-02	760.62	-0.15	0.12	-1.25	2.10E-01	3.16E-01	760.62	0.02	0.12	0.15	8.80E-01	9.94E-01	760.62	-0.21	0.12	-1.84	6.53E-02	1.21E-01	760.62	0.06	0.13	0.51	6.07E-01	1.00E+00	760.62	-0.25	0.12	-2.11	3.46E-02	7.21E-02	757.29	-0.39	0.12	-3.32	8.98E-04	2.79E-03	757.29	-0.45
Solyc01g005350.4.1	S-adenosyl-L-methionine-dependent methyltransferases superfamily protein (AHRD V3.3 *** A0A2U1QHF5_ARTAN)	-	-	-	-	0	NA	NA	NA	NA	NA	0	NA	NA	NA	NA	NA	0	NA	NA	NA	NA	NA	0	NA	NA	NA	NA	NA	0	NA	NA	NA	NA	NA	0	NA	NA	NA	NA	NA	0	NA	NA	NA	NA	NA	0	NA
Solyc01g005360.4.1	S-adenosyl-L-methionine-dependent methyltransferases superfamily protein (AHRD V3.3 *** A0A2U1QHF5_ARTAN)	-	-	-	-	0.13	-2.41	6.2	-0.39	6.98E-01	NA	0.13	0	5.77	0	1.00E+00	NA	0.13	-2.36	5.73	-0.41	6.81E-01	NA	0.13	0	5.77	0	1.00E+00	NA	0.13	-2.49	6.2	-0.4	6.88E-01	NA	0.13	0	5.77	0	1.00E+00	NA	0.1	-2.43	6.42	-0.38	7.05E-01	NA	0.1	0
Solyc01g005370.3.1	Calcium-dependent protein kinase (AHRD V3.3 *-* CDPK_DAUCA)	K13448	CML; calcium-binding protein CML	sly04626 (Plant-pathogen interaction)	-	319.41	0.24	0.4	0.61	5.44E-01	7.14E-01	319.41	1.13	0.37	3.07	2.14E-03	6.15E-03	319.41	-0.03	0.37	-0.08	9.36E-01	9.98E-01	319.41	0.34	0.37	0.91	3.62E-01	4.84E-01	319.41	0.06	0.4	0.16	8.73E-01	1.00E+00	319.41	0.78	0.37	2.1	3.56E-02	7.39E-02	299.1	-0.94	0.35	-2.69	7.22E-03	1.77E-02	299.1	-0.22
Solyc01g005380.3.1	Histone-lysine N-methyltransferase setd3 (AHRD V3.3 *** A0A1J3D0A4_NOCCA)	-	-	-	-	197.67	0.28	0.15	1.79	7.37E-02	1.90E-01	197.67	0.05	0.14	0.34	7.31E-01	8.16E-01	197.67	0	0.15	-0.02	9.84E-01	1.00E+00	197.67	-0.53	0.14	-3.79	1.49E-04	5.47E-04	197.67	0.21	0.15	1.38	1.67E-01	9.88E-01	197.67	-0.37	0.14	-2.67	7.63E-03	1.97E-02	204.26	0.29	0.14	2.03	4.25E-02	8.24E-02	204.26	-0.41
Solyc01g005390.3.1	Nudix hydrolase (AHRD V3.3 *** A0A2U1MBD3_ARTAN)	K07766	-	-	-	17.38	4.54	1.31	3.48	5.09E-04	3.64E-03	17.38	0.11	0.72	0.16	8.74E-01	9.22E-01	17.38	2.54	1.34	1.89	5.84E-02	4.86E-01	17.38	-4.3	0.84	-5.12	2.98E-07	1.71E-06	17.38	3.65	1.33	2.74	6.13E-03	2.19E-01	17.38	-1.9	0.74	-2.57	1.02E-02	2.53E-02	17.57	4.23	1.25	3.38	7.34E-04	2.33E-03	17.57	-1.05
Solyc01g005400.3.1	Caleosin (AHRD V3.3 *** A0A200QL80_9MAGN)	K17991	PXG; peroxygenase [EC:1.11.2.3]	sly00073 (Cutin, suberine and wax biosynthesis)	-	51.1	0.32	0.71	0.45	6.52E-01	7.97E-01	51.1	1.72	0.71	2.42	1.55E-02	3.50E-02	51.1	0.39	0.65	0.6	5.49E-01	9.41E-01	51.1	2.5	0.71	3.55	3.90E-04	1.31E-03	51.1	2.05	0.7	2.94	3.30E-03	1.50E-01	51.1	3.35	0.7	4.76	1.90E-06	1.09E-05	44.17	-2.38	0.68	-3.52	4.39E-04	1.46E-03	44.17	0.86
Solyc01g005410.4.1	Caleosin (AHRD V3.3 *** A0A200QL80_9MAGN)	K17991	PXG; peroxygenase [EC:1.11.2.3]	sly00073 (Cutin, suberine and wax biosynthesis)	-	91.07	0.24	0.4	0.59	5.54E-01	7.22E-01	91.07	1.72	0.47	3.65	2.63E-04	9.38E-04	91.07	-0.13	0.38	-0.34	7.31E-01	9.78E-01	91.07	3.54	0.46	7.71	1.30E-14	1.77E-13	91.07	-0.03	0.4	-0.09	9.32E-01	1.00E+00	91.07	2.22	0.47	4.72	2.32E-06	1.30E-05	113.63	0.2	0.34	0.59	5.55E-01	6.61E-01	113.63	4.54
Solyc01g005420.2.1	C2 calcium-dependent membrane targeting (AHRD V3.3 *-* A0A2U1LLL4_ARTAN)	-	-	-	-	8.07	1.66	0.78	2.12	3.42E-02	1.08E-01	8.07	1.91	0.89	2.14	3.23E-02	6.61E-02	8.07	0.61	0.75	0.81	4.18E-01	9.00E-01	8.07	2.05	0.89	2.29	2.21E-02	4.81E-02	8.07	0.56	0.81	0.69	4.91E-01	1.00E+00	8.07	1.26	0.92	1.36	1.74E-01	2.74E-01	15.37	2.12	0.78	2.71	6.74E-03	1.67E-02	15.37	4.79
Solyc01g005430.3.1	Plant ubx domain-containing protein 2 (AHRD V3.3 *** A0A1J6HWL3_NICAT)	K14011	UBXN6; UBX domain-containing protein 6	sly04141 (Protein processing in endoplasmic reticulum)	-	249.47	0.65	0.28	2.36	1.84E-02	6.82E-02	249.47	-0.36	0.25	-1.42	1.54E-01	2.47E-01	249.47	0.32	0.26	1.26	2.08E-01	7.66E-01	249.47	-0.75	0.26	-2.94	3.32E-03	9.09E-03	249.47	0.14	0.28	0.52	6.02E-01	1.00E+00	249.47	-0.53	0.26	-2.08	3.77E-02	7.74E-02	244.08	-0.2	0.26	-0.74	4.57E-01	5.71E-01	244.08	-0.83
Solyc01g005440.4.1	Jasmonate ZIM-domain protein 2 (AHRD V3.3 *** B3Y562_TOBAC)	K13464	JAZ; jasmonate ZIM domain-containing protein	sly04075 (Plant hormone signal transduction)	JA Signaling/Response	1694.19	-0.29	0.31	-0.94	3.48E-01	5.45E-01	1694.19	-0.21	0.29	-0.74	4.58E-01	5.79E-01	1694.19	0.54	0.29	1.88	5.99E-02	4.91E-01	1694.19	1.01	0.29	3.54	4.08E-04	1.37E-03	1694.19	0.48	0.31	1.56	1.19E-01	9.07E-01	1694.19	-0.22	0.29	-0.76	4.45E-01	5.71E-01	1735.97	-0.15	0.28	-0.54	5.90E-01	6.91E-01	1735.97	0.5
Solyc01g005450.3.1	F-box protein SKIP28 (AHRD V3.3 *** A0A2I4F4P9_9ROSI)	-	-	-	-	60.87	-0.08	0.28	-0.29	7.72E-01	8.75E-01	60.87	1.32	0.34	3.87	1.09E-04	4.17E-04	60.87	0.11	0.26	0.43	6.71E-01	9.65E-01	60.87	2.35	0.33	7.05	1.77E-12	1.92E-11	60.87	0.34	0.27	1.25	2.12E-01	1.00E+00	60.87	2.51	0.33	7.54	4.62E-14	7.30E-13	62.72	-0.16	0.24	-0.68	4.99E-01	6.10E-01	62.72	2.01
Solyc01g005460.4.1	Dynein light chain (AHRD V3.3 *** A0A1U8EJW7_CAPAN)	K10418	-	-	-	1.69	2.94	1.36	2.17	3.01E-02	9.86E-02	1.69	2.95	1.46	2.02	4.35E-02	8.54E-02	1.69	1.74	1.34	1.3	1.93E-01	NA	1.69	2.17	1.55	1.4	1.62E-01	2.57E-01	1.69	1.62	1.41	1.15	2.50E-01	NA	1.69	1.31	1.68	0.78	4.35E-01	5.61E-01	2.69	3.23	1.16	2.78	5.51E-03	1.40E-02	2.69	4.47
Solyc01g005470.3.1	protein PLANT CADMIUM RESISTANCE 2-like (AHRD V3.3 *** A0A1U8ETE7_CAPAN)	-	-	-	-	168.16	1.5	0.74	2.01	4.40E-02	1.30E-01	168.16	2.43	0.68	3.57	3.56E-04	1.24E-03	168.16	-0.99	0.7	-1.41	1.57E-01	7.03E-01	168.16	-0.65	0.68	-0.95	3.40E-01	4.62E-01	168.16	-2.06	0.77	-2.66	7.72E-03	2.49E-01	168.16	-1.92	0.69	-2.78	5.42E-03	1.46E-02	228.76	2.34	0.63	3.69	2.24E-04	7.96E-04	228.76	1.93
Solyc01g005480.3.1	transmembrane protein%2C putative (DUF677) (AHRD V3.3 *** AT3G19330.4)	-	-	-	-	97.16	0.13	0.23	0.57	5.72E-01	7.35E-01	97.16	0.25	0.21	1.23	2.17E-01	3.25E-01	97.16	0.33	0.21	1.53	1.27E-01	6.50E-01	97.16	-0.3	0.21	-1.39	1.64E-01	2.60E-01	97.16	0.02	0.23	0.1	9.19E-01	1.00E+00	97.16	-0.52	0.22	-2.42	1.56E-02	3.64E-02	110.54	0.74	0.21	3.53	4.23E-04	1.42E-03	110.54	0.38
Solyc01g005490.3.1	IAA-amino acid hydrolase ILR1 (AHRD V3.3 *** A0A2G2WJJ8_CAPBA)	K14664	-	-	-	328.86	0.65	0.16	3.93	8.48E-05	7.97E-04	328.86	2.21	0.16	13.48	2.07E-41	3.04E-39	328.86	-0.12	0.15	-0.75	4.56E-01	9.14E-01	328.86	1.46	0.17	8.79	1.43E-18	2.77E-17	328.86	-0.03	0.17	-0.18	8.60E-01	1.00E+00	328.86	1.34	0.17	7.98	1.44E-15	2.64E-14	381.59	0.54	0.15	3.7	2.17E-04	7.72E-04	381.59	2.3
Solyc01g005500.3.1	NAD(P)-binding Rossmann-fold superfamily protein (AHRD V3.3 *** A0A2U1PL19_ARTAN),Pfam:PF13561	-	-	-	-	17.79	5.75	1.28	4.5	6.77E-06	8.84E-05	17.79	1.01	0.98	1.03	3.04E-01	4.24E-01	17.79	0.97	1.31	0.74	4.58E-01	9.15E-01	17.79	-2.18	1.02	-2.13	3.32E-02	6.81E-02	17.79	0.09	1.47	0.06	9.53E-01	1.00E+00	17.79	-3.28	1.08	-3.04	2.33E-03	6.95E-03	18.2	2.46	1.2	2.06	3.95E-02	7.73E-02	18.2	0.08
Solyc01g005510.3.1	L-ascorbate oxidase homolog (AHRD V3.3 *** Q6UN75_TOBAC)	K00423	E1.10.3.3; L-ascorbate oxidase [EC:1.10.3.3]	sly00053 (Ascorbate and aldarate metabolism)	-	0.32	0.75	4.63	0.16	8.71E-01	NA	0.32	1.07	4.2	0.25	8.00E-01	NA	0.32	1.2	4.28	0.28	7.79E-01	NA	0.32	-1.64	4.28	-0.38	7.01E-01	NA	0.32	0	4.63	0	1.00E+00	NA	0.32	-1.53	4.28	-0.36	7.21E-01	NA	0.36	2.04	4.68	0.44	6.63E-01	NA	0.36	-2.02
Solyc01g005520.4.1	Protein LOW PSII ACCUMULATION 1, chloroplastic (AHRD V3.3 *-* A0A1J3E7D8_NOCCA)	-	-	-	-	414.58	-1.36	0.22	-6.19	6.16E-10	2.25E-08	414.58	-1.72	0.22	-8	1.27E-15	2.22E-14	414.58	0.13	0.2	0.64	5.25E-01	9.36E-01	414.58	1.28	0.2	6.27	3.72E-10	3.12E-09	414.58	0.1	0.22	0.48	6.32E-01	1.00E+00	414.58	1	0.2	4.88	1.07E-06	6.39E-06	368.22	-1.88	0.19	-9.84	7.71E-23	3.19E-21	368.22	-1.19
Solyc01g005530.3.1	nuclear polyadenylated RNA-binding protein (AHRD V3.3 *** AT3G13480.2)	-	-	-	-	60.53	0.42	0.33	1.26	2.07E-01	3.90E-01	60.53	1.17	0.31	3.76	1.70E-04	6.29E-04	60.53	-0.16	0.32	-0.5	6.19E-01	9.57E-01	60.53	0.13	0.32	0.41	6.79E-01	7.72E-01	60.53	0.3	0.33	0.89	3.75E-01	1.00E+00	60.53	0.08	0.32	0.25	8.05E-01	8.72E-01	66.36	0.43	0.28	1.54	1.22E-01	2.01E-01	66.36	0.78
Solyc01g005540.4.1	Lysine--tRNA ligase (AHRD V3.3 *** A0A1U8HGH5_CAPAN)	K04567	KARS; lysyl-tRNA synthetase, class II [EC:6.1.1.6]	sly00970 (Aminoacyl-tRNA biosynthesis)	-	183.72	-0.5	0.25	-1.98	4.80E-02	1.38E-01	183.72	-0.98	0.23	-4.21	2.59E-05	1.12E-04	183.72	0.27	0.23	1.16	2.45E-01	8.05E-01	183.72	-0.12	0.23	-0.5	6.14E-01	7.18E-01	183.72	0.34	0.25	1.38	1.68E-01	9.88E-01	183.72	-0.22	0.23	-0.95	3.40E-01	4.65E-01	177.87	-0.48	0.21	-2.22	2.65E-02	5.52E-02	177.87	-0.87
Solyc01g005550.3.1	DUF239 domain-containing protein/DUF4409 domain-containing protein (AHRD V3.3 *** A0A1Q3BKR6_CEPFO)	-	-	-	-	810.97	0.46	0.26	1.81	6.95E-02	1.81E-01	810.97	0.8	0.24	3.35	8.22E-04	2.62E-03	810.97	0.24	0.24	1	3.17E-01	8.55E-01	810.97	1.45	0.24	6.06	1.37E-09	1.07E-08	810.97	0.13	0.26	0.49	6.25E-01	1.00E+00	810.97	1.13	0.24	4.7	2.61E-06	1.46E-05	862.74	0.31	0.22	1.43	1.54E-01	2.42E-01	862.74	1.11
Solyc01g005560.3.1	Isocitrate dehydrogenase [NADP] (AHRD V3.3 *** A0A2G3BR90_CAPCH)	K00031	IDH1; isocitrate dehydrogenase [EC:1.1.1.42]	sly00480 (Glutathione metabolism), sly04146 (Peroxisome), sly00020 (Citrate cycle (TCA cycle))	-	1812.57	0.73	0.39	1.87	6.16E-02	1.66E-01	1812.57	1.29	0.36	3.58	3.39E-04	1.18E-03	1812.57	-0.74	0.36	-2.06	3.96E-02	4.06E-01	1812.57	-0.68	0.36	-1.87	6.13E-02	1.15E-01	1812.57	-0.78	0.39	-1.99	4.66E-02	6.44E-01	1812.57	0.11	0.36	0.3	7.64E-01	8.42E-01	2316.68	1.29	0.33	3.87	1.07E-04	4.05E-04	2316.68	1.14
Solyc01g005570.4.1	hypothetical protein (DUF1639) (AHRD V3.3 *** AT1G55340.1)	-	-	-	-	159.11	0.46	0.33	1.39	1.64E-01	3.33E-01	159.11	-0.13	0.3	-0.43	6.70E-01	7.66E-01	159.11	0.08	0.31	0.28	7.82E-01	9.85E-01	159.11	0.13	0.3	0.41	6.79E-01	7.72E-01	159.11	-0.03	0.33	-0.09	9.27E-01	1.00E+00	159.11	0.49	0.3	1.62	1.06E-01	1.84E-01	160.22	-0.1	0.28	-0.37	7.09E-01	7.90E-01	160.22	-0.08
Solyc01g005580.2.1	hypothetical protein (DUF1639) (AHRD V3.3 *** AT1G55340.1)	-	-	-	-	405.14	0.31	0.33	0.95	3.43E-01	5.41E-01	405.14	-0.24	0.3	-0.8	4.23E-01	5.46E-01	405.14	-0.39	0.31	-1.28	2.01E-01	7.55E-01	405.14	-0.37	0.31	-1.22	2.21E-01	3.30E-01	405.14	-0.28	0.33	-0.83	4.05E-01	1.00E+00	405.14	-0.11	0.31	-0.37	7.08E-01	8.00E-01	400.65	-0.36	0.28	-1.26	2.09E-01	3.11E-01	400.65	-0.61
Solyc01g005590.2.1	Unknown protein	-	-	-	-	13.92	-0.07	0.59	-0.12	9.07E-01	9.52E-01	13.92	-2.2	0.79	-2.78	5.44E-03	1.41E-02	13.92	0.55	0.54	1.02	3.07E-01	8.47E-01	13.92	1.06	0.61	1.74	8.12E-02	1.46E-01	13.92	0.6	0.58	1.03	3.02E-01	1.00E+00	13.92	-0.26	0.66	-0.4	6.89E-01	7.86E-01	14.41	-0.12	0.5	-0.25	8.05E-01	8.62E-01	14.41	0.76
Solyc01g005600.4.1	5'-adenylylsulfate reductase-like 5 (AHRD V3.3 *** A0A2G2W4X9_CAPBA)	-	-	-	-	1359.75	0.39	0.18	2.22	2.68E-02	9.04E-02	1359.75	0.09	0.16	0.56	5.76E-01	6.88E-01	1359.75	-0.05	0.16	-0.3	7.64E-01	9.83E-01	1359.75	-0.98	0.16	-6.04	1.53E-09	1.19E-08	1359.75	-0.13	0.18	-0.76	4.48E-01	1.00E+00	1359.75	-0.71	0.16	-4.38	1.18E-05	5.80E-05	1364.94	0.13	0.15	0.85	3.93E-01	5.09E-01	1364.94	-0.81
Solyc01g005610.4.1	GDSL esterase/lipase (AHRD V3.3 *** A0A2G3AJV6_CAPAN)	-	-	-	-	0.27	0.75	4.12	0.18	8.55E-01	NA	0.27	0.25	3.81	0.06	9.48E-01	NA	0.27	1.4	3.8	0.37	7.13E-01	NA	0.27	-0.25	3.82	-0.07	9.47E-01	NA	0.27	0	4.12	0	1.00E+00	NA	0.27	-0.14	3.82	-0.04	9.71E-01	NA	0.28	0	4.27	0	1.00E+00	NA	0.28	0.67
Solyc01g005620.3.1	oxoglutarate/malate translocator	K15104	-	-	-	3178.55	-0.52	0.23	-2.3	2.17E-02	7.72E-02	3178.55	-0.31	0.21	-1.48	1.38E-01	2.26E-01	3178.55	-0.05	0.21	-0.25	8.01E-01	9.88E-01	3178.55	0.57	0.21	2.72	6.48E-03	1.64E-02	3178.55	0.08	0.23	0.34	7.32E-01	1.00E+00	3178.55	0.36	0.21	1.75	8.03E-02	1.46E-01	3192.29	-0.27	0.19	-1.42	1.55E-01	2.44E-01	3192.29	-0.15
Solyc01g005630.3.1	Ethylene-responsive transcription factor (AHRD V3.3 *** A0A2G3BR89_CAPCH)	K09286	-	-	-	0.11	0	6.23	0	1.00E+00	NA	0.11	1.92	5.73	0.34	7.37E-01	NA	0.11	0	5.77	0	1.00E+00	NA	0.11	0	5.77	0	1.00E+00	NA	0.11	0	6.23	0	1.00E+00	NA	0.11	0	5.77	0	1.00E+00	NA	0.09	0	6.45	0	1.00E+00	NA	0.09	0
Solyc01g005640.4.1	Histidine-tRNA ligase (AHRD V3.3 *** A0A1I9LTH3_ARATH)	-	-	-	-	444.22	-0.15	0.17	-0.89	3.72E-01	5.68E-01	444.22	0.17	0.16	1.07	2.84E-01	4.02E-01	444.22	-0.27	0.16	-1.68	9.36E-02	5.83E-01	444.22	-0.59	0.16	-3.69	2.22E-04	7.85E-04	444.22	-0.26	0.17	-1.52	1.29E-01	9.23E-01	444.22	-0.18	0.16	-1.14	2.52E-01	3.68E-01	422.1	-0.77	0.16	-4.77	1.80E-06	9.52E-06	422.1	-1.01
Solyc01g005650.3.1	RBR-type E3 ubiquitin transferase (AHRD V3.3 *** A0A2G2W4Q8_CAPBA)	-	-	-	-	0	NA	NA	NA	NA	NA	0	NA	NA	NA	NA	NA	0	NA	NA	NA	NA	NA	0	NA	NA	NA	NA	NA	0	NA	NA	NA	NA	NA	0	NA	NA	NA	NA	NA	0	NA	NA	NA	NA	NA	0	NA
Solyc01g005660.3.1	R2R3MYB transcription factor 5	K09422	-	-	-	3.2	1.78	1.33	1.34	1.80E-01	3.56E-01	3.2	2.71	1.64	1.65	9.88E-02	1.71E-01	3.2	-0.89	1.31	-0.68	4.96E-01	9.26E-01	3.2	3.79	1.6	2.36	1.81E-02	4.04E-02	3.2	-1.26	1.44	-0.87	3.84E-01	1.00E+00	3.2	2.54	1.69	1.51	1.31E-01	2.19E-01	3.41	0.01	1.06	0.01	9.90E-01	9.95E-01	3.41	3.88
Solyc01g005670.3.1	BTB/POZ domain-containing protein (AHRD V3.3 *** A0A2I0X876_9ASPA)	-	-	-	-	90.85	-0.08	0.22	-0.37	7.12E-01	8.38E-01	90.85	0.14	0.2	0.72	4.70E-01	5.90E-01	90.85	0.28	0.2	1.42	1.56E-01	7.00E-01	90.85	0.3	0.2	1.49	1.36E-01	2.22E-01	90.85	0.35	0.21	1.62	1.06E-01	8.65E-01	90.85	0.18	0.2	0.87	3.83E-01	5.10E-01	98.38	0.44	0.19	2.34	1.92E-02	4.18E-02	98.38	0.37
Solyc01g005680.4.1	Cytokinin riboside 5'-monophosphate phosphoribohydrolase (AHRD V3.3 *** A0A2I4FSE2_9ROSI)	K22522	-	-	-	0.92	3.8	3.36	1.13	2.58E-01	NA	0.92	3.27	3.15	1.04	2.99E-01	4.19E-01	0.92	-0.88	3.28	-0.27	7.88E-01	NA	0.92	0.47	3.28	0.14	8.86E-01	9.30E-01	0.92	1.72	3.43	0.5	6.16E-01	NA	0.92	0	3.28	0	1.00E+00	NA	2.13	4.04	2.29	1.77	7.72E-02	1.37E-01	2.13	5.08
Solyc01g005690.3.1	Calcium ion binding protein (AHRD V3.3 *** A0A2U1KGE3_ARTAN)	-	-	-	-	293.9	-0.01	0.35	-0.04	9.71E-01	9.87E-01	293.9	0.6	0.33	1.84	6.61E-02	1.22E-01	293.9	0.05	0.33	0.15	8.82E-01	9.94E-01	293.9	0.17	0.33	0.51	6.10E-01	7.14E-01	293.9	-0.18	0.35	-0.51	6.09E-01	1.00E+00	293.9	0.16	0.33	0.5	6.16E-01	7.26E-01	375.02	0.8	0.29	2.74	6.19E-03	1.55E-02	375.02	1.52
Solyc01g005700.3.1	Transposase, MuDR, MULE transposase domain protein (AHRD V3.3 *** A0A2U1N7R9_ARTAN)	-	-	-	-	145.3	0.19	0.23	0.86	3.92E-01	5.87E-01	145.3	0.59	0.21	2.79	5.33E-03	1.38E-02	145.3	0.18	0.21	0.85	3.95E-01	8.93E-01	145.3	0.18	0.21	0.82	4.09E-01	5.31E-01	145.3	0.07	0.23	0.32	7.51E-01	1.00E+00	145.3	0.29	0.21	1.34	1.79E-01	2.80E-01	163.74	0.61	0.19	3.12	1.84E-03	5.31E-03	163.74	0.76
Solyc01g005710.2.1	Hcr9-Avr9-hir2 (AHRD V3.3 *-* Q3T7E8_SOLHA)	-	-	-	-	0.7	-0.58	2.34	-0.25	8.05E-01	NA	0.7	2.79	2.1	1.33	1.85E-01	2.86E-01	0.7	-0.93	2.19	-0.42	6.72E-01	NA	0.7	-0.25	2.3	-0.11	9.13E-01	9.47E-01	0.7	-0.11	2.26	-0.05	9.61E-01	NA	0.7	-0.86	2.3	-0.37	7.08E-01	NA	1.37	2.27	1.28	1.77	7.61E-02	1.35E-01	1.37	3.17
Solyc01g005720.3.1	NL0D (AHRD V3.3 *** Q9ZS82_SOLLC)	-	-	-	-	7.65	0.4	0.7	0.57	5.71E-01	7.34E-01	7.65	3.51	0.9	3.88	1.02E-04	3.96E-04	7.65	0.94	0.63	1.49	1.37E-01	6.69E-01	7.65	3.53	0.91	3.9	9.79E-05	3.72E-04	7.65	-0.16	0.72	-0.22	8.29E-01	1.00E+00	7.65	2.53	0.93	2.72	6.61E-03	1.74E-02	11.59	2.51	0.53	4.75	2.07E-06	1.08E-05	11.59	3.95
Solyc01g005730.3.1	NL0C (AHRD V3.3 *** Q9ZS83_SOLLC)	-	-	-	-	20.48	1.39	0.57	2.44	1.49E-02	5.78E-02	20.48	0.76	0.51	1.5	1.33E-01	2.19E-01	20.48	-0.53	0.57	-0.93	3.51E-01	8.71E-01	20.48	-0.37	0.53	-0.7	4.82E-01	6.00E-01	20.48	-0.1	0.6	-0.17	8.68E-01	1.00E+00	20.48	0.11	0.52	0.21	8.35E-01	8.95E-01	24.34	1.87	0.51	3.67	2.40E-04	8.47E-04	24.34	0.11
Solyc01g005740.3.1	Unknown protein	-	-	-	-	3.5	1.6	1.19	1.35	1.77E-01	3.51E-01	3.5	0.12	1.04	0.12	9.05E-01	9.44E-01	3.5	-1.64	1.38	-1.19	2.35E-01	7.96E-01	3.5	-2.21	1.2	-1.84	6.51E-02	1.21E-01	3.5	-1.27	1.42	-0.89	3.72E-01	1.00E+00	3.5	0.17	1.05	0.16	8.71E-01	9.22E-01	3.93	1.3	1.04	1.25	2.11E-01	3.13E-01	3.93	-0.25
Solyc01g005750.1.1	Lipoxygenase (AHRD V3.3 *-* O49878_SOLLC)	-	-	-	-	0	NA	NA	NA	NA	NA	0	NA	NA	NA	NA	NA	0	NA	NA	NA	NA	NA	0	NA	NA	NA	NA	NA	0	NA	NA	NA	NA	NA	0	NA	NA	NA	NA	NA	0	NA	NA	NA	NA	NA	0	NA
Solyc01g005760.3.1	NL0D (AHRD V3.3 *** Q9ZS82_SOLLC)	-	-	-	-	268.51	1.77	0.45	3.97	7.08E-05	6.85E-04	268.51	-0.59	0.41	-1.44	1.49E-01	2.41E-01	268.51	-1.25	0.42	-2.96	3.05E-03	8.56E-02	268.51	-2.67	0.41	-6.44	1.19E-10	1.07E-09	268.51	-1.03	0.45	-2.26	2.38E-02	4.62E-01	268.51	-0.22	0.41	-0.54	5.91E-01	7.05E-01	307.86	1.85	0.49	3.75	1.79E-04	6.48E-04	307.86	-0.73
Solyc01g005770.3.1	Unknown protein	-	-	-	-	7.34	-0.57	0.57	-1	3.17E-01	5.16E-01	7.34	1.35	0.53	2.55	1.07E-02	2.54E-02	7.34	-0.34	0.52	-0.66	5.06E-01	9.29E-01	7.34	-0.74	0.62	-1.19	2.35E-01	3.47E-01	7.34	-1.37	0.62	-2.21	2.74E-02	4.98E-01	7.34	-1.26	0.68	-1.86	6.34E-02	1.20E-01	7.81	-0.29	0.5	-0.59	5.57E-01	6.62E-01	7.81	0.33
Solyc01g005780.1.1	NL0E (AHRD V3.3 *** Q9ZS81_SOLLC)	-	-	-	-	7.9	4.34	1.09	4	6.29E-05	6.20E-04	7.9	3.42	0.9	3.82	1.34E-04	5.07E-04	7.9	1.95	1.08	1.8	7.18E-02	5.29E-01	7.9	-0.11	1	-0.11	9.10E-01	9.45E-01	7.9	1.48	1.16	1.27	2.04E-01	1.00E+00	7.9	-0.16	1.01	-0.16	8.72E-01	9.22E-01	45.11	7.61	0.99	7.66	1.86E-14	3.06E-13	45.11	5.69
Solyc01g005783.1.1	Unknown protein	-	-	-	-	4.03	-0.42	1.02	-0.41	6.80E-01	8.16E-01	4.03	-1.23	0.98	-1.26	2.06E-01	3.13E-01	4.03	-1.3	1.01	-1.29	1.98E-01	7.52E-01	4.03	-0.39	0.94	-0.41	6.80E-01	7.73E-01	4.03	0.12	0.99	0.12	9.04E-01	1.00E+00	4.03	0.43	0.91	0.47	6.39E-01	7.45E-01	4.08	-0.09	0.84	-0.1	9.19E-01	9.46E-01	4.08	-0.88
Solyc01g005787.1.1	Unknown protein	-	-	-	-	5.7	0.33	0.79	0.42	6.76E-01	8.14E-01	5.7	0.47	0.72	0.65	5.17E-01	6.35E-01	5.7	0.1	0.75	0.14	8.92E-01	9.95E-01	5.7	0.07	0.75	0.09	9.30E-01	9.59E-01	5.7	0.03	0.8	0.04	9.66E-01	1.00E+00	5.7	0.17	0.75	0.23	8.22E-01	8.85E-01	6.11	0.38	0.66	0.58	5.64E-01	6.68E-01	6.11	0.32
Solyc01g005790.1.1	Pentatricopeptide repeat (AHRD V3.3 *** A0A200QH82_9MAGN)	-	-	-	-	43.71	-0.38	0.5	-0.76	4.47E-01	6.35E-01	43.71	-0.34	0.45	-0.74	4.58E-01	5.79E-01	43.71	0.33	0.45	0.72	4.72E-01	9.22E-01	43.71	-0.15	0.45	-0.34	7.36E-01	8.19E-01	43.71	-0.01	0.49	-0.02	9.86E-01	1.00E+00	43.71	-0.74	0.46	-1.62	1.05E-01	1.83E-01	45.85	-0.01	0.42	-0.02	9.84E-01	9.91E-01	45.85	-0.12
Solyc01g005800.3.1	Calmodulin binding protein (AHRD V3.3 *** A0A2K3N563_TRIPR)	-	-	-	-	3.89	2.76	1.23	2.25	2.44E-02	8.41E-02	3.89	1.92	1.06	1.8	7.11E-02	1.30E-01	3.89	0.73	1.23	0.59	5.56E-01	9.42E-01	3.89	-1.27	1.23	-1.03	3.01E-01	4.21E-01	3.89	0.73	1.31	0.56	5.75E-01	1.00E+00	3.89	-0.36	1.16	-0.31	7.53E-01	8.35E-01	6.09	2.61	1.03	2.54	1.10E-02	2.56E-02	6.09	2.67
Solyc01g005810.3.1	Protein MAK16 homolog (AHRD V3.3 *** A0A2G3DEE9_CAPCH)	K14831	-	-	-	1002.07	-0.22	0.3	-0.74	4.58E-01	6.45E-01	1002.07	-0.39	0.28	-1.41	1.58E-01	2.52E-01	1002.07	-0.05	0.27	-0.18	8.59E-01	9.93E-01	1002.07	0.67	0.28	2.44	1.46E-02	3.35E-02	1002.07	-0.05	0.3	-0.16	8.75E-01	1.00E+00	1002.07	0.59	0.28	2.13	3.29E-02	6.90E-02	935.06	-1.09	0.26	-4.26	2.03E-05	8.92E-05	935.06	-0.63
Solyc01g005820.4.1	Serine/arginine-rich-splicing factor SCL30A (AHRD V3.3 *** A0A0M9UMR8_NICAT)	K12900	FUSIP1; FUS-interacting serine-arginine-rich protein 1	sly03040 (Spliceosome)	-	1900.86	0.19	0.31	0.6	5.46E-01	7.15E-01	1900.86	0.15	0.28	0.54	5.90E-01	7.00E-01	1900.86	0.08	0.28	0.27	7.88E-01	9.86E-01	1900.86	0.22	0.28	0.76	4.45E-01	5.66E-01	1900.86	-0.14	0.31	-0.47	6.39E-01	1.00E+00	1900.86	0.07	0.28	0.25	8.02E-01	8.71E-01	1923.27	-0.27	0.26	-1.02	3.10E-01	4.24E-01	1923.27	0.02
Solyc01g005830.4.1	Glucan endo-1,3-beta-glucosidase 4 (AHRD V3.3 *-* A0A2G2XNZ6_CAPBA)	-	-	-	-	101.24	-0.56	0.21	-2.71	6.81E-03	3.09E-02	101.24	2.41	0.31	7.76	8.27E-15	1.32E-13	101.24	0.12	0.19	0.63	5.28E-01	9.36E-01	101.24	4.05	0.3	13.39	6.65E-41	5.76E-39	101.24	0.19	0.2	0.95	3.44E-01	1.00E+00	101.24	3.56	0.31	11.66	2.06E-31	1.33E-29	102.5	-0.5	0.24	-2.12	3.37E-02	6.77E-02	102.5	3.22
Solyc01g005840.3.1	Ubiquitin conjugating enzyme (AHRD V3.3 *** W7U085_9STRA)	K20217	UBE2E; ubiquitin-conjugating enzyme E2 E [EC:2.3.2.23]	sly04120 (Ubiquitin mediated proteolysis)	-	250.51	0.19	0.22	0.84	4.01E-01	5.95E-01	250.51	0.17	0.21	0.82	4.14E-01	5.38E-01	250.51	-0.07	0.21	-0.31	7.55E-01	9.80E-01	250.51	0.2	0.21	0.96	3.35E-01	4.57E-01	250.51	0.22	0.22	0.97	3.30E-01	1.00E+00	250.51	0.32	0.21	1.5	1.33E-01	2.22E-01	248.2	-0.45	0.21	-2.17	3.03E-02	6.19E-02	248.2	-0.02
Solyc01g005850.2.1	Extensin-like protein Dif54 (AHRD V3.3 *-* Q43505_SOLLC)	-	-	-	-	5.88	0.25	1.18	0.21	8.35E-01	9.12E-01	5.88	0.97	1.04	0.93	3.51E-01	4.74E-01	5.88	0.27	1.09	0.24	8.08E-01	9.88E-01	5.88	-0.6	1.08	-0.55	5.80E-01	6.89E-01	5.88	0.19	1.18	0.16	8.75E-01	1.00E+00	5.88	-0.58	1.08	-0.54	5.91E-01	7.05E-01	5.84	0.48	0.99	0.49	6.27E-01	7.22E-01	5.84	-0.89
Solyc01g005860.2.1	Unknown protein	-	-	-	-	1.91	0.27	1.47	0.19	8.52E-01	9.22E-01	1.91	4.32	1.32	3.27	1.07E-03	3.33E-03	1.91	-0.08	1.43	-0.05	9.58E-01	NA	1.91	2.29	1.41	1.63	1.03E-01	1.78E-01	1.91	0.24	1.47	0.17	8.68E-01	1.00E+00	1.91	2.79	1.38	2.01	4.40E-02	8.84E-02	2	1.29	1.27	1.02	3.08E-01	4.22E-01	2	2.43
Solyc01g005870.3.1	Cf-like protein (AHRD V3.3 *** A0A140GMU3_SOLLC)	-	-	-	-	14.67	0.48	0.57	0.84	4.02E-01	5.96E-01	14.67	1.19	0.65	1.85	6.44E-02	1.19E-01	14.67	1	0.53	1.9	5.81E-02	4.85E-01	14.67	2.73	0.62	4.38	1.17E-05	5.27E-05	14.67	0.61	0.57	1.08	2.81E-01	1.00E+00	14.67	2.34	0.63	3.72	1.97E-04	7.60E-04	17.02	1.14	0.47	2.42	1.53E-02	3.43E-02	17.02	2.55
Solyc01g005880.1.1	Extensin-like protein Dif10 (AHRD V3.3 *-* Q43504_SOLLC)	-	-	-	-	0.3	-1.78	5.46	-0.33	7.44E-01	NA	0.3	2.5	4.99	0.5	6.17E-01	NA	0.3	-1.74	5.05	-0.34	7.31E-01	NA	0.3	0.47	5.06	0.09	9.26E-01	NA	0.3	-0.9	5.46	-0.17	8.68E-01	NA	0.3	0	5.06	0	1.00E+00	NA	0.33	-1.07	4.12	-0.26	7.96E-01	NA	0.33	1.43
Solyc01g005890.1.1	extensin-2-like (AHRD V3.3 *-* XP_019069150.1)	-	-	-	-	0.1	0	6.23	0	1.00E+00	NA	0.1	1.91	5.73	0.33	7.38E-01	NA	0.1	0	5.77	0	1.00E+00	NA	0.1	0	5.77	0	1.00E+00	NA	0.1	0	6.23	0	1.00E+00	NA	0.1	0	5.77	0	1.00E+00	NA	0.15	0.5	6.45	0.08	9.38E-01	NA	0.15	0.09
Solyc01g005900.2.1	Transferase (AHRD V3.3 *** A0A200Q1C0_9MAGN)	-	-	-	-	8.53	-0.76	0.6	-1.27	2.05E-01	3.88E-01	8.53	1.23	0.53	2.31	2.08E-02	4.53E-02	8.53	-0.53	0.54	-0.97	3.30E-01	8.61E-01	8.53	0.6	0.55	1.08	2.82E-01	4.00E-01	8.53	0.19	0.55	0.34	7.30E-01	1.00E+00	8.53	-0.16	0.59	-0.27	7.89E-01	8.61E-01	10.41	0.7	0.46	1.53	1.27E-01	2.07E-01	10.41	1.29
Solyc01g005910.3.1	Acid phosphatase/vanadium-dependent haloperoxidase-related protein (AHRD V3.3 *** A0A2U1NM03_ARTAN)	-	-	-	-	204.23	-0.1	0.2	-0.47	6.35E-01	7.83E-01	204.23	-0.13	0.19	-0.72	4.72E-01	5.92E-01	204.23	-0.31	0.19	-1.63	1.03E-01	6.03E-01	204.23	-0.31	0.19	-1.64	1.01E-01	1.75E-01	204.23	-0.21	0.2	-1.04	2.97E-01	1.00E+00	204.23	-0.34	0.19	-1.81	7.08E-02	1.32E-01	223.05	0.03	0.18	0.16	8.75E-01	9.15E-01	223.05	0.24
Solyc01g005920.3.1	Amino acid/polyamine transporter I (AHRD V3.3 *** A0A200RCI7_9MAGN)	-	-	-	-	45.55	0.83	0.41	2.02	4.31E-02	1.28E-01	45.55	1.72	0.4	4.34	1.46E-05	6.57E-05	45.55	-0.53	0.4	-1.33	1.83E-01	7.37E-01	45.55	0.6	0.41	1.48	1.39E-01	2.27E-01	45.55	-0.14	0.42	-0.34	7.31E-01	1.00E+00	45.55	-0.05	0.42	-0.11	9.14E-01	9.52E-01	63.58	0.98	0.35	2.79	5.21E-03	1.34E-02	63.58	2.59
Solyc01g005930.3.1	Lipase/lipooxygenase%2C PLAT/LH2 family protein (AHRD V3.3 *** AT1G55280.2)	-	-	-	-	294.42	-0.09	0.19	-0.46	6.42E-01	7.89E-01	294.42	-0.47	0.18	-2.65	8.15E-03	2.00E-02	294.42	-0.21	0.18	-1.19	2.33E-01	7.95E-01	294.42	-0.52	0.18	-2.92	3.55E-03	9.62E-03	294.42	-0.11	0.19	-0.56	5.77E-01	1.00E+00	294.42	-0.17	0.18	-0.93	3.51E-01	4.76E-01	291.79	-0.41	0.18	-2.29	2.17E-02	4.64E-02	291.79	-0.69
Solyc01g005940.4.1	Phytoene synthase, chloroplastic (AHRD V3.3 *** A0A2G3DEK5_CAPCH),Pfam:PF00494	-	-	-	-	0.35	-2.82	6.19	-0.46	6.48E-01	NA	0.35	-1.11	5.77	-0.19	8.48E-01	NA	0.35	-2.78	5.72	-0.49	6.27E-01	NA	0.35	0.49	5.74	0.09	9.32E-01	NA	0.35	-2.9	6.19	-0.47	6.39E-01	NA	0.35	-1.46	5.77	-0.25	8.00E-01	NA	0.32	-2.12	6.41	-0.33	7.41E-01	NA	0.32	-1.95
Solyc01g005950.4.1	Serine/threonine-protein phosphatase (AHRD V3.3 *** A0A2G3DEI1_CAPCH)	K04382	PPP2C; serine/threonine-protein phosphatase 2A catalytic subunit [EC:3.1.3.16]	sly03015 (mRNA surveillance pathway), sly04136 (Autophagy - other)	-	618.71	-0.36	0.21	-1.77	7.75E-02	1.97E-01	618.71	0.27	0.19	1.45	1.48E-01	2.39E-01	618.71	-0.07	0.19	-0.35	7.27E-01	9.77E-01	618.71	-0.06	0.19	-0.33	7.45E-01	8.25E-01	618.71	0.09	0.21	0.43	6.66E-01	1.00E+00	618.71	-0.02	0.19	-0.12	9.05E-01	9.46E-01	655.2	-0.05	0.17	-0.27	7.89E-01	8.50E-01	655.2	0.27
Solyc01g005960.3.1	RNA helicase DEAD1	K11594	-	-	-	704.58	0.12	0.18	0.67	5.05E-01	6.82E-01	704.58	0.45	0.17	2.71	6.71E-03	1.69E-02	704.58	0.2	0.17	1.2	2.29E-01	7.91E-01	704.58	0.01	0.17	0.05	9.61E-01	9.82E-01	704.58	-0.07	0.18	-0.38	7.02E-01	1.00E+00	704.58	-0.21	0.17	-1.23	2.20E-01	3.31E-01	766.87	0.4	0.15	2.68	7.32E-03	1.80E-02	766.87	0.35
Solyc01g005970.3.1	F-box/kelch-repeat protein (AHRD V3.3 *** A0A1U8GYH7_CAPAN)	-	-	-	-	118.2	0.19	0.21	0.91	3.65E-01	5.62E-01	118.2	0.75	0.19	3.94	8.05E-05	3.18E-04	118.2	0.12	0.2	0.63	5.30E-01	9.37E-01	118.2	0.17	0.19	0.89	3.74E-01	4.96E-01	118.2	0.08	0.21	0.37	7.10E-01	1.00E+00	118.2	-0.16	0.2	-0.81	4.16E-01	5.43E-01	129.55	0.4	0.18	2.17	2.96E-02	6.08E-02	129.55	0.59
Solyc01g005980.4.1	transmembrane protein%2C putative (Protein of unknown function%2C DUF538) (AHRD V3.3 *** AT5G19860.1)	-	-	-	-	80.5	0.29	0.38	0.76	4.46E-01	6.33E-01	80.5	2.02	0.44	4.59	4.35E-06	2.16E-05	80.5	0.08	0.35	0.22	8.26E-01	9.90E-01	80.5	3.51	0.43	8.12	4.71E-16	7.39E-15	80.5	-0.23	0.38	-0.61	5.41E-01	1.00E+00	80.5	3.91	0.43	9.08	1.05E-19	2.83E-18	98.86	0.91	0.31	2.94	3.29E-03	8.89E-03	98.86	3.89
Solyc01g005985.1.1	Bifunctional inhibitor/lipid-transfer protein/seed storage 2S albumin superfamily protein, putative (AHRD V3.3 *** A0A061GSH0_THECC)	-	-	-	-	176.87	0.49	0.36	1.36	1.74E-01	3.47E-01	176.87	4.98	1.05	4.72	2.31E-06	1.21E-05	176.87	0.33	0.33	0.98	3.25E-01	8.59E-01	176.87	8.74	1.04	8.37	5.57E-17	9.41E-16	176.87	0.64	0.36	1.8	7.15E-02	7.66E-01	176.87	7.87	1.05	7.53	5.02E-14	7.87E-13	184.99	0.02	0.33	0.06	9.50E-01	9.68E-01	184.99	8.08
Solyc01g006000.3.1	GPI mannosyltransferase 2 (AHRD V3.3 *** A0A2G3DEG8_CAPCH)	K07542	PIGV; GPI mannosyltransferase 2 [EC:2.4.1.-]	sly00563 (Glycosylphosphatidylinositol (GPI)-anchor biosynthesis)	-	449.62	-0.2	0.26	-0.77	4.39E-01	6.27E-01	449.62	0.72	0.24	2.99	2.78E-03	7.75E-03	449.62	0.15	0.24	0.63	5.29E-01	9.37E-01	449.62	0.72	0.24	2.98	2.90E-03	8.06E-03	449.62	0.29	0.26	1.13	2.59E-01	1.00E+00	449.62	0.73	0.24	3.02	2.50E-03	7.41E-03	437.16	-0.57	0.22	-2.56	1.05E-02	2.46E-02	437.16	0.14
Solyc01g006010.3.1	Branchpoint-bridging protein (AHRD V3.3 *-* A0A1J3JYE2_NOCCA)	K13095	-	-	-	194.76	0.04	0.39	0.09	9.24E-01	9.62E-01	194.76	-0.48	0.36	-1.34	1.80E-01	2.80E-01	194.76	0.11	0.36	0.31	7.59E-01	9.81E-01	194.76	-1.28	0.36	-3.57	3.55E-04	1.21E-03	194.76	0.02	0.39	0.05	9.62E-01	1.00E+00	194.76	-1.14	0.36	-3.2	1.38E-03	4.37E-03	225.29	1.08	0.32	3.32	9.06E-04	2.81E-03	225.29	-0.24
Solyc01g006020.4.1	BnaCnng41690D protein (AHRD V3.3 *** A0A078JEK8_BRANA)	-	-	-	-	899.16	-0.47	0.21	-2.24	2.52E-02	8.64E-02	899.16	-0.03	0.2	-0.16	8.75E-01	9.23E-01	899.16	0.13	0.2	0.65	5.14E-01	9.32E-01	899.16	1.66	0.2	8.34	7.21E-17	1.21E-15	899.16	0.35	0.21	1.66	9.61E-02	8.41E-01	899.16	1.77	0.2	8.92	4.53E-19	1.15E-17	850.36	-0.93	0.2	-4.58	4.59E-06	2.25E-05	850.36	0.44
Solyc01g006040.3.1	E3 ubiquitin protein ligase (AHRD V3.3 *** A0A2I4FSG3_9ROSI)	K10696	-	-	-	387.98	-0.06	0.26	-0.21	8.31E-01	9.11E-01	387.98	-0.33	0.24	-1.4	1.62E-01	2.56E-01	387.98	0.26	0.24	1.08	2.82E-01	8.36E-01	387.98	-0.84	0.24	-3.51	4.56E-04	1.51E-03	387.98	-0.04	0.26	-0.15	8.83E-01	1.00E+00	387.98	-0.94	0.24	-3.89	1.00E-04	4.09E-04	389.27	0.02	0.22	0.11	9.16E-01	9.44E-01	389.27	-0.92
Solyc01g006050.2.1	transmembrane protein 45B-like (AHRD V3.3 *** A0A2I4DQK0_9ROSI)	-	-	-	-	3.51	1.54	1.76	0.88	3.80E-01	5.75E-01	3.51	-4.51	1.37	-3.3	9.70E-04	3.04E-03	3.51	-0.86	1.86	-0.46	6.46E-01	9.61E-01	3.51	-6.33	1.58	-4	6.34E-05	2.49E-04	3.51	-1.7	2.01	-0.85	3.98E-01	1.00E+00	3.51	-6.94	1.58	-4.38	1.16E-05	5.72E-05	2.89	-1.63	2.03	-0.8	4.22E-01	5.38E-01	2.89	-6.71
Solyc01g006055.1.1	Dirigent protein (AHRD V3.3 *** K4ASH2_SOLLC)	-	-	-	-	0	NA	NA	NA	NA	NA	0	NA	NA	NA	NA	NA	0	NA	NA	NA	NA	NA	0	NA	NA	NA	NA	NA	0	NA	NA	NA	NA	NA	0	NA	NA	NA	NA	NA	0	NA	NA	NA	NA	NA	0	NA
Solyc01g006080.2.1	Plant/protein (DUF789) (AHRD V3.3 *** Q8LF98_ARATH)	-	-	-	-	0.06	0	6.23	0	1.00E+00	NA	0.06	0	5.77	0	1.00E+00	NA	0.06	1.36	5.76	0.24	8.14E-01	NA	0.06	0	5.77	0	1.00E+00	NA	0.06	0	6.23	0	1.00E+00	NA	0.06	0	5.77	0	1.00E+00	NA	0.07	0	6.45	0	1.00E+00	NA	0.07	0.09
Solyc01g006090.3.1	Eukaryotic rRNA processing (AHRD V3.3 *** A0A2U1PZE8_ARTAN)	K14823	-	-	-	19.25	1.07	0.59	1.81	7.00E-02	1.82E-01	19.25	-0.96	0.48	-2.01	4.47E-02	8.75E-02	19.25	0.09	0.58	0.16	8.71E-01	9.93E-01	19.25	-1.33	0.49	-2.72	6.46E-03	1.64E-02	19.25	0.04	0.62	0.07	9.48E-01	1.00E+00	19.25	-0.95	0.48	-1.96	4.95E-02	9.75E-02	26.29	2.53	0.49	5.15	2.56E-07	1.55E-06	26.29	0.23
Solyc01g006100.4.1	cytosine-5 DNA methyltransferase1L	K00558	DNMT1; DNA (cytosine-5)-methyltransferase 1 [EC:2.1.1.37]	sly00270 (Cysteine and methionine metabolism)	-	12.92	-1.14	0.53	-2.17	2.98E-02	9.81E-02	12.92	-1.1	0.65	-1.7	8.98E-02	1.58E-01	12.92	-0.03	0.45	-0.06	9.52E-01	9.99E-01	12.92	1.88	0.53	3.53	4.20E-04	1.40E-03	12.92	-0.38	0.49	-0.77	4.40E-01	1.00E+00	12.92	0.58	0.57	1.03	3.05E-01	4.26E-01	12.45	-1.28	0.47	-2.75	6.05E-03	1.52E-02	12.45	0.61
Solyc01g006110.3.1	PP2A regulatory subunit TAP46 (AHRD V3.3 *** A0A2G2XNB2_CAPBA)	K17606	IGBP1; immunoglobulin-binding protein 1	sly04136 (Autophagy - other)	-	1074.07	0.11	0.17	0.63	5.27E-01	7.00E-01	1074.07	-0.36	0.16	-2.29	2.21E-02	4.79E-02	1074.07	0.11	0.16	0.7	4.86E-01	9.24E-01	1074.07	-0.62	0.16	-3.99	6.69E-05	2.62E-04	1074.07	0.02	0.17	0.1	9.20E-01	1.00E+00	1074.07	-0.47	0.16	-3.01	2.58E-03	7.62E-03	1112.24	0.19	0.14	1.37	1.70E-01	2.62E-01	1112.24	-0.47
Solyc01g006120.4.1	Protein kinase family protein (AHRD V3.3 *** A0A2U1M4N4_ARTAN)	-	-	-	-	2033.53	-0.25	0.2	-1.26	2.06E-01	3.89E-01	2033.53	-0.47	0.19	-2.52	1.16E-02	2.73E-02	2033.53	0.21	0.19	1.15	2.50E-01	8.09E-01	2033.53	-0.69	0.19	-3.74	1.87E-04	6.73E-04	2033.53	-0.02	0.2	-0.07	9.40E-01	1.00E+00	2033.53	-0.65	0.19	-3.51	4.56E-04	1.62E-03	2141.12	0.03	0.17	0.18	8.55E-01	9.00E-01	2141.12	-0.26
Solyc01g006130.4.1	DnaJ/Hsp40 cysteine-rich domain superfamily protein (AHRD V3.3 *-* AT2G34860.2)	-	-	-	-	498.87	-1.4	0.25	-5.53	3.17E-08	7.69E-07	498.87	-1.55	0.24	-6.43	1.27E-10	1.24E-09	498.87	0.17	0.23	0.75	4.53E-01	9.13E-01	498.87	1.19	0.23	5.11	3.29E-07	1.87E-06	498.87	0.29	0.25	1.16	2.46E-01	1.00E+00	498.87	0.6	0.23	2.57	1.02E-02	2.53E-02	431.41	-2.47	0.23	-10.54	5.62E-26	3.25E-24	431.41	-1.89
Solyc01g006140.4.1	CDT1-like protein a, chloroplastic (AHRD V3.3 *** A0A2I4F6Q2_9ROSI)	K10727	-	-	-	4.24	0.85	1.11	0.77	4.43E-01	6.31E-01	4.24	-0.29	0.94	-0.31	7.55E-01	8.34E-01	4.24	-1.19	1.18	-1.01	3.12E-01	8.52E-01	4.24	-3.42	1.17	-2.92	3.45E-03	9.38E-03	4.24	-1.3	1.28	-1.01	3.12E-01	1.00E+00	4.24	-1.29	0.98	-1.31	1.89E-01	2.93E-01	10.12	3.76	0.79	4.76	1.95E-06	1.02E-05	10.12	1.15
Solyc01g006150.3.1	Cation efflux protein (AHRD V3.3 *** A0A200PY73_9MAGN)	-	-	-	-	185.38	-0.29	0.35	-0.83	4.06E-01	5.99E-01	185.38	-1.04	0.32	-3.25	1.15E-03	3.55E-03	185.38	-0.89	0.32	-2.76	5.83E-03	1.28E-01	185.38	-0.3	0.32	-0.94	3.48E-01	4.70E-01	185.38	-0.21	0.35	-0.59	5.52E-01	1.00E+00	185.38	0.18	0.32	0.56	5.74E-01	6.90E-01	202.56	0.24	0.3	0.8	4.26E-01	5.42E-01	202.56	-0.09
Solyc01g006160.3.1	60S acidic ribosomal protein P1 (AHRD V3.3 *** A0A2G2W8Q0_CAPBA),Pfam:PF00428	K02942	RP-LP1; large subunit ribosomal protein LP1	sly03010 (Ribosome)	-	1757.96	0.33	0.4	0.85	3.98E-01	5.93E-01	1757.96	0.42	0.37	1.15	2.50E-01	3.65E-01	1757.96	-0.12	0.37	-0.33	7.45E-01	9.79E-01	1757.96	0.98	0.37	2.67	7.62E-03	1.89E-02	1757.96	-0.13	0.4	-0.34	7.33E-01	1.00E+00	1757.96	0.91	0.37	2.49	1.28E-02	3.07E-02	1936.57	0.5	0.33	1.49	1.37E-01	2.21E-01	1936.57	0.87
Solyc01g006170.4.1	Eukaryotic rRNA processing (AHRD V3.3 *** A0A2U1PZE8_ARTAN)	K14823	-	-	-	96.45	-0.15	0.32	-0.46	6.47E-01	7.93E-01	96.45	-1.05	0.28	-3.78	1.54E-04	5.77E-04	96.45	-0.4	0.3	-1.34	1.80E-01	7.34E-01	96.45	-1.01	0.28	-3.65	2.67E-04	9.31E-04	96.45	-0.48	0.32	-1.5	1.33E-01	9.30E-01	96.45	-0.78	0.28	-2.81	5.02E-03	1.37E-02	114.64	0.93	0.28	3.36	7.83E-04	2.47E-03	114.64	-0.04
Solyc01g006180.4.1	P-loop containing nucleoside triphosphate hydrolases superfamily protein (AHRD V3.3 *** A0A2U1MH74_ARTAN)	-	-	-	-	100.22	0.46	0.34	1.36	1.74E-01	3.48E-01	100.22	0.74	0.31	2.41	1.61E-02	3.63E-02	100.22	-0.29	0.32	-0.91	3.62E-01	8.77E-01	100.22	-0.5	0.32	-1.59	1.12E-01	1.90E-01	100.22	-0.25	0.35	-0.72	4.72E-01	1.00E+00	100.22	-0.21	0.31	-0.68	4.99E-01	6.22E-01	136.58	1.62	0.28	5.86	4.58E-09	3.65E-08	136.58	1.17
Solyc01g006190.3.1	E3 ubiquitin-protein ligase (AHRD V3.3 *** A0A1U8H1Q2_CAPAN)	K04506	SIAH1; E3 ubiquitin-protein ligase SIAH1 [EC:2.3.2.27]	sly04120 (Ubiquitin mediated proteolysis)	-	1017.49	0.22	0.19	1.15	2.50E-01	4.41E-01	1017.49	-0.09	0.17	-0.55	5.84E-01	6.95E-01	1017.49	-0.17	0.17	-0.96	3.37E-01	8.66E-01	1017.49	-0.52	0.17	-3.01	2.60E-03	7.30E-03	1017.49	-0.15	0.19	-0.79	4.27E-01	1.00E+00	1017.49	-0.32	0.17	-1.82	6.95E-02	1.30E-01	984.66	-0.61	0.16	-3.82	1.35E-04	5.02E-04	984.66	-0.76
Solyc01g006200.3.1	Unknown protein	-	-	-	-	152.04	-0.07	0.35	-0.2	8.38E-01	9.14E-01	152.04	0.06	0.33	0.19	8.53E-01	9.08E-01	152.04	0.09	0.33	0.28	7.82E-01	9.85E-01	152.04	-0.07	0.33	-0.2	8.41E-01	8.99E-01	152.04	-0.52	0.36	-1.48	1.40E-01	9.44E-01	152.04	0.06	0.33	0.17	8.64E-01	9.16E-01	152.3	-0.58	0.31	-1.91	5.57E-02	1.04E-01	152.3	-0.06
Solyc01g006210.4.1	Non-structural maintenance of chromosomes element 1 (AHRD V3.3 *** A0A200Q0A2_9MAGN)	K22817	-	-	-	13.55	0.28	0.57	0.49	6.26E-01	7.76E-01	13.55	-1	0.54	-1.85	6.41E-02	1.19E-01	13.55	0.23	0.53	0.43	6.69E-01	9.65E-01	13.55	0.35	0.51	0.67	5.01E-01	6.18E-01	13.55	-0.25	0.58	-0.44	6.63E-01	1.00E+00	13.55	-0.3	0.53	-0.57	5.72E-01	6.88E-01	15.85	0.78	0.46	1.68	9.34E-02	1.61E-01	15.85	0.48
Solyc01g006220.3.1	histone-lysine N-methyltransferase ASHH3 (AHRD V3.3 *** A0A1S4DKJ0_TOBAC)	K11423	SETD2; [histone H3]-dimethyl-L-lysine36 N-methyltransferase [EC:2.1.1.358]	sly00310 (Lysine degradation)	-	47.48	-0.41	0.37	-1.09	2.78E-01	4.73E-01	47.48	0.98	0.35	2.83	4.70E-03	1.24E-02	47.48	-0.49	0.35	-1.4	1.62E-01	7.09E-01	47.48	0.08	0.36	0.23	8.18E-01	8.83E-01	47.48	-0.18	0.37	-0.5	6.20E-01	1.00E+00	47.48	-0.6	0.37	-1.62	1.04E-01	1.81E-01	53.79	0.26	0.31	0.84	4.02E-01	5.18E-01	53.79	0.7
Solyc01g006230.3.1	Cysteine protease (AHRD V3.3 *** A0A2G3AHQ7_CAPAN)	K08342	ATG4; cysteine protease ATG4 [EC:3.4.22.-]	sly04136 (Autophagy - other)	-	1278.21	-0.33	0.17	-1.97	4.83E-02	1.39E-01	1278.21	0.42	0.15	2.75	6.04E-03	1.54E-02	1278.21	-0.41	0.15	-2.65	8.12E-03	1.61E-01	1278.21	-0.56	0.15	-3.62	2.96E-04	1.02E-03	1278.21	-0.31	0.17	-1.84	6.62E-02	7.45E-01	1278.21	0.05	0.15	0.3	7.61E-01	8.40E-01	1227.51	-0.81	0.14	-5.78	7.49E-09	5.78E-08	1227.51	-0.67
Solyc01g006240.3.1	Inactive protein restricted tev movement 1 (AHRD V3.3 *** A0A314KP80_NICAT)	-	-	-	-	11.41	1.06	0.84	1.26	2.08E-01	3.91E-01	11.41	2.7	1.32	2.03	4.19E-02	8.27E-02	11.41	0.58	0.79	0.74	4.61E-01	9.16E-01	11.41	4.87	1.27	3.83	1.31E-04	4.84E-04	11.41	1.88	0.83	2.26	2.36E-02	4.60E-01	11.41	3.17	1.32	2.4	1.62E-02	3.77E-02	15.03	1.4	0.68	2.06	3.92E-02	7.69E-02	15.03	6.19
Solyc01g006250.2.1	F-box protein (AHRD V3.3 *** A0A2G3AHK9_CAPAN)	-	-	-	-	45.02	0.14	0.36	0.4	6.90E-01	8.23E-01	45.02	0.45	0.34	1.33	1.85E-01	2.86E-01	45.02	-0.41	0.34	-1.19	2.36E-01	7.96E-01	45.02	0.26	0.34	0.76	4.49E-01	5.69E-01	45.02	-0.09	0.36	-0.26	7.97E-01	1.00E+00	45.02	0.75	0.34	2.23	2.55E-02	5.54E-02	44.31	-0.5	0.32	-1.55	1.22E-01	2.00E-01	44.31	-0.02
Solyc01g006260.4.1	Ribonuclease P/MRP protein subunit POP5 (AHRD V3.3 *** A0A200Q6K4_9MAGN)	K03537	POP5; ribonuclease P/MRP protein subunit POP5 [EC:3.1.26.5]	sly03013 (RNA transport), sly03008 (Ribosome biogenesis in eukaryotes)	-	44.25	-0.07	0.37	-0.18	8.57E-01	9.25E-01	44.25	0.13	0.36	0.37	7.13E-01	8.01E-01	44.25	0.23	0.34	0.68	4.96E-01	9.26E-01	44.25	0.73	0.35	2.08	3.73E-02	7.55E-02	44.25	0.17	0.37	0.46	6.47E-01	1.00E+00	44.25	0.5	0.36	1.41	1.59E-01	2.56E-01	46.65	0.07	0.31	0.23	8.16E-01	8.71E-01	46.65	0.6
Solyc01g006270.2.1	Unknown protein	-	-	-	-	0	NA	NA	NA	NA	NA	0	NA	NA	NA	NA	NA	0	NA	NA	NA	NA	NA	0	NA	NA	NA	NA	NA	0	NA	NA	NA	NA	NA	0	NA	NA	NA	NA	NA	0	NA	NA	NA	NA	NA	0	NA
Solyc01g006280.3.1	Formate--tetrahydrofolate ligase (AHRD V3.3 *** A0A2G3DED7_CAPCH)	K01938	fhs; formate--tetrahydrofolate ligase [EC:6.3.4.3]	sly00670 (One carbon pool by folate)	-	2164.71	-0.47	0.26	-1.83	6.79E-02	1.78E-01	2164.71	-1.87	0.24	-7.78	7.46E-15	1.21E-13	2164.71	-0.08	0.24	-0.33	7.43E-01	9.78E-01	2164.71	-0.84	0.24	-3.49	4.83E-04	1.59E-03	2164.71	-0.03	0.26	-0.11	9.13E-01	1.00E+00	2164.71	-0.72	0.24	-3.01	2.63E-03	7.75E-03	2182.03	-0.1	0.23	-0.45	6.54E-01	7.45E-01	2182.03	-1.13
Solyc01g006290.4.1	Peroxidase (AHRD V3.3 *** K4ASJ5_SOLLC)	K00430	E1.11.1.7; peroxidase [EC:1.11.1.7]	sly00940 (Phenylpropanoid biosynthesis)	-	148.46	2.88	0.75	3.83	1.30E-04	1.14E-03	148.46	8.09	1.21	6.68	2.33E-11	2.47E-10	148.46	2.12	0.7	3.04	2.34E-03	7.18E-02	148.46	8.25	1.21	6.81	9.49E-12	9.58E-11	148.46	0.65	0.76	0.85	3.93E-01	1.00E+00	148.46	8.87	1.21	7.33	2.31E-13	3.32E-12	137.68	0.39	0.68	0.57	5.66E-01	6.70E-01	137.68	7.3
Solyc01g006300.3.1	LECEVI1A	K00430	E1.11.1.7; peroxidase [EC:1.11.1.7]	sly00940 (Phenylpropanoid biosynthesis)	-	27	1.43	0.97	1.48	1.39E-01	2.98E-01	27	1.48	0.84	1.75	7.96E-02	1.43E-01	27	-1.1	0.99	-1.12	2.64E-01	8.23E-01	27	0.25	0.85	0.3	7.67E-01	8.44E-01	27	0.48	0.98	0.49	6.22E-01	1.00E+00	27	2.35	0.84	2.78	5.36E-03	1.45E-02	28.55	1.4	0.85	1.65	9.98E-02	1.70E-01	28.55	1.31
Solyc01g006310.3.1	Peroxidase (AHRD V3.3 *** K4ASJ7_SOLLC)	K00430	E1.11.1.7; peroxidase [EC:1.11.1.7]	sly00940 (Phenylpropanoid biosynthesis)	-	0	NA	NA	NA	NA	NA	0	NA	NA	NA	NA	NA	0	NA	NA	NA	NA	NA	0	NA	NA	NA	NA	NA	0	NA	NA	NA	NA	NA	0	NA	NA	NA	NA	NA	0	NA	NA	NA	NA	NA	0	NA
Solyc01g006320.4.1	Late embryogenesis abundant (LEA) hydroxyproline-rich glycoprotein family (AHRD V3.3 *** Q9LJT9_ARATH)	-	-	-	-	12.67	3.88	1	3.86	1.12E-04	1.01E-03	12.67	1.33	0.91	1.46	1.44E-01	2.33E-01	12.67	0.81	0.98	0.83	4.05E-01	8.96E-01	12.67	-1.67	1.01	-1.66	9.68E-02	1.69E-01	12.67	-0.48	1.11	-0.43	6.66E-01	1.00E+00	12.67	0.89	0.92	0.97	3.34E-01	4.58E-01	18.52	3.41	0.9	3.81	1.41E-04	5.22E-04	18.52	2.26
Solyc01g006330.4.1	Plastid-lipid associated protein PAP / fibrillin family protein (AHRD V3.3 *** A0A2U1MH95_ARTAN)	-	-	-	-	19.66	-0.88	0.52	-1.68	9.24E-02	2.23E-01	19.66	-0.5	0.8	-0.63	5.27E-01	6.44E-01	19.66	0.63	0.46	1.39	1.65E-01	7.14E-01	19.66	3.02	0.65	4.62	3.75E-06	1.82E-05	19.66	0.39	0.49	0.8	4.25E-01	1.00E+00	19.66	3.21	0.65	4.92	8.75E-07	5.29E-06	17.1	-2.19	0.52	-4.23	2.36E-05	1.03E-04	17.1	0.36
Solyc01g006340.3.1	DEAD-box ATP-dependent RNA helicase 41 (AHRD V3.3 *** A0A2G3DEE5_CAPCH)	K19466	-	-	-	98.28	-0.44	0.38	-1.16	2.47E-01	4.37E-01	98.28	-0.71	0.34	-2.07	3.82E-02	7.64E-02	98.28	0.29	0.35	0.82	4.10E-01	8.97E-01	98.28	-0.58	0.34	-1.69	9.18E-02	1.61E-01	98.28	0.26	0.37	0.7	4.86E-01	1.00E+00	98.28	-0.78	0.35	-2.26	2.36E-02	5.20E-02	98.48	-0.06	0.31	-0.18	8.54E-01	8.99E-01	98.48	-0.88
Solyc01g006350.4.1	Callose synthase 1 (AHRD V3.3 *** A0A2G3AHL0_CAPAN)	-	-	-	-	1093.31	-0.47	0.29	-1.62	1.04E-01	2.44E-01	1093.31	0.02	0.27	0.08	9.39E-01	9.65E-01	1093.31	-0.1	0.27	-0.37	7.10E-01	9.71E-01	1093.31	-0.17	0.27	-0.63	5.30E-01	6.45E-01	1093.31	0.05	0.29	0.17	8.64E-01	1.00E+00	1093.31	-0.04	0.27	-0.16	8.69E-01	9.20E-01	1273.46	0.58	0.25	2.36	1.83E-02	4.00E-02	1273.46	0.6
Solyc01g006360.4.1	Callose synthase 9 (AHRD V3.3 *** A0A2G3AHT3_CAPAN)	-	-	-	-	165	-1.77	0.97	-1.82	6.81E-02	1.79E-01	165	-0.25	0.89	-0.28	7.77E-01	8.51E-01	165	0.2	0.89	0.22	8.24E-01	9.89E-01	165	-0.2	0.89	-0.23	8.21E-01	8.84E-01	165	0.26	0.97	0.27	7.86E-01	1.00E+00	165	-0.23	0.89	-0.26	7.94E-01	8.64E-01	176.85	0.01	0.81	0.01	9.91E-01	9.96E-01	176.85	0.13
Solyc01g006370.3.1	Callose synthase (AHRD V3.3 *** K7PRK8_MAIZE)	K11000	-	-	-	725	-0.14	0.34	-0.42	6.74E-01	8.12E-01	725	0.15	0.31	0.46	6.42E-01	7.43E-01	725	0.4	0.31	1.28	1.99E-01	7.53E-01	725	0.69	0.31	2.19	2.86E-02	6.00E-02	725	0.13	0.34	0.37	7.11E-01	1.00E+00	725	0.56	0.31	1.79	7.33E-02	1.36E-01	784.04	0.47	0.29	1.61	1.07E-01	1.80E-01	784.04	0.52
Solyc01g006380.2.1	RING-type E3 ubiquitin transferase (AHRD V3.3 *-* A0A2U1P546_ARTAN)	-	-	-	-	1.39	0.58	1.44	0.4	6.90E-01	8.23E-01	1.39	1.51	1.78	0.85	3.95E-01	5.20E-01	1.39	-1.23	1.47	-0.84	4.02E-01	NA	1.39	3.01	1.66	1.81	6.96E-02	1.28E-01	1.39	-0.2	1.48	-0.13	8.93E-01	NA	1.39	1.23	1.85	0.66	5.07E-01	6.29E-01	2.84	1.94	1.06	1.82	6.89E-02	1.24E-01	2.84	4.98
Solyc01g006390.2.1	Pistil extensin like protein, partial CDS only (AHRD V3.3 *-* Q7DLN2_TOBAC)	-	-	-	-	13.2	6.61	1.47	4.51	6.48E-06	8.50E-05	13.2	3.83	1.61	2.38	1.71E-02	3.83E-02	13.2	-0.12	1.55	-0.07	9.40E-01	9.98E-01	13.2	5.1	1.59	3.21	1.31E-03	3.93E-03	13.2	1.31	1.54	0.85	3.96E-01	1.00E+00	13.2	0	1.87	0	1.00E+00	1.00E+00	39.49	6.98	1.45	4.8	1.55E-06	8.27E-06	39.49	9.14
Solyc01g006400.4.1	Pistil extensin like protein, partial CDS only (AHRD V3.3 *-* Q7DLN2_TOBAC)	-	-	-	-	243.75	5.68	0.8	7.12	1.09E-12	7.19E-11	243.75	7.6	0.98	7.78	7.22E-15	1.17E-13	243.75	0.21	0.75	0.27	7.84E-01	9.85E-01	243.75	7.43	0.98	7.61	2.70E-14	3.57E-13	243.75	0.96	0.8	1.19	2.35E-01	1.00E+00	243.75	4.3	0.99	4.36	1.29E-05	6.27E-05	1197.43	7.31	0.71	10.35	4.17E-25	2.16E-23	1197.43	11.58
Solyc01g006410.4.1	Pistil extensin like protein, partial CDS only (AHRD V3.3 *-* Q7DLN2_TOBAC)	-	-	-	-	0.09	0	6.23	0	1.00E+00	NA	0.09	0.21	5.77	0.04	9.70E-01	NA	0.09	1.36	5.76	0.24	8.14E-01	NA	0.09	0	5.77	0	1.00E+00	NA	0.09	0	6.23	0	1.00E+00	NA	0.09	0	5.77	0	1.00E+00	NA	0.4	2.32	4.47	0.52	6.05E-01	NA	0.4	3.22
Solyc01g006420.3.1	Unknown protein	-	-	-	-	0	NA	NA	NA	NA	NA	0	NA	NA	NA	NA	NA	0	NA	NA	NA	NA	NA	0	NA	NA	NA	NA	NA	0	NA	NA	NA	NA	NA	0	NA	NA	NA	NA	NA	0.13	2.26	6.41	0.35	7.24E-01	NA	0.13	0.09
Solyc01g006430.3.1	Fatty acid desaturase (AHRD V3.3 *** E7CCC0_9BRAS)	K10256	FAD2; omega-6 fatty acid desaturase / acyl-lipid omega-6 desaturase (Delta-12 desaturase) [EC:1.14.19.6 1.14.19.22]	sly01040 (Biosynthesis of unsaturated fatty acids)	-	7789.24	0.61	0.3	2.01	4.43E-02	1.31E-01	7789.24	-1.33	0.28	-4.75	2.00E-06	1.06E-05	7789.24	0.11	0.28	0.39	6.95E-01	9.69E-01	7789.24	-0.21	0.28	-0.73	4.64E-01	5.83E-01	7789.24	0.52	0.3	1.72	8.46E-02	8.06E-01	7789.24	-0.7	0.28	-2.48	1.31E-02	3.13E-02	8241.12	0.8	0.26	3.05	2.27E-03	6.38E-03	8241.12	-0.65
Solyc01g006440.2.1	Protein NRT1/ PTR FAMILY 7.1 (AHRD V3.3 *** A0A1U8GXZ4_CAPAN)	-	-	-	-	0.3	-3.15	6.18	-0.51	6.11E-01	NA	0.3	0.21	5.77	0.04	9.70E-01	NA	0.3	-3.1	5.71	-0.54	5.87E-01	NA	0.3	0	5.77	0	1.00E+00	NA	0.3	-2.27	6.18	-0.37	7.14E-01	NA	0.3	0.58	5.77	0.1	9.20E-01	NA	0.24	-3.16	6.4	-0.49	6.21E-01	NA	0.24	0
Solyc01g006450.4.1	Enoyl-[acyl-carrier-protein] reductase [NADH], chloroplastic (AHRD V3.3 *** A0A2G3DE80_CAPCH)	K00208	fabI; enoyl-[acyl-carrier protein] reductase I [EC:1.3.1.9 1.3.1.10]	sly00061 (Fatty acid biosynthesis), sly00780 (Biotin metabolism)	-	388.31	-0.08	0.23	-0.37	7.14E-01	8.38E-01	388.31	-0.99	0.21	-4.69	2.76E-06	1.42E-05	388.31	-0.28	0.21	-1.29	1.95E-01	7.50E-01	388.31	-0.63	0.21	-2.97	2.98E-03	8.24E-03	388.31	0.16	0.23	0.72	4.73E-01	1.00E+00	388.31	-0.53	0.21	-2.51	1.22E-02	2.95E-02	388.15	-0.08	0.21	-0.4	6.88E-01	7.73E-01	388.15	-0.99
Solyc01g006460.3.1	Non-structural maintenance of chromosomes element 4-like protein B (AHRD V3.3 *** A0A2G3DE98_CAPCH)	K22825	-	-	-	5.61	4.81	1.11	4.32	1.57E-05	1.84E-04	5.61	6.1	1.21	5.03	4.98E-07	2.93E-06	5.61	-1.39	1.48	-0.94	3.46E-01	8.70E-01	5.61	0.45	1.57	0.29	7.75E-01	8.50E-01	5.61	-2.24	1.61	-1.39	1.64E-01	9.82E-01	5.61	-0.86	1.58	-0.54	5.86E-01	7.01E-01	8.44	4.27	0.96	4.46	8.10E-06	3.82E-05	8.44	5.82
Solyc01g006480.3.1	Alpha/beta-Hydrolases superfamily protein (AHRD V3.3 *** Q8GYI7_ARATH)	K07018	-	-	-	119.58	-0.57	0.23	-2.47	1.34E-02	5.34E-02	119.58	-0.66	0.21	-3.13	1.76E-03	5.18E-03	119.58	-0.06	0.21	-0.31	7.59E-01	9.81E-01	119.58	-0.52	0.21	-2.48	1.31E-02	3.06E-02	119.58	-0.09	0.23	-0.38	7.01E-01	1.00E+00	119.58	-0.32	0.21	-1.5	1.33E-01	2.21E-01	116.13	-0.73	0.2	-3.67	2.47E-04	8.68E-04	116.13	-0.85
Solyc01g006490.4.1	UPF0061 protein (AHRD V3.3 *** A0A2G2XP25_CAPBA)	-	-	-	-	432.66	-1.03	0.3	-3.47	5.12E-04	3.66E-03	432.66	-0.72	0.27	-2.64	8.18E-03	2.01E-02	432.66	0.32	0.27	1.16	2.46E-01	8.05E-01	432.66	-0.38	0.27	-1.39	1.64E-01	2.60E-01	432.66	-0.18	0.29	-0.6	5.50E-01	1.00E+00	432.66	-0.75	0.27	-2.75	6.01E-03	1.60E-02	423.99	-0.67	0.25	-2.7	7.02E-03	1.74E-02	423.99	-0.77
Solyc01g006500.4.1	Pentatricopeptide repeat-containing protein (AHRD V3.3 *** A0A2I0XE98_9ASPA)	-	-	-	-	252.33	-0.85	0.25	-3.46	5.44E-04	3.87E-03	252.33	-0.16	0.23	-0.68	4.97E-01	6.16E-01	252.33	0.38	0.22	1.69	9.16E-02	5.79E-01	252.33	0.61	0.23	2.67	7.59E-03	1.89E-02	252.33	-0.06	0.24	-0.24	8.07E-01	1.00E+00	252.33	0.06	0.23	0.27	7.88E-01	8.60E-01	244.53	-0.75	0.22	-3.38	7.29E-04	2.32E-03	244.53	-0.24
Solyc01g006510.3.1	sorbitol related enzyme	K00008	SORD; L-iditol 2-dehydrogenase [EC:1.1.1.14]	sly00040 (Pentose and glucuronate interconversions), sly00051 (Fructose and mannose metabolism)	-	1890.52	-0.42	0.17	-2.5	1.23E-02	4.96E-02	1890.52	1.01	0.16	6.44	1.22E-10	1.19E-09	1890.52	0.3	0.15	1.92	5.51E-02	4.72E-01	1890.52	1.46	0.16	9.35	8.63E-21	2.00E-19	1890.52	0.13	0.17	0.8	4.24E-01	1.00E+00	1890.52	1.24	0.16	7.94	2.02E-15	3.64E-14	1800.61	-0.87	0.14	-6	2.01E-09	1.70E-08	1800.61	0.47
Solyc01g006520.3.1	Receptor-like protein kinase (AHRD V3.3 *** A0A2U1PPA0_ARTAN)	-	-	-	-	45.89	-1.04	0.36	-2.91	3.62E-03	1.86E-02	45.89	0.55	0.4	1.37	1.70E-01	2.68E-01	45.89	0.09	0.32	0.28	7.77E-01	9.85E-01	45.89	2.4	0.38	6.37	1.86E-10	1.62E-09	45.89	-0.19	0.34	-0.56	5.74E-01	1.00E+00	45.89	2.57	0.38	6.84	8.06E-12	9.80E-11	44.19	-0.85	0.31	-2.78	5.43E-03	1.38E-02	44.19	1.2
Solyc01g006530.1.1	Receptor-like protein kinase (AHRD V3.3 *** A0A2U1PPA0_ARTAN)	-	-	-	-	0.85	3.22	2.18	1.48	1.39E-01	NA	0.85	3.53	2	1.76	7.85E-02	1.41E-01	0.85	0	2.23	0	1.00E+00	NA	0.85	-0.97	2.23	-0.44	6.62E-01	7.58E-01	0.85	0.67	2.4	0.28	7.80E-01	NA	0.85	0.56	2.21	0.26	7.99E-01	NA	0.99	1.67	2.35	0.71	4.78E-01	5.91E-01	0.99	2.55
Solyc01g006540.4.1	lipoxygenase C	K00454	LOX2S; lipoxygenase [EC:1.13.11.12]	sly00592 (alpha-Linolenic acid metabolism), sly00591 (Linoleic acid metabolism)	JA Biosynthesis	591.98	-1.41	0.55	-2.54	1.12E-02	4.59E-02	591.98	-4.73	0.51	-9.28	1.66E-20	4.89E-19	591.98	-5.54	0.58	-9.47	2.86E-21	4.89E-18	591.98	-9.28	0.58	-15.93	4.15E-57	8.89E-55	591.98	-3.43	0.57	-6.02	1.77E-09	1.29E-06	591.98	-4.3	0.51	-8.44	3.08E-17	6.57E-16	484.94	-5.61	0.58	-9.66	4.31E-22	1.66E-20	484.94	-9.21
Solyc01g006550.3.1	Receptor-like protein Cf-9 homolog (AHRD V3.3 *** CF0_SOLLC)	-	-	-	-	17.13	1.93	0.67	2.86	4.18E-03	2.09E-02	17.13	1.11	0.58	1.89	5.81E-02	1.10E-01	17.13	-0.17	0.68	-0.25	8.03E-01	9.88E-01	17.13	0.21	0.6	0.35	7.28E-01	8.12E-01	17.13	-0.08	0.73	-0.11	9.11E-01	1.00E+00	17.13	0.45	0.59	0.75	4.53E-01	5.78E-01	21.01	2.1	0.65	3.25	1.14E-03	3.45E-03	21.01	1.1
Solyc01g006555.1.1	Lipoxygenase (AHRD V3.3 *** C0KKU8_SOLLC)	K00454	LOX2S; lipoxygenase [EC:1.13.11.12]	sly00592 (alpha-Linolenic acid metabolism), sly00591 (Linoleic acid metabolism)	JA Biosynthesis	20.01	2.62	0.61	4.33	1.49E-05	1.76E-04	20.01	0	1.54	0	1.00E+00	1.00E+00	20.01	1.03	0.58	1.79	7.32E-02	5.34E-01	20.01	6.56	1.16	5.66	1.51E-08	1.03E-07	20.01	0.5	0.62	0.8	4.24E-01	1.00E+00	20.01	1.31	1.5	0.87	3.83E-01	5.09E-01	17.32	-1.13	0.71	-1.58	1.14E-01	1.89E-01	17.32	3.47
Solyc01g006580.4.1	2-oxoglutarate (2OG) and Fe(II)-dependent oxygenase superfamily protein (AHRD V3.3 *** A0A2U1LXD5_ARTAN)	-	-	-	-	0.03	0	6.23	0	1.00E+00	NA	0.03	0	5.77	0	1.00E+00	NA	0.03	0	5.77	0	1.00E+00	NA	0.03	0	5.77	0	1.00E+00	NA	0.03	0.67	6.23	0.11	9.14E-01	NA	0.03	0	5.77	0	1.00E+00	NA	0.02	0	6.45	0	1.00E+00	NA	0.02	0
Solyc01g006585.1.1	2-oxoglutarate (2OG) and Fe(II)-dependent oxygenase superfamily protein (AHRD V3.3 *** A0A2U1LXD5_ARTAN)	-	-	-	-	0.25	-0.93	6.23	-0.15	8.81E-01	NA	0.25	-1.54	5.72	-0.27	7.88E-01	NA	0.25	-0.88	5.77	-0.15	8.78E-01	NA	0.25	-2.71	5.73	-0.47	6.36E-01	NA	0.25	-1.01	6.23	-0.16	8.71E-01	NA	0.25	-2.6	5.73	-0.45	6.50E-01	NA	0.2	-0.94	6.45	-0.15	8.84E-01	NA	0.2	-3.08
Solyc01g006590.3.1	Receptor-like protein kinase (AHRD V3.3 *** A0A2U1PPA0_ARTAN)	-	-	-	-	0.24	-0.93	6.23	-0.15	8.81E-01	NA	0.24	2.28	5.72	0.4	6.90E-01	NA	0.24	-0.88	5.77	-0.15	8.78E-01	NA	0.24	1.25	5.77	0.22	8.29E-01	NA	0.24	-1.01	6.23	-0.16	8.71E-01	NA	0.24	0	5.77	0	1.00E+00	NA	0.2	-0.94	6.45	-0.15	8.84E-01	NA	0.2	0
Solyc01g006600.3.1	AMP-dependent synthetase/ligase (AHRD V3.3 *** A0A2U1PR62_ARTAN)	-	-	-	-	0.88	0.43	6.09	0.07	9.44E-01	NA	0.88	4.08	5.69	0.72	4.73E-01	5.93E-01	0.88	-3.06	5.71	-0.54	5.92E-01	NA	0.88	0	5.77	0	1.00E+00	1.00E+00	0.88	-3.19	6.18	-0.52	6.06E-01	NA	0.88	0	5.77	0	1.00E+00	NA	0.82	-1.21	5.61	-0.22	8.29E-01	NA	0.82	0.09
Solyc01g006610.2.1	2-oxoglutarate (2OG) and Fe(II)-dependent oxygenase superfamily protein (AHRD V3.3 *** A0A2U1LXD5_ARTAN)	-	-	-	-	2.46	4.14	5.25	0.79	4.31E-01	6.21E-01	2.46	3.37	4.94	0.68	4.94E-01	6.14E-01	2.46	-2.52	4.97	-0.51	6.13E-01	9.55E-01	2.46	2.81	4.95	0.57	5.70E-01	6.81E-01	2.46	-2.64	5.38	-0.49	6.23E-01	1.00E+00	2.46	0	5.02	0	1.00E+00	1.00E+00	2.2	0.26	3.09	0.09	9.32E-01	9.55E-01	2.2	0.84
Solyc01g006620.3.1	C2 calcium/lipid-binding plant phosphoribosyltransferase family protein (AHRD V3.3 *** A0A061DXG0_THECC)	-	-	-	-	0.68	-0.72	2.8	-0.26	7.97E-01	NA	0.68	-1.82	2.47	-0.73	4.62E-01	5.83E-01	0.68	-1.64	2.59	-0.63	5.28E-01	NA	0.68	-0.04	2.34	-0.02	9.88E-01	1.00E+00	0.68	-1.76	2.8	-0.63	5.29E-01	NA	0.68	-0.32	2.36	-0.14	8.91E-01	NA	0.85	2.23	2.3	0.97	3.32E-01	NA	0.85	-3.41
Solyc01g006630.3.1	NAD(P)-binding Rossmann-fold superfamily protein (AHRD V3.3 *** A0A2U1KNW2_ARTAN)	-	-	-	-	210.16	-0.27	0.2	-1.37	1.70E-01	3.41E-01	210.16	1.69	0.2	8.52	1.53E-17	3.29E-16	210.16	-0.08	0.18	-0.44	6.57E-01	9.63E-01	210.16	2.01	0.2	10.16	2.99E-24	9.15E-23	210.16	0.08	0.2	0.39	6.99E-01	1.00E+00	210.16	1.85	0.2	9.33	1.07E-20	3.12E-19	243.78	0.52	0.18	2.92	3.46E-03	9.32E-03	243.78	2.23
Solyc01g006640.1.1	AMP-dependent synthetase/ligase (AHRD V3.3 *** A0A2U1PR62_ARTAN)	-	-	-	-	0.66	-1.78	5.24	-0.34	7.34E-01	NA	0.66	4.39	4.77	0.92	3.58E-01	4.80E-01	0.66	-1.74	4.85	-0.36	7.20E-01	NA	0.66	0	4.86	0	1.00E+00	1.00E+00	0.66	-1.86	5.24	-0.36	7.22E-01	NA	0.66	0	4.86	0	1.00E+00	NA	0.63	-1.8	4.74	-0.38	7.05E-01	NA	0.63	1.84
Solyc01g006650.2.1	ETHYLENE INSENSITIVE 3-like 3 protein (AHRD V3.3 *** A0A2G3DES0_CAPCH)	K14514	EIN3; ethylene-insensitive protein 3	sly04075 (Plant hormone signal transduction), sly04016 (MAPK signaling pathway - plant)	Ethylene Signaling/Response	18.58	1.11	0.65	1.7	8.88E-02	2.17E-01	18.58	3.46	0.56	6.17	6.78E-10	6.06E-09	18.58	-0.65	0.68	-0.95	3.41E-01	8.67E-01	18.58	-0.74	0.63	-1.17	2.41E-01	3.54E-01	18.58	-0.44	0.71	-0.61	5.39E-01	1.00E+00	18.58	-1.97	0.74	-2.67	7.48E-03	1.94E-02	23.54	2.1	0.52	4.03	5.49E-05	2.22E-04	23.54	2.42
Solyc01g006660.3.1	Subtilisin-like protease (AHRD V3.3 *** A0A2I0XJ46_9ASPA)	-	-	-	-	9.74	-0.04	0.75	-0.05	9.62E-01	9.82E-01	9.74	2.26	0.63	3.59	3.25E-04	1.14E-03	9.74	-0.46	0.72	-0.65	5.18E-01	9.35E-01	9.74	-0.76	0.7	-1.09	2.76E-01	3.93E-01	9.74	-0.82	0.79	-1.04	2.98E-01	1.00E+00	9.74	-3.12	0.96	-3.24	1.21E-03	3.89E-03	10.75	0.54	0.58	0.93	3.54E-01	4.70E-01	10.75	0.89
Solyc01g006670.2.1	Glycosyltransferase (AHRD V3.3 *** A0A2I4H5S7_9ROSI)	-	-	-	-	356.09	0.28	0.19	1.49	1.37E-01	2.96E-01	356.09	0.04	0.18	0.25	8.06E-01	8.72E-01	356.09	0.05	0.18	0.31	7.57E-01	9.80E-01	356.09	0.57	0.18	3.24	1.21E-03	3.67E-03	356.09	0.2	0.19	1.06	2.89E-01	1.00E+00	356.09	0.69	0.18	3.9	9.64E-05	3.96E-04	352.08	-0.18	0.18	-1.05	2.94E-01	4.06E-01	352.08	-0.08
Solyc01g006680.4.1	2-oxoglutarate (2OG) and Fe(II)-dependent oxygenase superfamily protein (AHRD V3.3 *** A0A2U1NBL4_ARTAN)	K10277	-	-	-	364.53	-0.75	0.25	-2.96	3.03E-03	1.62E-02	364.53	-0.64	0.23	-2.76	5.69E-03	1.46E-02	364.53	-0.27	0.23	-1.14	2.55E-01	8.14E-01	364.53	-0.16	0.23	-0.71	4.79E-01	5.98E-01	364.53	-0.23	0.25	-0.93	3.52E-01	1.00E+00	364.53	-0.08	0.23	-0.32	7.46E-01	8.29E-01	356.44	-0.87	0.31	-2.83	4.65E-03	1.21E-02	356.44	-0.55
Solyc01g006690.4.1	IRK-interacting protein (AHRD V3.3 *** A0A2I4FH54_9ROSI)	-	-	-	-	20.54	-1.34	0.66	-2.03	4.26E-02	1.27E-01	20.54	2.17	0.7	3.12	1.83E-03	5.36E-03	20.54	-2.2	0.63	-3.49	4.80E-04	2.18E-02	20.54	2.96	0.69	4.27	1.94E-05	8.40E-05	20.54	-1.64	0.67	-2.46	1.40E-02	3.42E-01	20.54	-0.46	0.79	-0.58	5.63E-01	6.80E-01	21.62	-0.7	0.53	-1.33	1.84E-01	2.80E-01	21.62	1.37
Solyc01g006700.3.1	downstream neighbor of Son (AHRD V3.3 *** AT3G54750.4)	K22422	-	-	-	448.41	-0.39	0.16	-2.5	1.25E-02	5.05E-02	448.41	-0.54	0.14	-3.86	1.14E-04	4.36E-04	448.41	-0.01	0.14	-0.04	9.71E-01	1.00E+00	448.41	-0.66	0.14	-4.66	3.19E-06	1.56E-05	448.41	0.08	0.15	0.49	6.24E-01	1.00E+00	448.41	-0.53	0.14	-3.75	1.77E-04	6.89E-04	458.69	0.02	0.13	0.12	9.05E-01	9.37E-01	458.69	-0.66
Solyc01g006710.4.1	Helicase (AHRD V3.3 *** A0A200PRN8_9MAGN)	K14442	DHX36; ATP-dependent RNA helicase DHX36 [EC:3.6.4.13]	sly03018 (RNA degradation)	-	505.2	-0.45	0.26	-1.7	8.93E-02	2.18E-01	505.2	-0.63	0.24	-2.62	8.92E-03	2.17E-02	505.2	0.44	0.24	1.81	7.09E-02	5.27E-01	505.2	0.14	0.24	0.59	5.52E-01	6.65E-01	505.2	0.3	0.26	1.16	2.45E-01	1.00E+00	505.2	-0.11	0.24	-0.45	6.51E-01	7.55E-01	481.05	-0.65	0.23	-2.86	4.18E-03	1.10E-02	481.05	-0.8
Solyc01g006720.4.1	ABC transporter G family member 27 (AHRD V3.3 *** A0A2G2VCM9_CAPBA)	-	-	-	-	49.72	-0.87	0.34	-2.53	1.13E-02	4.62E-02	49.72	0.58	0.46	1.26	2.09E-01	3.16E-01	49.72	0.16	0.3	0.54	5.89E-01	9.51E-01	49.72	3.42	0.42	8.17	3.01E-16	4.79E-15	49.72	0.16	0.33	0.47	6.35E-01	1.00E+00	49.72	3.04	0.42	7.21	5.68E-13	7.83E-12	45.51	-1.24	0.33	-3.73	1.91E-04	6.86E-04	45.51	1.03
Solyc01g006730.4.1	Calcium-dependent protein kinase (AHRD V3.3 *** B8QUH1_GOSHI)	K13412	CPK; calcium-dependent protein kinase [EC:2.7.11.1]	sly04626 (Plant-pathogen interaction)	-	1.07	3.08	1.76	1.74	8.11E-02	2.03E-01	1.07	2.51	1.68	1.49	1.35E-01	2.22E-01	1.07	0.5	1.89	0.27	7.90E-01	NA	1.07	2.76	1.68	1.64	1.00E-01	1.74E-01	1.07	0.81	1.99	0.41	6.85E-01	NA	1.07	-0.14	1.91	-0.07	9.42E-01	9.72E-01	1.91	3.86	1.36	2.83	4.64E-03	1.21E-02	1.91	3.75
Solyc01g006740.4.1	Sucrose-phosphatase (AHRD V3.3 *** Q84ZX6_SOLLC)	K07024	SPP; sucrose-6-phosphatase [EC:3.1.3.24]	sly00500 (Starch and sucrose metabolism)	-	89.68	0.66	0.27	2.39	1.67E-02	6.34E-02	89.68	2.11	0.28	7.56	3.89E-14	5.81E-13	89.68	0.31	0.26	1.2	2.32E-01	7.94E-01	89.68	1.74	0.28	6.17	6.92E-10	5.62E-09	89.68	0.27	0.28	0.99	3.22E-01	1.00E+00	89.68	1.62	0.28	5.7	1.20E-08	9.76E-08	96.7	0.41	0.22	1.85	6.36E-02	1.16E-01	96.7	1.91
Solyc01g006750.2.1	Unknown protein	-	-	-	-	0	NA	NA	NA	NA	NA	0	NA	NA	NA	NA	NA	0	NA	NA	NA	NA	NA	0	NA	NA	NA	NA	NA	0	NA	NA	NA	NA	NA	0	NA	NA	NA	NA	NA	0	NA	NA	NA	NA	NA	0	NA
Solyc01g006760.3.1	Transmembrane protein (AHRD V3.3 *** Q9FT46_ARATH)	-	-	-	-	0	NA	NA	NA	NA	NA	0	NA	NA	NA	NA	NA	0	NA	NA	NA	NA	NA	0	NA	NA	NA	NA	NA	0	NA	NA	NA	NA	NA	0	NA	NA	NA	NA	NA	0	NA	NA	NA	NA	NA	0	NA
Solyc01g006770.2.1	DUF604 domain-containing protein (AHRD V3.3 *** A0A1Q3CIC6_CEPFO)	-	-	-	-	0.09	2.11	6.18	0.34	7.33E-01	NA	0.09	0	5.77	0	1.00E+00	NA	0.09	0	5.77	0	1.00E+00	NA	0.09	0	5.77	0	1.00E+00	NA	0.09	0	6.23	0	1.00E+00	NA	0.09	0	5.77	0	1.00E+00	NA	0.07	0	6.45	0	1.00E+00	NA	0.07	0
Solyc01g006780.4.1	Unknown protein	-	-	-	-	3.69	-0.45	0.97	-0.47	6.40E-01	7.88E-01	3.69	2.94	1.37	2.15	3.17E-02	6.51E-02	3.69	-0.47	0.9	-0.53	5.98E-01	9.53E-01	3.69	4.76	1.3	3.65	2.60E-04	9.08E-04	3.69	0.18	0.93	0.19	8.47E-01	1.00E+00	3.69	4.08	1.33	3.07	2.12E-03	6.41E-03	3.32	-2.36	1.07	-2.21	2.74E-02	5.68E-02	3.32	3.07
Solyc01g006790.3.1	hypothetical protein (AHRD V3.3 *-* AT2G27180.1)	-	-	-	-	11.51	0.67	0.65	1.03	3.05E-01	5.03E-01	11.51	3.17	1.14	2.78	5.43E-03	1.40E-02	11.51	1.1	0.6	1.82	6.82E-02	5.18E-01	11.51	5.06	1.12	4.54	5.65E-06	2.66E-05	11.51	1.94	0.62	3.13	1.76E-03	1.00E-01	11.51	4.83	1.12	4.31	1.62E-05	7.73E-05	10.35	-1	0.7	-1.43	1.52E-01	2.40E-01	10.35	3.11
Solyc01g006800.4.1	Methionine aminopeptidase 2 (AHRD V3.3 *** A0A2G3AXU8_CAPCH)	K01265	-	-	-	1019.56	0.21	0.13	1.62	1.06E-01	2.47E-01	1019.56	-0.11	0.12	-0.95	3.45E-01	4.68E-01	1019.56	0.13	0.12	1.07	2.86E-01	8.37E-01	1019.56	-0.31	0.12	-2.53	1.14E-02	2.70E-02	1019.56	0.07	0.13	0.5	6.16E-01	1.00E+00	1019.56	-0.37	0.12	-3.03	2.42E-03	7.18E-03	1067.49	0.22	0.11	1.97	4.85E-02	9.20E-02	1067.49	-0.2
Solyc01g006810.4.1	E3 ubiquitin-protein ligase RHF2A-like (AHRD V3.3 *** A0A2I4GY35_9ROSI)	K19043	-	-	-	102.37	0.16	0.25	0.65	5.17E-01	6.91E-01	102.37	1.32	0.24	5.54	3.05E-08	2.18E-07	102.37	0.01	0.23	0.04	9.65E-01	1.00E+00	102.37	0.65	0.24	2.67	7.68E-03	1.91E-02	102.37	0.18	0.25	0.74	4.61E-01	1.00E+00	102.37	1.35	0.24	5.66	1.54E-08	1.24E-07	149.26	1.64	0.22	7.36	1.90E-13	2.70E-12	149.26	2.45
Solyc01g006820.2.1	Unknown protein	-	-	-	-	127.15	0.79	0.67	1.19	2.35E-01	4.24E-01	127.15	0.03	0.62	0.05	9.58E-01	9.78E-01	127.15	-0.12	0.62	-0.2	8.41E-01	9.91E-01	127.15	-0.33	0.62	-0.54	5.91E-01	6.99E-01	127.15	0.31	0.67	0.46	6.47E-01	1.00E+00	127.15	0.51	0.62	0.82	4.14E-01	5.41E-01	430.4	3.84	0.56	6.92	4.62E-12	5.55E-11	430.4	3.6
Solyc01g006830.3.1	Protein WVD2-like 1 (AHRD V3.3 *** A0A2G3AXV0_CAPCH)	-	-	-	-	740.89	0.45	0.24	1.87	6.10E-02	1.65E-01	740.89	0.19	0.22	0.86	3.91E-01	5.15E-01	740.89	0.07	0.22	0.3	7.68E-01	9.83E-01	740.89	0.11	0.22	0.49	6.25E-01	7.27E-01	740.89	-0.1	0.24	-0.43	6.71E-01	1.00E+00	740.89	-0.17	0.22	-0.77	4.39E-01	5.65E-01	867.8	0.84	0.2	4.15	3.39E-05	1.42E-04	867.8	0.67
Solyc01g006840.3.1	Calcium-dependent protein kinase (AHRD V3.3 *** B8QUH1_GOSHI)	K13412	CPK; calcium-dependent protein kinase [EC:2.7.11.1]	sly04626 (Plant-pathogen interaction)	-	0.11	0	6.23	0	1.00E+00	NA	0.11	1.93	5.73	0.34	7.37E-01	NA	0.11	0	5.77	0	1.00E+00	NA	0.11	0	5.77	0	1.00E+00	NA	0.11	0	6.23	0	1.00E+00	NA	0.11	0	5.77	0	1.00E+00	NA	0.13	0	6.45	0	1.00E+00	NA	0.13	0.86
Solyc01g006845.1.1	Unknown protein	-	-	-	-	0	NA	NA	NA	NA	NA	0	NA	NA	NA	NA	NA	0	NA	NA	NA	NA	NA	0	NA	NA	NA	NA	NA	0	NA	NA	NA	NA	NA	0	NA	NA	NA	NA	NA	0	NA	NA	NA	NA	NA	0	NA
Solyc01g006850.1.1	Pentatricopeptide repeat (AHRD V3.3 *** A0A200Q9W7_9MAGN)	-	-	-	-	14.68	0.13	0.41	0.31	7.55E-01	8.64E-01	14.68	0.09	0.35	0.24	8.09E-01	8.74E-01	14.68	-0.9	0.43	-2.13	3.36E-02	3.71E-01	14.68	-0.49	0.37	-1.3	1.93E-01	2.96E-01	14.68	-0.44	0.43	-1.01	3.13E-01	1.00E+00	14.68	-0.45	0.38	-1.19	2.34E-01	3.48E-01	19.91	1.3	0.33	3.94	8.13E-05	3.17E-04	19.91	0.89
Solyc01g006860.3.1	Co-chaperone, HscB-like protein (AHRD V3.3 *** A8IK66_CHLRE)	K04082	-	-	-	189.33	-0.29	0.19	-1.53	1.25E-01	2.78E-01	189.33	0.11	0.18	0.6	5.47E-01	6.63E-01	189.33	-0.2	0.18	-1.13	2.58E-01	8.17E-01	189.33	0.21	0.18	1.18	2.37E-01	3.49E-01	189.33	0.12	0.19	0.63	5.27E-01	1.00E+00	189.33	0.45	0.18	2.55	1.07E-02	2.63E-02	183.89	-0.73	0.17	-4.34	1.44E-05	6.50E-05	183.89	-0.25
Solyc01g006870.4.1	Polyketide cyclase/dehydrase/lipid transport superfamily protein (AHRD V3.3 *** F4K3U5_ARATH)	-	-	-	-	392.35	0.3	0.16	1.89	5.88E-02	1.61E-01	392.35	1.35	0.15	9.04	1.60E-19	4.30E-18	392.35	0.06	0.15	0.43	6.66E-01	9.65E-01	392.35	0.9	0.15	5.93	2.99E-09	2.24E-08	392.35	0.06	0.16	0.4	6.90E-01	1.00E+00	392.35	0.78	0.15	5.1	3.35E-07	2.16E-06	424.37	0.31	0.14	2.2	2.77E-02	5.74E-02	424.37	1.12
Solyc01g006880.4.1	Histone-lysine N-methyltransferase ATXR7 (AHRD V3.3 *-* A0A2G3AXS4_CAPCH)	-	-	-	-	454.87	-1.08	0.58	-1.86	6.35E-02	1.70E-01	454.87	-0.45	0.54	-0.84	4.03E-01	5.26E-01	454.87	0.08	0.54	0.15	8.78E-01	9.94E-01	454.87	-0.72	0.54	-1.35	1.78E-01	2.77E-01	454.87	-0.11	0.58	-0.19	8.49E-01	1.00E+00	454.87	-1.03	0.54	-1.92	5.47E-02	1.06E-01	472.33	0.18	0.49	0.36	7.16E-01	7.95E-01	472.33	-0.74
Solyc01g006890.3.1	EEIG1/EHBP1 N-terminal domain (AHRD V3.3 *** A0A200Q9Q9_9MAGN)	-	-	-	-	195.08	4.17	0.32	12.99	1.43E-38	1.22E-35	195.08	5.75	0.33	17.54	7.07E-69	4.72E-66	195.08	-0.05	0.33	-0.16	8.73E-01	9.93E-01	195.08	0.76	0.35	2.16	3.08E-02	6.40E-02	195.08	-0.26	0.36	-0.73	4.68E-01	1.00E+00	195.08	1.5	0.34	4.35	1.33E-05	6.46E-05	675.23	6.1	0.31	19.81	2.59E-87	7.29E-84	675.23	7.32
Solyc01g006900.3.1	MD-2-related lipid recognition domain-containing protein / ML domain-containing protein (AHRD V3.3 *** A0A2U1NF61_ARTAN)	-	-	-	-	5149.89	1.5	0.29	5.09	3.51E-07	6.50E-06	5149.89	1.81	0.27	6.62	3.56E-11	3.69E-10	5149.89	0.05	0.27	0.17	8.66E-01	9.93E-01	5149.89	1.31	0.27	4.8	1.60E-06	8.23E-06	5149.89	0.35	0.29	1.19	2.34E-01	1.00E+00	5149.89	1.15	0.27	4.22	2.46E-05	1.14E-04	6088.23	1.24	0.26	4.84	1.33E-06	7.17E-06	6088.23	1.95
Solyc01g006910.4.1	RING/U-box superfamily protein (AHRD V3.3 *** A0A2U1MY73_ARTAN)	-	-	-	-	0	NA	NA	NA	NA	NA	0	NA	NA	NA	NA	NA	0	NA	NA	NA	NA	NA	0	NA	NA	NA	NA	NA	0	NA	NA	NA	NA	NA	0	NA	NA	NA	NA	NA	0	NA	NA	NA	NA	NA	0	NA
Solyc01g006920.4.1	Pentatricopeptide repeat-containing protein (AHRD V3.3 *** A0A2G2XTB6_CAPBA)	-	-	-	-	9.84	-1.51	0.78	-1.93	5.31E-02	1.49E-01	9.84	-0.47	0.62	-0.76	4.48E-01	5.69E-01	9.84	-0.35	0.66	-0.53	5.99E-01	9.53E-01	9.84	0.02	0.61	0.03	9.74E-01	9.91E-01	9.84	-0.66	0.72	-0.92	3.57E-01	1.00E+00	9.84	-0.95	0.64	-1.48	1.39E-01	2.30E-01	11.15	0.52	0.56	0.93	3.50E-01	4.66E-01	11.15	-0.12
Solyc01g006930.3.1	Nuclear transcription factor Y subunit A-4 (AHRD V3.3 *** A0A2G2XTD6_CAPBA)	K08064	-	-	-	601.92	0.49	0.4	1.23	2.20E-01	4.06E-01	601.92	2.46	0.38	6.52	7.01E-11	7.00E-10	601.92	0.59	0.37	1.57	1.15E-01	6.28E-01	601.92	2.64	0.38	6.99	2.77E-12	2.96E-11	601.92	0.71	0.4	1.78	7.54E-02	7.78E-01	601.92	2.89	0.38	7.65	1.97E-14	3.25E-13	563.37	-0.66	0.35	-1.89	5.84E-02	1.08E-01	563.37	1.57
Solyc01g006940.4.1	RNA-binding protein CP33, chloroplastic (AHRD V3.3 *-* A0A1J3GQ27_NOCCA)	K11294	-	-	-	420.03	-0.71	0.28	-2.57	1.01E-02	4.22E-02	420.03	-0.3	0.26	-1.14	2.56E-01	3.71E-01	420.03	0.05	0.26	0.19	8.46E-01	9.91E-01	420.03	1.69	0.26	6.48	9.01E-11	8.19E-10	420.03	0.11	0.28	0.42	6.76E-01	1.00E+00	420.03	1.48	0.26	5.69	1.30E-08	1.05E-07	388.7	-1.36	0.24	-5.66	1.50E-08	1.10E-07	388.7	0.13
Solyc01g006950.3.1	syntaxin-121-like (AHRD V3.3 *** A0A2I4H4W7_9ROSI)	K08486	STX1B_2_3; syntaxin 1B/2/3	sly04130 (SNARE interactions in vesicular transport)	-	54.47	4.09	0.93	4.4	1.09E-05	1.34E-04	54.47	3.61	0.86	4.19	2.82E-05	1.21E-04	54.47	-0.51	0.9	-0.57	5.71E-01	9.46E-01	54.47	-0.07	0.88	-0.08	9.38E-01	9.66E-01	54.47	-0.07	0.96	-0.07	9.45E-01	1.00E+00	54.47	1.32	0.87	1.52	1.29E-01	2.16E-01	96.94	3.65	0.93	3.93	8.39E-05	3.26E-04	96.94	4.6
Solyc01g006960.3.1	Trafficking protein particle complex subunit 8 (AHRD V3.3 *** A0A1J3IJK6_NOCCA)	K20305	-	-	-	681.09	-0.37	0.26	-1.45	1.46E-01	3.08E-01	681.09	0.05	0.24	0.22	8.25E-01	8.87E-01	681.09	-0.01	0.24	-0.05	9.60E-01	1.00E+00	681.09	-0.11	0.24	-0.45	6.50E-01	7.48E-01	681.09	0.01	0.26	0.03	9.75E-01	1.00E+00	681.09	-0.19	0.24	-0.81	4.15E-01	5.42E-01	764.82	0.48	0.21	2.22	2.62E-02	5.46E-02	764.82	0.36
Solyc01g006970.4.1	RNA helicase family protein (AHRD V3.3 *** A0A2U1PBZ9_ARTAN)	K14442	DHX36; ATP-dependent RNA helicase DHX36 [EC:3.6.4.13]	sly03018 (RNA degradation)	-	867.44	-0.52	0.26	-1.99	4.71E-02	1.37E-01	867.44	-0.71	0.24	-2.94	3.29E-03	9.03E-03	867.44	0.02	0.24	0.09	9.30E-01	9.98E-01	867.44	-0.21	0.24	-0.88	3.78E-01	5.00E-01	867.44	0.08	0.26	0.32	7.51E-01	1.00E+00	867.44	-0.48	0.24	-1.99	4.68E-02	9.30E-02	833.37	-0.74	0.22	-3.35	8.21E-04	2.58E-03	833.37	-0.94
Solyc01g006980.4.1	Malonyl CoA-acyl carrier protein transacylase containing protein, expressed (AHRD V3.3 *** Q10MS3_ORYSJ)	K00645	fabD; [acyl-carrier-protein] S-malonyltransferase [EC:2.3.1.39]	sly00061 (Fatty acid biosynthesis)	-	352.46	-0.32	0.22	-1.47	1.40E-01	3.00E-01	352.46	-0.44	0.21	-2.14	3.25E-02	6.65E-02	352.46	-0.04	0.2	-0.2	8.40E-01	9.91E-01	352.46	0.54	0.2	2.63	8.57E-03	2.10E-02	352.46	0.19	0.22	0.88	3.80E-01	1.00E+00	352.46	0.67	0.2	3.28	1.05E-03	3.44E-03	404.96	0.42	0.19	2.23	2.57E-02	5.37E-02	404.96	0.97
Solyc01g006990.4.1	F-box family protein (AHRD V3.3 *** E5GBH4_CUCME)	K10293	-	-	-	476.93	0.38	0.15	2.52	1.19E-02	4.83E-02	476.93	-0.11	0.14	-0.8	4.23E-01	5.46E-01	476.93	0.14	0.14	0.99	3.25E-01	8.59E-01	476.93	-0.85	0.14	-6.18	6.35E-10	5.18E-09	476.93	-0.06	0.15	-0.37	7.13E-01	1.00E+00	476.93	-0.74	0.14	-5.38	7.41E-08	5.34E-07	502.76	0.26	0.14	1.84	6.62E-02	1.20E-01	502.76	-0.29
Solyc01g007000.4.1	RING-type E3 ubiquitin transferase (AHRD V3.3 *** Q3HLY8_CAPAN)	-	-	-	-	0.58	0.75	4.1	0.18	8.54E-01	NA	0.58	1.98	3.65	0.54	5.87E-01	NA	0.58	0	3.8	0	1.00E+00	NA	0.58	-2	3.77	-0.53	5.95E-01	NA	0.58	0	4.1	0	1.00E+00	NA	0.58	-0.13	3.74	-0.03	9.72E-01	NA	3.15	3.12	2.2	1.42	1.56E-01	2.45E-01	3.15	4.97
Solyc01g007010.2.1	RING-type E3 ubiquitin transferase (AHRD V3.3 *** Q3HLY8_CAPAN)	-	-	-	-	0.48	0	4.43	0	1.00E+00	NA	0.48	1.18	3.98	0.3	7.67E-01	NA	0.48	0.56	4.1	0.14	8.92E-01	NA	0.48	0.12	4.03	0.03	9.76E-01	NA	0.48	0	4.43	0	1.00E+00	NA	0.48	-0.57	4.07	-0.14	8.89E-01	NA	1.54	2.19	2.33	0.94	3.47E-01	4.62E-01	1.54	3.73
Solyc01g007020.4.1	RING-type E3 ubiquitin transferase (AHRD V3.3 *** Q3HLY8_CAPAN)	-	-	-	-	2.68	4.57	2.23	2.05	4.02E-02	1.22E-01	2.68	0.98	1.85	0.53	5.96E-01	7.06E-01	2.68	0	2.31	0	1.00E+00	1.00E+00	2.68	-1.2	1.9	-0.63	5.28E-01	6.43E-01	2.68	0.67	2.49	0.27	7.87E-01	1.00E+00	2.68	-3.91	2.1	-1.86	6.25E-02	1.19E-01	17.77	6.84	1.46	4.69	2.77E-06	1.41E-05	17.77	4.66
Solyc01g007030.3.1	RING-type E3 ubiquitin transferase (AHRD V3.3 *** Q3HLY8_CAPAN)	-	-	-	-	1.53	4.21	2.34	1.8	7.19E-02	1.86E-01	1.53	3.24	2.2	1.47	1.40E-01	2.29E-01	1.53	0	2.39	0	1.00E+00	NA	1.53	-0.25	2.39	-0.11	9.16E-01	9.50E-01	1.53	0	2.59	0	1.00E+00	NA	1.53	3.82	2.19	1.74	8.16E-02	1.48E-01	5.74	5.2	1.59	3.27	1.07E-03	3.26E-03	5.74	6.61
Solyc01g007040.4.1	RING-type E3 ubiquitin transferase (AHRD V3.3 *-* A0A2G3AY39_CAPCH)	-	-	-	-	0.98	3.49	2.46	1.42	1.56E-01	3.23E-01	0.98	2.66	2.3	1.16	2.46E-01	3.60E-01	0.98	0	2.48	0	1.00E+00	NA	0.98	1.72	2.35	0.73	4.64E-01	5.83E-01	0.98	0	2.68	0	1.00E+00	NA	0.98	2.51	2.32	1.08	2.78E-01	3.98E-01	5.23	5.54	1.58	3.5	4.58E-04	1.52E-03	5.23	6.5
Solyc01g007050.3.1	RING-type E3 ubiquitin transferase (AHRD V3.3 *** A0A2G3AY50_CAPCH)	-	-	-	-	1.74	5.05	2.1	2.41	1.61E-02	6.14E-02	1.74	2.21	2	1.11	2.68E-01	3.84E-01	1.74	-0.88	2.22	-0.4	6.90E-01	NA	1.74	-0.2	2.2	-0.09	9.26E-01	9.57E-01	1.74	0.74	2.34	0.32	7.51E-01	NA	1.74	-0.16	2.19	-0.07	9.41E-01	9.71E-01	2.75	3.3	1.78	1.85	6.46E-02	1.18E-01	2.75	3.99
Solyc01g007060.3.1	BTB/POZ domain-containing protein (AHRD V3.3 *** A0A2G3AY53_CAPCH)	-	-	-	-	247.26	0.72	0.17	4.24	2.23E-05	2.48E-04	247.26	1.05	0.15	6.85	7.20E-12	8.12E-11	247.26	0.11	0.16	0.68	4.99E-01	9.28E-01	247.26	-0.12	0.16	-0.78	4.34E-01	5.56E-01	247.26	0.06	0.17	0.34	7.32E-01	1.00E+00	247.26	-0.02	0.16	-0.14	8.85E-01	9.32E-01	281.71	0.92	0.15	6.2	5.77E-10	5.28E-09	281.71	0.75
Solyc01g007070.3.1	BEL1-like homeodomain protein 3 (AHRD V3.3 *** A0A2G3AY56_CAPCH)	-	-	-	-	4416.52	-0.41	0.25	-1.59	1.11E-01	2.55E-01	4416.52	0.33	0.24	1.39	1.65E-01	2.61E-01	4416.52	-0.03	0.24	-0.13	8.99E-01	9.95E-01	4416.52	0.3	0.24	1.26	2.09E-01	3.16E-01	4416.52	0.21	0.25	0.85	3.98E-01	1.00E+00	4416.52	0.69	0.24	2.95	3.17E-03	9.13E-03	4440.18	-0.15	0.22	-0.68	4.97E-01	6.08E-01	4440.18	-0.04
Solyc01g007080.3.1	Aluminum-activated malate transporter (AHRD V3.3 *** A0A2U1PS47_ARTAN)	-	-	-	-	0	NA	NA	NA	NA	NA	0	NA	NA	NA	NA	NA	0	NA	NA	NA	NA	NA	0	NA	NA	NA	NA	NA	0	NA	NA	NA	NA	NA	0	NA	NA	NA	NA	NA	0	NA	NA	NA	NA	NA	0	NA
Solyc01g007090.1.1	Aluminum-activated malate transporter (AHRD V3.3 *** A0A200Q9N0_9MAGN)	-	-	-	-	0	NA	NA	NA	NA	NA	0	NA	NA	NA	NA	NA	0	NA	NA	NA	NA	NA	0	NA	NA	NA	NA	NA	0	NA	NA	NA	NA	NA	0	NA	NA	NA	NA	NA	0	NA	NA	NA	NA	NA	0	NA
Solyc01g007100.3.1	Digalactosyldiacylglycerol synthase 1, chloroplastic (AHRD V3.3 *** A0A1U8EIN3_CAPAN)	K09480	DGD; digalactosyldiacylglycerol synthase [EC:2.4.1.241]	sly00561 (Glycerolipid metabolism)	-	271.06	-0.15	0.38	-0.4	6.91E-01	8.24E-01	271.06	1.6	0.36	4.42	9.88E-06	4.59E-05	271.06	0.51	0.36	1.43	1.54E-01	6.98E-01	271.06	2.13	0.36	5.87	4.36E-09	3.19E-08	271.06	0.21	0.38	0.55	5.85E-01	1.00E+00	271.06	1.49	0.36	4.1	4.21E-05	1.85E-04	267.7	-0.42	0.32	-1.31	1.89E-01	2.86E-01	267.7	1.3
Solyc01g007110.3.1	LRAT-like domain (AHRD V3.3 *** A0A200Q9S3_9MAGN)	-	-	-	-	976.41	-0.24	0.23	-1.01	3.14E-01	5.13E-01	976.41	-0.72	0.22	-3.3	9.74E-04	3.05E-03	976.41	0.24	0.22	1.11	2.69E-01	8.26E-01	976.41	-0.19	0.22	-0.88	3.77E-01	4.99E-01	976.41	-0.03	0.23	-0.14	8.92E-01	1.00E+00	976.41	-0.12	0.22	-0.54	5.89E-01	7.04E-01	1050.74	0	0.22	-0.01	9.93E-01	9.97E-01	1050.74	0.21
Solyc01g007120.3.1	Protein serine/threonine kinase (AHRD V3.3 *** F4J3A9_ARATH)	K07179	RIOK2; RIO kinase 2 [EC:2.7.11.1]	sly03008 (Ribosome biogenesis in eukaryotes)	-	385.1	-0.1	0.12	-0.85	3.95E-01	5.90E-01	385.1	-0.25	0.11	-2.24	2.52E-02	5.35E-02	385.1	0.22	0.11	1.98	4.77E-02	4.42E-01	385.1	-0.26	0.11	-2.28	2.25E-02	4.88E-02	385.1	-0.1	0.12	-0.85	3.93E-01	1.00E+00	385.1	-0.21	0.11	-1.85	6.39E-02	1.21E-01	388.86	-0.24	0.1	-2.39	1.67E-02	3.71E-02	388.86	-0.32
Solyc01g007130.3.1	Receptor protein kinase (AHRD V3.3 *** A0A2R6R7M6_ACTCH)	-	-	-	-	222.66	-0.33	0.19	-1.72	8.56E-02	2.11E-01	222.66	-0.48	0.22	-2.22	2.67E-02	5.61E-02	222.66	0.27	0.17	1.55	1.21E-01	6.41E-01	222.66	2.56	0.2	13.07	4.95E-39	3.81E-37	222.66	0.62	0.18	3.35	7.97E-04	5.87E-02	222.66	2.24	0.2	11.37	5.72E-30	3.38E-28	251.35	0.44	0.21	2.14	3.27E-02	6.60E-02	251.35	2.39
Solyc01g007140.3.1	ARM repeat superfamily protein (AHRD V3.3 *** AT5G06350.2)	K14827	-	-	-	72.31	-0.22	0.31	-0.72	4.73E-01	6.56E-01	72.31	-0.32	0.26	-1.2	2.30E-01	3.41E-01	72.31	0.19	0.28	0.69	4.89E-01	9.24E-01	72.31	-0.81	0.27	-2.99	2.83E-03	7.89E-03	72.31	-0.25	0.3	-0.82	4.11E-01	1.00E+00	72.31	-0.48	0.27	-1.79	7.33E-02	1.36E-01	85.4	0.96	0.25	3.78	1.58E-04	5.78E-04	85.4	0.18
Solyc01g007150.3.1	Coatomer subunit beta (AHRD V3.3 *** A0A1U8EGF1_CAPAN)	K17301	-	-	-	1012.45	-0.27	0.17	-1.57	1.17E-01	2.65E-01	1012.45	-0.28	0.16	-1.74	8.11E-02	1.45E-01	1012.45	0.06	0.16	0.36	7.17E-01	9.73E-01	1012.45	-0.54	0.16	-3.33	8.73E-04	2.72E-03	1012.45	-0.12	0.17	-0.69	4.93E-01	1.00E+00	1012.45	-0.36	0.16	-2.21	2.71E-02	5.85E-02	1190.05	0.7	0.15	4.77	1.83E-06	9.62E-06	1190.05	0.38
Solyc01g007160.4.1	protein CHROMOSOME TRANSMISSION FIDELITY 7 (AHRD V3.3 *** A0A2I4GQF6_9ROSI)	K11268	-	-	-	2.38	1.05	1.11	0.94	3.45E-01	5.43E-01	2.38	1.51	1.25	1.2	2.29E-01	3.40E-01	2.38	0.7	1.06	0.67	5.06E-01	9.29E-01	2.38	1.89	1.25	1.52	1.30E-01	2.14E-01	2.38	-1.85	1.45	-1.27	2.03E-01	1.00E+00	2.38	1.11	1.3	0.85	3.93E-01	5.19E-01	3.24	1.63	0.9	1.81	7.01E-02	1.26E-01	3.24	2.48
Solyc01g007170.4.1	C2 calcium/lipid-binding plant phosphoribosyltransferase family protein (AHRD V3.3 *** A0A061F065_THECC)	-	-	-	-	0.68	1.75	3.34	0.52	6.00E-01	NA	0.68	1.46	3.1	0.47	6.37E-01	7.40E-01	0.68	1.21	3.14	0.38	7.00E-01	NA	0.68	3.02	3.03	1	3.19E-01	4.40E-01	0.68	3.28	3.24	1.01	3.12E-01	NA	0.68	1.19	3.14	0.38	7.06E-01	NA	0.95	1.87	2.24	0.84	4.02E-01	NA	0.95	3.8
Solyc01g007180.3.1	Spc97/Spc98 family of spindle pole body (SBP) component (AHRD V3.3 *** A0A2K3MUW2_TRIPR)	-	-	-	-	131.66	-0.23	0.32	-0.74	4.60E-01	6.46E-01	131.66	-0.86	0.29	-2.93	3.41E-03	9.33E-03	131.66	-0.14	0.29	-0.49	6.24E-01	9.57E-01	131.66	-0.25	0.29	-0.85	3.96E-01	5.18E-01	131.66	0.17	0.31	0.54	5.90E-01	1.00E+00	131.66	-0.09	0.29	-0.32	7.49E-01	8.32E-01	123.77	-0.83	0.28	-3	2.73E-03	7.51E-03	123.77	-1.21
Solyc01g007190.3.1	Unknown protein	-	-	-	-	47.46	0.6	0.47	1.26	2.08E-01	3.91E-01	47.46	0.51	0.43	1.19	2.35E-01	3.46E-01	47.46	-1.23	0.46	-2.66	7.72E-03	1.55E-01	47.46	-1.65	0.45	-3.65	2.64E-04	9.21E-04	47.46	-1.23	0.5	-2.47	1.37E-02	3.39E-01	47.46	-0.78	0.44	-1.77	7.67E-02	1.41E-01	49.58	0.06	0.42	0.15	8.82E-01	9.21E-01	49.58	-0.43
Solyc01g007200.2.1	Unknown protein	-	-	-	-	16.52	1.43	0.6	2.39	1.67E-02	6.34E-02	16.52	4.33	0.74	5.84	5.35E-09	4.25E-08	16.52	-0.96	0.61	-1.56	1.18E-01	6.33E-01	16.52	1.26	0.8	1.58	1.15E-01	1.94E-01	16.52	0.69	0.61	1.13	2.59E-01	1.00E+00	16.52	3.02	0.76	3.99	6.75E-05	2.86E-04	22.59	2.02	0.55	3.65	2.60E-04	9.12E-04	22.59	3.96
Solyc01g007210.3.1	Unknown protein	-	-	-	-	0.24	0	6.23	0	1.00E+00	NA	0.24	3.11	5.7	0.55	5.85E-01	NA	0.24	0	5.77	0	1.00E+00	NA	0.24	0	5.77	0	1.00E+00	NA	0.24	0	6.23	0	1.00E+00	NA	0.24	0	5.77	0	1.00E+00	NA	0.22	0	6.45	0	1.00E+00	NA	0.22	0.09
Solyc01g007220.4.1	Late embryogenesis abundant (LEA) hydroxyproline-rich glycoprotein family (AHRD V3.3 *** Q9SVC8_ARATH)	-	-	-	-	4053.25	0.07	0.15	0.45	6.51E-01	7.96E-01	4053.25	0.34	0.14	2.38	1.75E-02	3.91E-02	4053.25	-0.19	0.14	-1.33	1.82E-01	7.36E-01	4053.25	0.79	0.14	5.52	3.30E-08	2.15E-07	4053.25	-0.12	0.15	-0.77	4.43E-01	1.00E+00	4053.25	0.54	0.14	3.78	1.59E-04	6.25E-04	4175.31	-0.29	0.14	-2.13	3.33E-02	6.70E-02	4175.31	0.56
Solyc01g007230.4.1	Late embryogenesis abundant (LEA) hydroxyproline-rich glycoprotein family (AHRD V3.3 *** A0A2U1KP17_ARTAN)	-	-	-	-	118.19	-0.12	0.25	-0.46	6.43E-01	7.90E-01	118.19	0.3	0.23	1.33	1.84E-01	2.84E-01	118.19	-0.41	0.24	-1.72	8.63E-02	5.67E-01	118.19	-0.75	0.24	-3.18	1.47E-03	4.37E-03	118.19	-0.12	0.25	-0.47	6.35E-01	1.00E+00	118.19	-0.03	0.23	-0.13	9.01E-01	9.43E-01	127	0.15	0.21	0.72	4.70E-01	5.84E-01	127	0.09
Solyc01g007240.3.1	Late embryogenesis abundant (LEA) hydroxyproline-rich glycoprotein family (AHRD V3.3 *** O82294_ARATH)	-	-	-	-	0.61	0.75	3.76	0.2	8.41E-01	NA	0.61	-2.84	3.38	-0.84	4.01E-01	NA	0.61	1.49	3.46	0.43	6.66E-01	NA	0.61	-0.12	3.27	-0.04	9.71E-01	NA	0.61	0	3.76	0	1.00E+00	NA	0.61	-2.47	3.38	-0.73	4.64E-01	NA	0.6	1.21	2.89	0.42	6.76E-01	NA	0.6	-2.21
Solyc01g007250.4.1	U3 small nucleolar ribonucleoprotein imp4 (BRIX domain-containing protein) (AHRD V3.3 *** A0A166XUR7_9PEZI)	K14561	IMP4; U3 small nucleolar ribonucleoprotein protein IMP4	sly03008 (Ribosome biogenesis in eukaryotes)	-	147.68	0.02	0.17	0.12	9.02E-01	9.49E-01	147.68	-0.31	0.14	-2.19	2.89E-02	6.01E-02	147.68	-0.21	0.16	-1.35	1.78E-01	7.32E-01	147.68	-0.73	0.15	-4.96	7.17E-07	3.89E-06	147.68	-0.17	0.17	-1.02	3.09E-01	1.00E+00	147.68	-0.49	0.15	-3.32	8.99E-04	2.98E-03	174.51	0.82	0.14	5.87	4.46E-09	3.56E-08	174.51	0.27
Solyc01g007260.3.1	Double Clp-N motif-containing P-loop nucleoside triphosphate hydrolases superfamily protein (AHRD V3.3 *** A0A2U1KPR9_ARTAN)	-	-	-	-	9.7	0.77	0.61	1.25	2.11E-01	3.95E-01	9.7	-0.67	0.64	-1.05	2.95E-01	4.15E-01	9.7	0.31	0.58	0.53	5.97E-01	9.53E-01	9.7	0.33	0.61	0.54	5.87E-01	6.96E-01	9.7	0.79	0.61	1.29	1.96E-01	1.00E+00	9.7	0.27	0.61	0.43	6.65E-01	7.66E-01	9.15	-0.54	0.59	-0.92	3.58E-01	4.74E-01	9.15	-0.54
Solyc01g007263.1.1	Cytokinin riboside 5'-monophosphate phosphoribohydrolase (AHRD V3.3 *** A0A0A1WDM2_NICAT)	-	-	-	-	0.07	-1.69	6.23	-0.27	7.86E-01	NA	0.07	0	5.77	0	1.00E+00	NA	0.07	-1.64	5.76	-0.28	7.76E-01	NA	0.07	0	5.77	0	1.00E+00	NA	0.07	-1.77	6.23	-0.28	7.76E-01	NA	0.07	0	5.77	0	1.00E+00	NA	0.16	0.64	6.41	0.1	9.20E-01	NA	0.16	0
Solyc01g007267.1.1	Pentatricopeptide repeat (AHRD V3.3 *** A0A200Q9X6_9MAGN)	-	-	-	-	47.25	-0.75	0.44	-1.71	8.67E-02	2.13E-01	47.25	-0.81	0.39	-2.09	3.70E-02	7.43E-02	47.25	0.37	0.39	0.95	3.42E-01	8.68E-01	47.25	-0.47	0.39	-1.22	2.24E-01	3.34E-01	47.25	0.33	0.42	0.79	4.29E-01	1.00E+00	47.25	-0.84	0.39	-2.13	3.33E-02	6.98E-02	46.88	-0.36	0.39	-0.92	3.58E-01	4.73E-01	46.88	-0.77
Solyc01g007740.4.1	2-Cys peroxiredoxin (AHRD V3.3 *** G1JT83_VITVI)	K03386	-	-	-	1291.8	-0.67	0.22	-3.04	2.36E-03	1.31E-02	1291.8	-1.88	0.2	-9.2	3.60E-20	1.02E-18	1291.8	-0.27	0.2	-1.34	1.79E-01	7.33E-01	1291.8	-0.69	0.2	-3.37	7.56E-04	2.39E-03	1291.8	0.22	0.22	1	3.18E-01	1.00E+00	1291.8	-0.14	0.2	-0.68	4.94E-01	6.18E-01	1194.77	-0.98	0.19	-5.07	4.03E-07	2.37E-06	1194.77	-1.79
Solyc01g007750.3.1	Mitochondrial transcription termination factor family protein (AHRD V3.3 *** O64685_ARATH)	K15032	-	-	-	158.71	0.14	0.26	0.55	5.83E-01	7.43E-01	158.71	-0.12	0.24	-0.51	6.10E-01	7.18E-01	158.71	-0.23	0.24	-0.94	3.48E-01	8.70E-01	158.71	-0.02	0.24	-0.07	9.47E-01	9.72E-01	158.71	-0.17	0.26	-0.63	5.28E-01	1.00E+00	158.71	-0.15	0.25	-0.6	5.50E-01	6.68E-01	154.12	-0.62	0.23	-2.69	7.12E-03	1.75E-02	154.12	-0.58
Solyc01g007760.3.1	Transcription factor E2FA (AHRD V3.3 *** A0A2G2XS87_CAPBA)	K06620	-	-	-	381.68	0.97	0.2	4.93	8.32E-07	1.40E-05	381.68	0.13	0.18	0.74	4.59E-01	5.80E-01	381.68	-0.14	0.19	-0.73	4.65E-01	9.18E-01	381.68	-1.3	0.18	-7.16	8.36E-13	9.42E-12	381.68	-0.24	0.2	-1.21	2.25E-01	1.00E+00	381.68	-1.32	0.18	-7.22	5.04E-13	6.98E-12	407.16	0.84	0.17	5.04	4.71E-07	2.74E-06	407.16	-0.63
Solyc01g007770.2.1	hypothetical protein (AHRD V3.3 *** AT5G06280.3)	-	-	-	-	226.94	1.4	0.3	4.6	4.13E-06	5.75E-05	226.94	1.33	0.28	4.74	2.11E-06	1.11E-05	226.94	0.11	0.29	0.4	6.90E-01	9.68E-01	226.94	-0.34	0.29	-1.21	2.26E-01	3.37E-01	226.94	0.2	0.31	0.66	5.10E-01	1.00E+00	226.94	0.89	0.28	3.15	1.66E-03	5.13E-03	259.07	1.38	0.27	5.2	2.02E-07	1.25E-06	259.07	0.92
Solyc01g007780.4.1	HVA22-like protein (AHRD V3.3 *** A0A2G3AY13_CAPCH)	K17338	-	-	-	37.74	2.35	0.45	5.2	2.01E-07	4.02E-06	37.74	1.93	0.42	4.64	3.51E-06	1.78E-05	37.74	0	0.45	0	9.96E-01	1.00E+00	37.74	-0.24	0.44	-0.54	5.86E-01	6.95E-01	37.74	-0.16	0.49	-0.34	7.36E-01	1.00E+00	37.74	1.15	0.42	2.72	6.46E-03	1.71E-02	43.38	1.84	0.38	4.78	1.73E-06	9.15E-06	43.38	1.26
Solyc01g007790.4.1	alpha/beta-Hydrolases superfamily protein (AHRD V3.3 *** AT3G11620.8)	-	-	-	-	230.33	0.04	0.22	0.2	8.41E-01	9.16E-01	230.33	-0.61	0.2	-3.09	1.98E-03	5.73E-03	230.33	-0.11	0.2	-0.55	5.82E-01	9.49E-01	230.33	-0.71	0.2	-3.57	3.60E-04	1.22E-03	230.33	0.18	0.22	0.85	3.95E-01	1.00E+00	230.33	-0.15	0.2	-0.77	4.39E-01	5.65E-01	221.18	-0.41	0.19	-2.17	2.97E-02	6.09E-02	221.18	-1.14
Solyc01g007800.3.1	ovate family protein 2	-	-	-	-	0.08	0.75	6.23	0.12	9.04E-01	NA	0.08	0.91	5.77	0.16	8.75E-01	NA	0.08	0	5.77	0	1.00E+00	NA	0.08	0	5.77	0	1.00E+00	NA	0.08	0	6.23	0	1.00E+00	NA	0.08	0	5.77	0	1.00E+00	NA	0.2	1.71	6.43	0.27	7.90E-01	NA	0.2	1.38
Solyc01g007810.1.1	ovate family protein 3	-	-	-	-	5.87	7.01	1.44	4.86	1.20E-06	1.93E-05	5.87	6.86	1.39	4.94	7.89E-07	4.49E-06	5.87	0	1.72	0	1.00E+00	1.00E+00	5.87	0	1.72	0	1.00E+00	1.00E+00	5.87	0	1.86	0	1.00E+00	1.00E+00	5.87	0	1.72	0	1.00E+00	1.00E+00	12.41	7.43	1.11	6.68	2.46E-11	2.70E-10	12.41	7.34
Solyc01g007830.2.1	Condensin complex subunit 2 (AHRD V3.3 *-* A0A2G3C0A3_CAPCH)	-	-	-	-	0.52	-2.52	2.49	-1.01	3.12E-01	NA	0.52	0.78	2.32	0.34	7.35E-01	NA	0.52	-0.94	2.26	-0.42	6.78E-01	NA	0.52	1.4	2.28	0.61	5.41E-01	NA	0.52	-0.26	2.36	-0.11	9.13E-01	NA	0.52	-0.86	2.39	-0.36	7.19E-01	NA	0.52	-2.52	2.38	-1.06	2.90E-01	NA	0.52	1.37
Solyc01g007840.3.1	Polynucleotidyl transferase, ribonuclease H-like superfamily protein (AHRD V3.3 *** A0A2U1M9A7_ARTAN)	K12581	CNOT7_8; CCR4-NOT transcription complex subunit 7/8	sly03018 (RNA degradation)	-	256.48	0.42	0.37	1.13	2.57E-01	4.49E-01	256.48	0	0.34	0	9.97E-01	1.00E+00	256.48	-0.07	0.34	-0.2	8.41E-01	9.91E-01	256.48	-0.19	0.34	-0.56	5.75E-01	6.85E-01	256.48	-0.08	0.37	-0.21	8.33E-01	1.00E+00	256.48	0.22	0.34	0.65	5.19E-01	6.40E-01	276.06	0.35	0.31	1.13	2.58E-01	3.67E-01	276.06	0.19
Solyc01g007850.2.1	Pentatricopeptide repeat (AHRD V3.3 *** A0A200QMV9_9MAGN)	-	-	-	-	153.91	-0.83	0.59	-1.42	1.57E-01	3.24E-01	153.91	-0.34	0.54	-0.63	5.30E-01	6.47E-01	153.91	0	0.54	0	9.98E-01	1.00E+00	153.91	-1.12	0.54	-2.06	3.91E-02	7.87E-02	153.91	-0.26	0.59	-0.44	6.59E-01	1.00E+00	153.91	-1.08	0.54	-1.99	4.68E-02	9.31E-02	155.21	-0.15	0.5	-0.3	7.62E-01	8.30E-01	155.21	-0.98
Solyc01g007860.3.1	Ubiquitin-conjugating enzyme variant (AHRD V3.3 *** C8CP48_CITSI)	K10704	-	-	-	2917.78	-0.43	0.34	-1.24	2.15E-01	3.99E-01	2917.78	0.28	0.32	0.89	3.71E-01	4.95E-01	2917.78	-0.32	0.32	-1	3.17E-01	8.55E-01	2917.78	1.01	0.32	3.18	1.47E-03	4.38E-03	2917.78	-0.38	0.34	-1.11	2.69E-01	1.00E+00	2917.78	0.62	0.32	1.96	5.06E-02	9.93E-02	2925.48	-0.58	0.29	-2.01	4.49E-02	8.63E-02	2925.48	0.31
Solyc01g007870.3.1	hypothetical protein (AHRD V3.3 *** AT5G06270.2)	-	-	-	-	18.35	1.63	0.59	2.77	5.53E-03	2.62E-02	18.35	1.09	0.56	1.96	5.01E-02	9.65E-02	18.35	0.34	0.57	0.61	5.43E-01	9.40E-01	18.35	0.29	0.57	0.5	6.16E-01	7.20E-01	18.35	0.51	0.6	0.84	4.00E-01	1.00E+00	18.35	-0.27	0.59	-0.46	6.47E-01	7.51E-01	23.72	1.73	0.5	3.47	5.12E-04	1.68E-03	23.72	1.56
Solyc01g007880.4.1	Phosphatidylinositol 4-phosphate 5-kinase (AHRD V3.3 *-* D7KW77_ARALL)	-	-	-	-	163.13	-0.51	0.3	-1.68	9.26E-02	2.24E-01	163.13	-1.37	0.28	-4.91	9.25E-07	5.19E-06	163.13	0.33	0.28	1.2	2.29E-01	7.91E-01	163.13	-0.49	0.28	-1.77	7.66E-02	1.38E-01	163.13	0.04	0.3	0.15	8.81E-01	1.00E+00	163.13	-1	0.28	-3.57	3.52E-04	1.29E-03	164.97	-0.19	0.26	-0.75	4.52E-01	5.66E-01	164.97	-0.79
Solyc01g007890.3.1	Protein indeterminate-domain 5, chloroplastic (AHRD V3.3 *-* A0A2G3AYF3_CAPCH)	-	-	-	-	6.69	0.15	0.76	0.2	8.42E-01	9.16E-01	6.69	-3.16	0.76	-4.19	2.84E-05	1.22E-04	6.69	0.01	0.71	0.01	9.93E-01	1.00E+00	6.69	-1.88	0.69	-2.73	6.24E-03	1.59E-02	6.69	-1.52	0.87	-1.75	8.06E-02	7.96E-01	6.69	-3.68	0.85	-4.31	1.60E-05	7.66E-05	6.16	-0.51	0.68	-0.75	4.56E-01	5.70E-01	6.16	-3.75
Solyc01g007900.4.1	Tobamovirus multiplication protein 3 (AHRD V3.3 *** A0A2G3CF46_CAPCH)	-	-	-	-	362.69	-0.5	0.17	-2.94	3.24E-03	1.70E-02	362.69	-0.63	0.15	-4.2	2.62E-05	1.13E-04	362.69	-0.13	0.16	-0.81	4.16E-01	8.98E-01	362.69	-1.13	0.15	-7.39	1.48E-13	1.81E-12	362.69	-0.17	0.17	-1.04	3.00E-01	1.00E+00	362.69	-1.38	0.15	-8.89	6.03E-19	1.51E-17	348.45	-0.69	0.15	-4.67	3.03E-06	1.54E-05	348.45	-1.39
Solyc01g007910.3.1	succinyl-CoA ligase alpha 1 subunit	K01899	LSC1; succinyl-CoA synthetase alpha subunit [EC:6.2.1.4 6.2.1.5]	sly00020 (Citrate cycle (TCA cycle)), sly00640 (Propanoate metabolism)	-	681.58	0.35	0.18	1.9	5.76E-02	1.58E-01	681.58	-0.3	0.17	-1.78	7.47E-02	1.35E-01	681.58	-0.12	0.17	-0.72	4.74E-01	9.22E-01	681.58	-0.45	0.17	-2.61	8.93E-03	2.18E-02	681.58	-0.07	0.18	-0.35	7.23E-01	1.00E+00	681.58	-0.45	0.17	-2.61	8.95E-03	2.26E-02	849.83	1.06	0.16	6.48	9.15E-11	9.28E-10	849.83	0.63
Solyc01g007920.2.1	Isochorismatase-like (AHRD V3.3 *** A0A200QJT4_9MAGN)	-	-	-	-	886.1	-0.65	0.23	-2.8	5.16E-03	2.48E-02	886.1	-0.6	0.22	-2.78	5.36E-03	1.39E-02	886.1	0.11	0.21	0.54	5.91E-01	9.52E-01	886.1	0.56	0.21	2.6	9.24E-03	2.25E-02	886.1	0.27	0.23	1.15	2.49E-01	1.00E+00	886.1	0.78	0.21	3.62	2.94E-04	1.10E-03	806.3	-1.28	0.2	-6.27	3.61E-10	3.41E-09	806.3	-1.07
Solyc01g007930.4.1	F-box protein (AHRD V3.3 *** A0A2G2XSM3_CAPBA)	-	-	-	-	408.8	-0.33	0.35	-0.95	3.41E-01	5.39E-01	408.8	-1.19	0.32	-3.68	2.33E-04	8.39E-04	408.8	0.01	0.32	0.02	9.85E-01	1.00E+00	408.8	-0.49	0.32	-1.53	1.25E-01	2.08E-01	408.8	-0.19	0.35	-0.54	5.92E-01	1.00E+00	408.8	-1.16	0.32	-3.58	3.42E-04	1.25E-03	378.63	-1.17	0.3	-3.94	8.23E-05	3.20E-04	378.63	-1.66
Solyc01g007940.4.1	Alanine aminotransferase 2 (AHRD V3.3 *** A0A2G2YVW4_CAPAN)	K14272	GGAT; glutamate--glyoxylate aminotransferase [EC:2.6.1.4 2.6.1.2 2.6.1.44]	sly00710 (Carbon fixation in photosynthetic organisms), sly00630 (Glyoxylate and dicarboxylate metabolism), sly00260 (Glycine, serine and threonine metabolism), sly00250 (Alanine, aspartate and glutamate metabolism), sly00220 (Arginine biosynthesis)	-	3.98	4.02	2.19	1.84	6.61E-02	1.75E-01	3.98	3.6	2.08	1.73	8.43E-02	1.49E-01	3.98	-1.91	2.28	-0.84	4.02E-01	8.95E-01	3.98	1.76	2.11	0.83	4.06E-01	5.28E-01	3.98	-2.76	2.48	-1.11	2.65E-01	1.00E+00	3.98	-1.49	2.31	-0.64	5.19E-01	6.41E-01	3.72	1.14	2.27	0.51	6.13E-01	7.10E-01	3.72	0.94
Solyc01g007950.4.1	Peroxidase (AHRD V3.3 *** K4ASZ3_SOLLC)	-	-	-	-	82.56	0.97	0.35	2.79	5.19E-03	2.49E-02	82.56	1.71	0.36	4.76	1.92E-06	1.02E-05	82.56	0.58	0.32	1.81	7.07E-02	5.26E-01	82.56	2.2	0.36	6.18	6.50E-10	5.29E-09	82.56	0.48	0.35	1.37	1.71E-01	9.94E-01	82.56	1.53	0.36	4.22	2.44E-05	1.13E-04	92.34	0.87	0.32	2.69	7.20E-03	1.77E-02	92.34	2.09
Solyc01g007960.3.1	Cysteine-rich receptor-like protein kinase 2 (AHRD V3.3 *** A0A2G2YVX5_CAPAN)	-	-	-	-	15.4	6.41	1.28	5.01	5.52E-07	9.74E-06	15.4	3.82	1	3.81	1.38E-04	5.21E-04	15.4	1.36	1.32	1.03	3.02E-01	8.44E-01	15.4	-0.87	1.12	-0.77	4.40E-01	5.61E-01	15.4	0.82	1.43	0.57	5.66E-01	1.00E+00	15.4	0.43	1.06	0.4	6.86E-01	7.83E-01	18.75	4.44	1.16	3.83	1.29E-04	4.80E-04	18.75	3.5
Solyc01g007970.2.1	Cysteine-rich receptor-like protein kinase 2 (AHRD V3.3 *** A0A2G2YVX5_CAPAN)	-	-	-	-	0.74	2.67	2.16	1.24	2.16E-01	NA	0.74	0.33	1.82	0.18	8.54E-01	9.09E-01	0.74	0	2.18	0	1.00E+00	NA	0.74	-3.03	2.03	-1.49	1.36E-01	2.23E-01	0.74	2.49	2.17	1.15	2.51E-01	NA	0.74	-1.49	2.01	-0.74	4.58E-01	NA	0.94	3.29	1.81	1.82	6.93E-02	NA	0.94	-0.37
Solyc01g007980.4.1	Cysteine-rich receptor-like protein kinase 2 (AHRD V3.3 *** A0A2G2YVX5_CAPAN)	-	-	-	-	605.02	-0.39	0.39	-0.99	3.23E-01	5.22E-01	605.02	0.77	0.37	2.08	3.79E-02	7.58E-02	605.02	0.22	0.37	0.6	5.47E-01	9.41E-01	605.02	2.02	0.37	5.49	4.01E-08	2.58E-07	605.02	-0.03	0.39	-0.07	9.47E-01	1.00E+00	605.02	0.52	0.37	1.42	1.57E-01	2.53E-01	586.98	-0.73	0.36	-2.01	4.42E-02	8.52E-02	586.98	0.7
Solyc01g007990.4.1	Cysteine-rich receptor-like protein kinase 2 (AHRD V3.3 *** A0A2G2XSC5_CAPBA)	-	-	-	-	233.11	1.77	0.23	7.6	3.03E-14	2.71E-12	233.11	1.03	0.21	4.87	1.12E-06	6.24E-06	233.11	0.03	0.22	0.15	8.83E-01	9.94E-01	233.11	-0.8	0.22	-3.64	2.71E-04	9.45E-04	233.11	-0.12	0.24	-0.52	6.04E-01	1.00E+00	233.11	-0.79	0.22	-3.62	2.95E-04	1.10E-03	307.63	1.82	0.29	6.23	4.71E-10	4.38E-09	307.63	1.25
Solyc01g008000.3.1	ADP-ribosylation factor (AHRD V3.3 *** A0A2U1LV56_ARTAN)	K07937	ARF1; ADP-ribosylation factor 1	sly04144 (Endocytosis)	-	7204.23	0.05	0.21	0.22	8.29E-01	9.10E-01	7204.23	-0.32	0.2	-1.64	1.02E-01	1.75E-01	7204.23	-0.27	0.2	-1.39	1.64E-01	7.14E-01	7204.23	-0.01	0.2	-0.07	9.41E-01	9.68E-01	7204.23	0.01	0.21	0.03	9.74E-01	1.00E+00	7204.23	-0.07	0.2	-0.36	7.21E-01	8.10E-01	7024.54	-0.6	0.18	-3.31	9.31E-04	2.88E-03	7024.54	-0.57
Solyc01g008010.3.1	DUF220 domain-containing protein (AHRD V3.3 *** A0A1Q3AZ34_CEPFO)	-	-	-	-	113.16	0.37	0.21	1.81	6.99E-02	1.82E-01	113.16	1.12	0.21	5.36	8.37E-08	5.57E-07	113.16	0.03	0.19	0.14	8.92E-01	9.95E-01	113.16	1.21	0.21	5.76	8.37E-09	5.92E-08	113.16	0.09	0.21	0.42	6.76E-01	1.00E+00	113.16	1.16	0.21	5.51	3.65E-08	2.77E-07	134.83	0.63	0.18	3.52	4.38E-04	1.46E-03	134.83	1.96
Solyc01g008020.4.1	Equilibrative nucleotide transporter 1 (AHRD V3.3 *** A0A2G3AYC6_CAPCH)	K15014	-	-	-	26.59	0.56	0.48	1.17	2.41E-01	4.30E-01	26.59	2.28	0.62	3.67	2.43E-04	8.71E-04	26.59	0.35	0.44	0.79	4.32E-01	9.06E-01	26.59	2.94	0.61	4.79	1.69E-06	8.65E-06	26.59	0.39	0.48	0.82	4.12E-01	1.00E+00	26.59	1.92	0.64	3.02	2.52E-03	7.44E-03	41.75	1.6	0.46	3.46	5.40E-04	1.77E-03	41.75	4.71
Solyc01g008040.1.1	F-box protein (AHRD V3.3 *** A0A2K3P6V3_TRIPR)	-	-	-	-	0.57	-1.7	2.61	-0.65	5.16E-01	NA	0.57	0.3	2.22	0.13	8.93E-01	NA	0.57	0.76	2.31	0.33	7.42E-01	NA	0.57	-2.25	2.36	-0.96	3.39E-01	NA	0.57	-1.78	2.61	-0.68	4.96E-01	NA	0.57	-0.01	2.28	0	9.98E-01	NA	0.5	-0.99	2.66	-0.37	7.09E-01	NA	0.5	-2.63
Solyc01g008050.4.1	TRICHOME BIREFRINGENCE-LIKE 27 (AHRD V3.3 *** A0A2U1P3B7_ARTAN)	-	-	-	-	0.33	0.75	3.92	0.19	8.47E-01	NA	0.33	0	3.63	0	1.00E+00	NA	0.33	0.56	3.63	0.15	8.78E-01	NA	0.33	2.58	3.54	0.73	4.65E-01	NA	0.33	0	3.92	0	1.00E+00	NA	0.33	1.76	3.59	0.49	6.25E-01	NA	0.58	3.06	2.76	1.11	2.69E-01	NA	0.58	2.46
Solyc01g008060.3.1	Ribonuclease H (AHRD V3.3 *** A0A2U1P3J3_ARTAN)	-	-	-	-	580.36	0.52	0.17	3.07	2.17E-03	1.22E-02	580.36	0.74	0.16	4.68	2.86E-06	1.47E-05	580.36	0.17	0.16	1.08	2.80E-01	8.34E-01	580.36	0.41	0.16	2.57	1.01E-02	2.44E-02	580.36	0.02	0.17	0.11	9.11E-01	1.00E+00	580.36	0.26	0.16	1.65	9.82E-02	1.73E-01	623.6	0.42	0.14	3.04	2.34E-03	6.55E-03	623.6	0.55
Solyc01g008070.3.1	Plant/MCA23-20 protein (AHRD V3.3 *** G7LJD0_MEDTR)	-	-	-	-	2148.69	-0.27	0.18	-1.53	1.25E-01	2.78E-01	2148.69	-1.09	0.16	-6.63	3.26E-11	3.38E-10	2148.69	-0.31	0.16	-1.89	5.87E-02	4.86E-01	2148.69	-1.15	0.16	-7.02	2.19E-12	2.37E-11	2148.69	-0.06	0.18	-0.36	7.21E-01	1.00E+00	2148.69	-1.26	0.16	-7.68	1.62E-14	2.69E-13	1957.71	-1.17	0.16	-7.2	5.84E-13	7.90E-12	1957.71	-2.25
Solyc01g008080.3.1	40S ribosomal protein S27 (AHRD V3.3 *** S8E0G1_9LAMI)	K02978	RP-S27e; small subunit ribosomal protein S27e	sly03010 (Ribosome)	-	3042.55	-0.49	0.31	-1.57	1.15E-01	2.62E-01	3042.55	0.28	0.29	0.96	3.39E-01	4.62E-01	3042.55	-0.28	0.29	-0.99	3.21E-01	8.57E-01	3042.55	1.39	0.29	4.85	1.26E-06	6.59E-06	3042.55	-0.03	0.31	-0.1	9.24E-01	1.00E+00	3042.55	1.18	0.29	4.11	3.93E-05	1.74E-04	2932.13	-0.92	0.27	-3.42	6.22E-04	2.01E-03	2932.13	0.35
Solyc01g008090.4.1	40S ribosomal protein S27 (AHRD V3.3 *** S8E0G1_9LAMI)	K02978	RP-S27e; small subunit ribosomal protein S27e	sly03010 (Ribosome)	-	817.75	0.29	0.32	0.89	3.73E-01	5.70E-01	817.75	-0.04	0.3	-0.12	9.05E-01	9.44E-01	817.75	-0.13	0.3	-0.44	6.59E-01	9.64E-01	817.75	0.13	0.3	0.43	6.70E-01	7.64E-01	817.75	-0.07	0.32	-0.23	8.18E-01	1.00E+00	817.75	0.29	0.3	0.96	3.36E-01	4.60E-01	948.53	0.9	0.28	3.24	1.21E-03	3.65E-03	948.53	0.5
Solyc01g008100.3.1	Transferring glycosyl group transferase (AHRD V3.3 *** Q8L9Q7_ARATH)	-	-	-	-	242.57	0.35	0.25	1.41	1.60E-01	3.27E-01	242.57	0.94	0.24	3.98	6.76E-05	2.70E-04	242.57	-0.34	0.23	-1.47	1.42E-01	6.76E-01	242.57	1.02	0.24	4.33	1.49E-05	6.59E-05	242.57	-0.09	0.25	-0.34	7.30E-01	1.00E+00	242.57	1.29	0.24	5.45	5.06E-08	3.76E-07	313.1	1.22	0.22	5.54	3.03E-08	2.12E-07	313.1	1.81
Solyc01g008110.4.1	Cytochrome P450 (AHRD V3.3 *** A0A200R3Q9_9MAGN)	K05917	CYP51; sterol 14alpha-demethylase [EC:1.14.14.154 1.14.15.36]	sly00100 (Steroid biosynthesis)	-	1955.6	0.1	0.16	0.6	5.47E-01	7.16E-01	1955.6	-0.85	0.14	-5.84	5.32E-09	4.23E-08	1955.6	-0.31	0.15	-2.14	3.25E-02	3.64E-01	1955.6	-1.41	0.15	-9.7	3.08E-22	8.03E-21	1955.6	-0.32	0.16	-2.01	4.40E-02	6.25E-01	1955.6	-1.34	0.15	-9.21	3.39E-20	9.63E-19	2870.98	2.09	0.16	12.7	5.55E-37	7.30E-35	2870.98	0.26
Solyc01g008120.4.1	Histone acetyltransferase HAC12 (AHRD V3.3 *** A0A1U8E264_CAPAN)	K04498	-	-	-	882.39	-0.11	0.34	-0.32	7.47E-01	8.59E-01	882.39	0.54	0.31	1.74	8.21E-02	1.46E-01	882.39	0.3	0.31	0.96	3.38E-01	8.66E-01	882.39	-0.24	0.31	-0.78	4.36E-01	5.57E-01	882.39	0.03	0.34	0.1	9.18E-01	1.00E+00	882.39	-0.53	0.31	-1.69	9.16E-02	1.63E-01	990.11	0.62	0.28	2.18	2.91E-02	5.98E-02	990.11	0.42
Solyc01g008130.4.1	Glutaredoxin-related protein (AHRD V3.3 *** A0A2U1PBW7_ARTAN)	-	-	-	-	217.73	0.04	0.21	0.19	8.48E-01	9.20E-01	217.73	2.05	0.24	8.63	6.33E-18	1.42E-16	217.73	0.51	0.19	2.65	8.13E-03	1.61E-01	217.73	2.98	0.23	12.72	4.41E-37	3.05E-35	217.73	0.31	0.21	1.51	1.32E-01	9.28E-01	217.73	2.6	0.24	10.98	4.56E-28	2.35E-26	215.6	-0.63	0.19	-3.37	7.61E-04	2.41E-03	215.6	2.53
Solyc01g008140.4.1	Phytosulfokine receptor 1 (AHRD V3.3 *** A0A2G2YWA1_CAPAN)	-	-	-	-	537.31	0.24	0.19	1.26	2.07E-01	3.89E-01	537.31	0.72	0.18	4.13	3.70E-05	1.55E-04	537.31	0.03	0.18	0.18	8.60E-01	9.93E-01	537.31	-0.2	0.18	-1.11	2.65E-01	3.82E-01	537.31	-0.05	0.19	-0.27	7.87E-01	1.00E+00	537.31	0.01	0.18	0.06	9.54E-01	9.79E-01	550.94	0.06	0.17	0.35	7.26E-01	8.02E-01	550.94	0
Solyc01g008150.1.1	Unknown protein	-	-	-	-	0.43	-0.58	4.53	-0.13	8.98E-01	NA	0.43	2.25	4.12	0.55	5.86E-01	NA	0.43	0.76	4.14	0.18	8.55E-01	NA	0.43	1.25	4.19	0.3	7.66E-01	NA	0.43	-1.62	4.53	-0.36	7.20E-01	NA	0.43	0.58	4.19	0.14	8.89E-01	NA	0.41	-0.83	4.11	-0.2	8.40E-01	NA	0.41	0.09
Solyc01g008160.4.1	Protein SLOW GREEN 1, chloroplastic (AHRD V3.3 *** A0A2G2YVV0_CAPAN)	-	-	-	-	204.06	-1.34	0.31	-4.29	1.80E-05	2.07E-04	204.06	-1.93	0.28	-6.82	8.90E-12	9.94E-11	204.06	-0.53	0.28	-1.85	6.43E-02	5.08E-01	204.06	-1.14	0.28	-4.08	4.56E-05	1.84E-04	204.06	-0.44	0.31	-1.44	1.50E-01	9.64E-01	204.06	-1.23	0.28	-4.39	1.13E-05	5.55E-05	190.81	-1.25	0.27	-4.55	5.29E-06	2.58E-05	190.81	-1.9
Solyc01g008170.3.1	Zinc finger transcription factor 5	-	-	-	-	669.1	0.36	0.16	2.21	2.68E-02	9.04E-02	669.1	-0.04	0.15	-0.27	7.89E-01	8.60E-01	669.1	0.19	0.15	1.29	1.98E-01	7.52E-01	669.1	-0.43	0.15	-2.92	3.56E-03	9.65E-03	669.1	-0.15	0.16	-0.94	3.49E-01	1.00E+00	669.1	-0.68	0.15	-4.53	5.98E-06	3.10E-05	714.45	0.26	0.14	1.94	5.26E-02	9.87E-02	714.45	-0.04
Solyc01g008180.3.1	Remorin (AHRD V3.3 *** A0A200QBN3_9MAGN)	-	-	-	-	196.74	0.5	0.27	1.84	6.54E-02	1.73E-01	196.74	-0.49	0.25	-1.95	5.12E-02	9.84E-02	196.74	0.13	0.25	0.51	6.07E-01	9.54E-01	196.74	-0.37	0.25	-1.48	1.40E-01	2.28E-01	196.74	-0.2	0.27	-0.72	4.70E-01	1.00E+00	196.74	-0.78	0.25	-3.08	2.07E-03	6.28E-03	224.8	0.74	0.25	2.99	2.76E-03	7.57E-03	224.8	0.14
Solyc01g008190.4.1	INO80 complex subunit D-like (AHRD V3.3 *-* A0A2K3PJC0_TRIPR)	-	-	-	-	67.64	-0.26	0.29	-0.89	3.75E-01	5.71E-01	67.64	-1.35	0.25	-5.29	1.20E-07	7.81E-07	67.64	0.04	0.27	0.16	8.71E-01	9.93E-01	67.64	-1.61	0.26	-6.16	7.13E-10	5.78E-09	67.64	0	0.29	0.01	9.93E-01	1.00E+00	67.64	-1.58	0.26	-6.02	1.75E-09	1.60E-08	67.32	-0.2	0.25	-0.77	4.44E-01	5.59E-01	67.32	-1.38
Solyc01g008200.3.1	INO80 complex subunit D-like (AHRD V3.3 *-* A0A2I4G7W4_9ROSI)	-	-	-	-	72.07	0.04	0.35	0.11	9.11E-01	9.55E-01	72.07	-0.41	0.32	-1.29	1.98E-01	3.03E-01	72.07	-0.37	0.33	-1.13	2.60E-01	8.19E-01	72.07	-0.99	0.32	-3.07	2.13E-03	6.09E-03	72.07	-0.12	0.35	-0.35	7.28E-01	1.00E+00	72.07	-0.47	0.32	-1.47	1.42E-01	2.33E-01	70.72	-0.38	0.32	-1.18	2.37E-01	3.43E-01	70.72	-1.01
Solyc01g008220.3.1	UPF0664 stress-induced protein C29B12.11c (AHRD V3.3 *** A0A1J3H3L4_NOCCA)	-	-	-	-	7.52	2.21	0.94	2.35	1.87E-02	6.89E-02	7.52	4.78	1.03	4.64	3.57E-06	1.80E-05	7.52	1.55	0.9	1.72	8.61E-02	5.67E-01	7.52	0.78	1.15	0.68	4.95E-01	6.13E-01	7.52	0.83	0.98	0.84	4.01E-01	1.00E+00	7.52	1.36	1.12	1.22	2.23E-01	3.34E-01	27.42	4.36	0.77	5.65	1.65E-08	1.20E-07	27.42	7.05
Solyc01g008230.4.1	TCP transcription factor 15	K16221	TCP21; transcription factor TCP21 (protein CCA1 HIKING EXPEDITION)	sly04712 (Circadian rhythm - plant)	-	1430.74	-1.08	0.24	-4.49	7.02E-06	9.11E-05	1430.74	-0.52	0.22	-2.33	1.96E-02	4.31E-02	1430.74	0.13	0.22	0.57	5.70E-01	9.46E-01	1430.74	1.15	0.22	5.15	2.60E-07	1.51E-06	1430.74	0.21	0.24	0.89	3.72E-01	1.00E+00	1430.74	1.05	0.22	4.71	2.47E-06	1.38E-05	1277.84	-1.79	0.21	-8.51	1.75E-17	4.04E-16	1277.84	-0.92
Solyc01g008240.4.1	Sugar transporter protein 9	-	-	-	-	0.08	-1.79	6.22	-0.29	7.73E-01	NA	0.08	0	5.77	0	1.00E+00	NA	0.08	-1.75	5.76	-0.3	7.62E-01	NA	0.08	0	5.77	0	1.00E+00	NA	0.08	-1.87	6.22	-0.3	7.63E-01	NA	0.08	0	5.77	0	1.00E+00	NA	0.07	-1.82	6.44	-0.28	7.78E-01	NA	0.07	0
Solyc01g008250.3.1	Thioredoxin (AHRD V3.3 *** A0A2U1L6U5_ARTAN)	-	-	-	-	345.01	-0.59	0.23	-2.58	9.94E-03	4.19E-02	345.01	-0.34	0.22	-1.54	1.24E-01	2.06E-01	345.01	0.42	0.21	2	4.59E-02	4.33E-01	345.01	1.47	0.22	6.8	1.02E-11	1.03E-10	345.01	0.34	0.23	1.48	1.40E-01	9.44E-01	345.01	1.63	0.22	7.51	5.81E-14	9.02E-13	310.87	-1.4	0.21	-6.55	5.95E-11	6.16E-10	310.87	-0.47
Solyc01g008260.4.1	E2F-associated phosphoprotein (AHRD V3.3 *** A0A2I4ECY9_9ROSI)	-	-	-	-	121.45	-0.1	0.25	-0.39	6.97E-01	8.27E-01	121.45	0.62	0.24	2.56	1.03E-02	2.47E-02	121.45	-0.18	0.24	-0.78	4.38E-01	9.08E-01	121.45	1.15	0.24	4.73	2.25E-06	1.13E-05	121.45	0	0.25	-0.01	9.94E-01	1.00E+00	121.45	0.89	0.24	3.63	2.87E-04	1.07E-03	119.01	-0.73	0.24	-3.02	2.53E-03	7.03E-03	119.01	0.45
Solyc01g008270.3.1	Prefoldin subunit 5 (AHRD V3.3 *** B6TVU2_MAIZE)	K04797	-	-	-	245.27	0.07	0.23	0.32	7.53E-01	8.63E-01	245.27	0.26	0.21	1.25	2.12E-01	3.19E-01	245.27	-0.07	0.21	-0.34	7.35E-01	9.78E-01	245.27	0.68	0.21	3.2	1.35E-03	4.05E-03	245.27	0	0.23	0	9.97E-01	1.00E+00	245.27	0.16	0.21	0.74	4.62E-01	5.87E-01	272.8	0.37	0.19	1.94	5.18E-02	9.74E-02	272.8	0.75
Solyc01g008280.4.1	Serine/threonine-protein phosphatase 2A activator (AHRD V3.3 *** A0A2G3AYA9_CAPCH)	K17605	-	-	-	547.16	-0.41	0.12	-3.34	8.41E-04	5.54E-03	547.16	-0.28	0.11	-2.53	1.15E-02	2.72E-02	547.16	-0.13	0.11	-1.14	2.55E-01	8.14E-01	547.16	-0.23	0.11	-2.09	3.65E-02	7.40E-02	547.16	0.11	0.12	0.92	3.60E-01	1.00E+00	547.16	0.12	0.11	1.1	2.70E-01	3.88E-01	571.45	-0.05	0.11	-0.41	6.78E-01	7.65E-01	571.45	-0.05
Solyc01g008290.3.1	Dihydroorotate dehydrogenase (quinone), mitochondrial (AHRD V3.3 *** A0A1U8E220_CAPAN)	K00254	DHODH; dihydroorotate dehydrogenase [EC:1.3.5.2]	sly00240 (Pyrimidine metabolism)	-	105.92	0.46	0.25	1.82	6.81E-02	1.79E-01	105.92	0.05	0.23	0.21	8.32E-01	8.92E-01	105.92	0.24	0.24	1.01	3.14E-01	8.53E-01	105.92	-0.38	0.23	-1.67	9.52E-02	1.66E-01	105.92	0.06	0.26	0.22	8.27E-01	1.00E+00	105.92	0.17	0.23	0.76	4.48E-01	5.74E-01	132.54	1.47	0.22	6.79	1.11E-11	1.28E-10	132.54	0.73
Solyc01g008300.2.1	HXXXD-type acyl-transferase family protein (AHRD V3.3 *** F4JBC7_ARATH)	-	-	-	-	24.34	0.08	0.44	0.18	8.60E-01	9.26E-01	24.34	1.86	0.42	4.48	7.41E-06	3.53E-05	24.34	0.08	0.41	0.2	8.39E-01	9.91E-01	24.34	0.69	0.43	1.6	1.11E-01	1.88E-01	24.34	0.2	0.44	0.45	6.54E-01	1.00E+00	24.34	0.94	0.43	2.17	2.98E-02	6.34E-02	38.96	1.93	0.39	4.98	6.50E-07	3.69E-06	38.96	2.85
Solyc01g008310.4.1	Phenylalanine--tRNA ligase beta subunit (AHRD V3.3 *** A0A0G2HIH6_9PEZI)	K01890	FARSB; phenylalanyl-tRNA synthetase beta chain [EC:6.1.1.20]	sly00970 (Aminoacyl-tRNA biosynthesis)	-	1444.35	-0.34	0.11	-3.06	2.22E-03	1.25E-02	1444.35	-0.23	0.1	-2.29	2.22E-02	4.80E-02	1444.35	-0.01	0.1	-0.13	8.98E-01	9.95E-01	1444.35	-0.19	0.1	-1.85	6.43E-02	1.19E-01	1444.35	-0.04	0.11	-0.33	7.38E-01	1.00E+00	1444.35	-0.33	0.1	-3.23	1.22E-03	3.90E-03	1488.99	-0.08	0.09	-0.84	4.01E-01	5.17E-01	1488.99	-0.28
Solyc01g008320.3.1	Shoot gravitropism 2 (SGR2) protein (AHRD V3.3 *** A0A072UJS6_MEDTR)	-	-	-	-	2086.75	-0.3	0.24	-1.26	2.08E-01	3.91E-01	2086.75	-0.16	0.22	-0.73	4.68E-01	5.88E-01	2086.75	0.25	0.22	1.15	2.50E-01	8.09E-01	2086.75	-0.41	0.22	-1.9	5.79E-02	1.10E-01	2086.75	0.14	0.24	0.6	5.47E-01	1.00E+00	2086.75	-0.23	0.22	-1.05	2.95E-01	4.16E-01	1897.03	-1.15	0.2	-5.76	8.50E-09	6.50E-08	1897.03	-1.56
Solyc01g008330.4.1	Biotin carboxylase (AHRD V3.3 *** B5LAS7_CAPAN)	K01961	accC; acetyl-CoA carboxylase, biotin carboxylase subunit [EC:6.4.1.2 6.3.4.14]	sly00620 (Pyruvate metabolism), sly00640 (Propanoate metabolism), sly00061 (Fatty acid biosynthesis)	-	570.25	-0.13	0.3	-0.42	6.77E-01	8.14E-01	570.25	-1.32	0.28	-4.73	2.27E-06	1.19E-05	570.25	-0.22	0.28	-0.8	4.24E-01	9.03E-01	570.25	-1.08	0.28	-3.87	1.08E-04	4.07E-04	570.25	0.12	0.3	0.41	6.82E-01	1.00E+00	570.25	-0.9	0.28	-3.22	1.30E-03	4.14E-03	643.57	0.66	0.26	2.53	1.13E-02	2.63E-02	643.57	-0.4
Solyc01g008340.3.1	L19 ribosomal protein	K02884	RP-L19; large subunit ribosomal protein L19	sly03010 (Ribosome)	-	288.67	-0.2	0.17	-1.21	2.27E-01	4.14E-01	288.67	-0.65	0.15	-4.36	1.32E-05	6.02E-05	288.67	-0.15	0.16	-0.93	3.52E-01	8.71E-01	288.67	-0.85	0.15	-5.62	1.94E-08	1.31E-07	288.67	-0.08	0.17	-0.46	6.47E-01	1.00E+00	288.67	-0.48	0.15	-3.18	1.45E-03	4.55E-03	317.24	0.42	0.15	2.88	3.92E-03	1.04E-02	317.24	-0.21
Solyc01g008360.3.1	RNA binding protein (AHRD V3.3 *** B3TLZ0_ELAGV)	K12833	SF3B14; pre-mRNA branch site protein p14	sly03040 (Spliceosome)	-	516.63	0.22	0.37	0.58	5.64E-01	7.29E-01	516.63	-0.49	0.35	-1.41	1.58E-01	2.52E-01	516.63	-0.03	0.35	-0.1	9.22E-01	9.98E-01	516.63	-0.18	0.35	-0.53	5.96E-01	7.03E-01	516.63	-0.03	0.37	-0.07	9.41E-01	1.00E+00	516.63	0.04	0.35	0.1	9.18E-01	9.55E-01	510.3	-0.27	0.32	-0.84	4.00E-01	5.15E-01	510.3	-0.61
Solyc01g008370.3.1	26S proteasome non-ATPase regulatory subunit 7 (AHRD V3.3 *** A0A2G3AYA8_CAPCH)	K03038	PSMD7; 26S proteasome regulatory subunit N8	sly03050 (Proteasome)	-	2323.59	0.17	0.17	1.03	3.01E-01	5.00E-01	2323.59	0.07	0.16	0.42	6.75E-01	7.71E-01	2323.59	-0.01	0.16	-0.04	9.68E-01	1.00E+00	2323.59	-0.11	0.16	-0.73	4.64E-01	5.83E-01	2323.59	-0.02	0.17	-0.12	9.08E-01	1.00E+00	2323.59	-0.27	0.16	-1.74	8.17E-02	1.48E-01	2385.09	-0.06	0.14	-0.43	6.67E-01	7.55E-01	2385.09	-0.17
Solyc01g008390.3.1	Hcr9-OR2C (AHRD V3.3 *** Q4VSU3_SOLPI)	-	-	-	-	0.2	0	6.23	0	1.00E+00	NA	0.2	-1.83	5.77	-0.32	7.51E-01	NA	0.2	0.56	5.77	0.1	9.23E-01	NA	0.2	-0.11	5.76	-0.02	9.84E-01	NA	0.2	0.67	6.23	0.11	9.14E-01	NA	0.2	-0.74	5.77	-0.13	8.98E-01	NA	0.19	0	6.45	0	1.00E+00	NA	0.19	-1.22
Solyc01g008400.3.1	Unknown protein	-	-	-	-	7.62	0.97	0.68	1.43	1.53E-01	3.18E-01	7.62	0.66	0.58	1.15	2.51E-01	3.66E-01	7.62	0.72	0.65	1.1	2.69E-01	8.26E-01	7.62	0.32	0.59	0.54	5.89E-01	6.97E-01	7.62	1.11	0.67	1.66	9.79E-02	8.44E-01	7.62	1.06	0.57	1.85	6.42E-02	1.21E-01	8.62	1.44	0.57	2.53	1.15E-02	2.66E-02	8.62	0.96
Solyc01g008410.3.1	Hcr9-OR2C (AHRD V3.3 *** Q4VSU3_SOLPI)	-	-	-	-	1.12	0.11	1.91	0.06	9.54E-01	9.77E-01	1.12	0.48	1.55	0.31	7.56E-01	8.35E-01	1.12	-0.92	1.84	-0.5	6.17E-01	NA	1.12	-0.81	1.75	-0.47	6.42E-01	7.42E-01	1.12	0.2	1.88	0.11	9.14E-01	NA	1.12	2.18	1.48	1.47	1.42E-01	2.34E-01	1.41	2.35	1.53	1.53	1.26E-01	2.06E-01	1.41	0.99
Solyc01g008420.3.1	Protein DETOXIFICATION (AHRD V3.3 *** S6BP63_TOBAC)	-	-	-	-	72.65	0.71	0.47	1.5	1.33E-01	2.89E-01	72.65	4.86	0.51	9.54	1.45E-21	4.74E-20	72.65	0.45	0.44	1.02	3.07E-01	8.47E-01	72.65	3.21	0.51	6.23	4.53E-10	3.75E-09	72.65	0.15	0.47	0.31	7.53E-01	1.00E+00	72.65	2.48	0.52	4.76	1.93E-06	1.10E-05	69.31	-0.06	0.4	-0.15	8.80E-01	9.19E-01	69.31	2.4
Solyc01g008425.1.1	Unknown protein	-	-	-	-	0	NA	NA	NA	NA	NA	0	NA	NA	NA	NA	NA	0	NA	NA	NA	NA	NA	0	NA	NA	NA	NA	NA	0	NA	NA	NA	NA	NA	0	NA	NA	NA	NA	NA	0	NA	NA	NA	NA	NA	0	NA
Solyc01g008440.3.1	Calcium-dependent protein kinase (AHRD V3.3 *** B2KTB2_WHEAT)	K13412	CPK; calcium-dependent protein kinase [EC:2.7.11.1]	sly04626 (Plant-pathogen interaction)	-	306.46	0.58	0.27	2.11	3.46E-02	1.09E-01	306.46	2.25	0.26	8.81	1.30E-18	3.15E-17	306.46	0.03	0.26	0.1	9.19E-01	9.97E-01	306.46	0.59	0.26	2.28	2.26E-02	4.90E-02	306.46	-0.04	0.28	-0.15	8.79E-01	1.00E+00	306.46	0.5	0.26	1.93	5.36E-02	1.04E-01	321.72	0.42	0.25	1.71	8.72E-02	1.51E-01	321.72	1.02
Solyc01g008450.1.1	2Fe-2S ferredoxin (AHRD V3.3 *-* A0A2G3AI40_CAPAN)	-	-	-	-	8.81	5.44	0.99	5.5	3.77E-08	8.99E-07	8.81	6.31	1.25	5.07	4.06E-07	2.42E-06	8.81	-2.98	1.39	-2.14	3.21E-02	3.62E-01	8.81	1.77	1.49	1.19	2.35E-01	3.47E-01	8.81	-3.1	1.53	-2.02	4.32E-02	6.18E-01	8.81	1.26	1.58	0.8	4.25E-01	5.52E-01	29.92	6.49	0.81	8.06	7.85E-16	1.50E-14	29.92	8.59
Solyc01g008460.3.1	2Fe-2S ferredoxin (AHRD V3.3 *** A0A2G3B9S5_CAPCH)	K22071	-	-	-	149	0.23	0.16	1.4	1.62E-01	3.30E-01	149	-1.01	0.15	-6.75	1.50E-11	1.62E-10	149	-0.5	0.16	-3.18	1.48E-03	5.19E-02	149	-0.68	0.15	-4.53	6.01E-06	2.82E-05	149	-0.39	0.17	-2.33	1.98E-02	4.19E-01	149	-0.62	0.15	-4.16	3.22E-05	1.45E-04	169.2	0.51	0.14	3.58	3.50E-04	1.19E-03	169.2	-0.09
Solyc01g008470.3.1	Translocation protein Sec62 (AHRD V3.3 *** A0A200QIN6_9MAGN)	K12275	SEC62; translocation protein SEC62	sly04141 (Protein processing in endoplasmic reticulum), sly03060 (Protein export)	-	87.36	0.52	0.36	1.45	1.46E-01	3.08E-01	87.36	0.76	0.33	2.29	2.19E-02	4.75E-02	87.36	0.24	0.33	0.71	4.78E-01	9.24E-01	87.36	0.26	0.34	0.77	4.39E-01	5.60E-01	87.36	0.05	0.36	0.15	8.79E-01	1.00E+00	87.36	0.95	0.33	2.85	4.38E-03	1.21E-02	105.06	1.15	0.29	3.93	8.41E-05	3.26E-04	105.06	1.21
Solyc01g008473.1.1	Unknown protein	-	-	-	-	0.03	0	6.23	0	1.00E+00	NA	0.03	0.21	5.77	0.04	9.70E-01	NA	0.03	0	5.77	0	1.00E+00	NA	0.03	0	5.77	0	1.00E+00	NA	0.03	0	6.23	0	1.00E+00	NA	0.03	0	5.77	0	1.00E+00	NA	0.02	0	6.45	0	1.00E+00	NA	0.02	0
Solyc01g008475.1.1	Unknown protein	-	-	-	-	0	NA	NA	NA	NA	NA	0	NA	NA	NA	NA	NA	0	NA	NA	NA	NA	NA	0	NA	NA	NA	NA	NA	0	NA	NA	NA	NA	NA	0	NA	NA	NA	NA	NA	0	NA	NA	NA	NA	NA	0	NA
Solyc01g008477.1.1	Unknown protein	-	-	-	-	0	NA	NA	NA	NA	NA	0	NA	NA	NA	NA	NA	0	NA	NA	NA	NA	NA	0	NA	NA	NA	NA	NA	0	NA	NA	NA	NA	NA	0	NA	NA	NA	NA	NA	0	NA	NA	NA	NA	NA	0	NA
Solyc01g008479.1.1	Unknown protein	-	-	-	-	0	NA	NA	NA	NA	NA	0	NA	NA	NA	NA	NA	0	NA	NA	NA	NA	NA	0	NA	NA	NA	NA	NA	0	NA	NA	NA	NA	NA	0	NA	NA	NA	NA	NA	0	NA	NA	NA	NA	NA	0	NA
Solyc01g008480.4.1	Pentatricopeptide repeat (AHRD V3.3 *** A0A200Q273_9MAGN)	-	-	-	-	500.86	-0.15	0.24	-0.62	5.33E-01	7.04E-01	500.86	0.11	0.22	0.49	6.26E-01	7.30E-01	500.86	0.5	0.22	2.29	2.20E-02	2.94E-01	500.86	0.36	0.22	1.64	1.01E-01	1.75E-01	500.86	0.24	0.24	1	3.16E-01	1.00E+00	500.86	0.1	0.22	0.48	6.32E-01	7.40E-01	482.85	-0.32	0.2	-1.58	1.15E-01	1.91E-01	482.85	-0.58
Solyc01g008490.4.1	Nuclear transcription factor Y subunit A-7 (AHRD V3.3 *** A0A2G2XP63_CAPBA)	K08064	-	-	-	316.29	-0.1	0.18	-0.56	5.78E-01	7.39E-01	316.29	-0.54	0.16	-3.33	8.77E-04	2.77E-03	316.29	0.12	0.17	0.75	4.56E-01	9.14E-01	316.29	-0.5	0.16	-3.08	2.10E-03	6.02E-03	316.29	0.04	0.18	0.25	8.06E-01	1.00E+00	316.29	-0.42	0.16	-2.6	9.33E-03	2.35E-02	302.22	-0.6	0.15	-3.92	8.99E-05	3.47E-04	302.22	-1.09
Solyc01g008500.4.1	Receptor-like protein kinase (AHRD V3.3 *** A0A2K3L8M9_TRIPR)	K04733	-	-	-	5.4	4.62	1.25	3.7	2.15E-04	1.75E-03	5.4	1.9	1.11	1.72	8.57E-02	1.52E-01	5.4	-1.24	1.53	-0.81	4.19E-01	9.01E-01	5.4	1.1	1.13	0.97	3.31E-01	4.53E-01	5.4	0.08	1.44	0.06	9.56E-01	1.00E+00	5.4	0.67	1.16	0.57	5.65E-01	6.83E-01	6.33	3.11	1.1	2.83	4.70E-03	1.22E-02	6.33	1.98
Solyc01g008510.3.1	photosystem II 5 kDa protein, chloroplastic-like (AHRD V3.3 *-* A0A2I4GVV4_9ROSI)	-	-	-	-	196.86	-2.9	0.64	-4.53	5.86E-06	7.83E-05	196.86	-3.9	0.6	-6.48	8.87E-11	8.74E-10	196.86	-1.78	0.59	-3.02	2.49E-03	7.43E-02	196.86	-0.9	0.59	-1.53	1.26E-01	2.08E-01	196.86	-1.44	0.63	-2.27	2.34E-02	4.60E-01	196.86	0.61	0.58	1.05	2.94E-01	4.14E-01	162.62	-6.06	0.64	-9.42	4.36E-21	1.52E-19	162.62	-5.74
Solyc01g008520.3.1	Homolog of X-ray repair cross complementing 2 (XRCC2) (AHRD V3.3 *** A0A1P8BBF2_ARATH)	K10879	XRCC2; DNA-repair protein XRCC2	sly03440 (Homologous recombination)	-	50.66	-1.74	0.55	-3.17	1.51E-03	9.02E-03	50.66	-1.99	0.52	-3.83	1.26E-04	4.78E-04	50.66	-0.3	0.49	-0.6	5.47E-01	9.41E-01	50.66	0.35	0.5	0.71	4.76E-01	5.95E-01	50.66	0.03	0.53	0.05	9.59E-01	1.00E+00	50.66	-0.78	0.51	-1.55	1.22E-01	2.07E-01	47.5	-1.41	0.48	-2.95	3.13E-03	8.50E-03	47.5	-1.06
Solyc01g008530.3.1	phenylacetaldehyde reductase 1	-	-	-	-	36.77	1.13	0.4	2.84	4.48E-03	2.21E-02	36.77	4.46	0.62	7.18	7.10E-13	9.02E-12	36.77	0.52	0.38	1.37	1.70E-01	7.20E-01	36.77	3.81	0.63	6.07	1.30E-09	1.02E-08	36.77	0.74	0.4	1.84	6.54E-02	7.44E-01	36.77	3.76	0.63	5.98	2.18E-09	1.96E-08	54.35	1.84	0.33	5.56	2.70E-08	1.90E-07	54.35	5.63
Solyc01g008540.4.1	Cinnamoyl-CoA reductase 1 (AHRD V3.3 *** A0A2G2XPA3_CAPBA)	-	-	-	-	20.93	2.61	0.71	3.67	2.40E-04	1.93E-03	20.93	9.44	1.08	8.71	3.10E-18	7.22E-17	20.93	-2.69	1.21	-2.22	2.61E-02	3.23E-01	20.93	0	1.49	0	1.00E+00	1.00E+00	20.93	-3.54	1.36	-2.61	8.93E-03	2.71E-01	20.93	2.25	1.3	1.72	8.49E-02	1.53E-01	21.07	2.42	1.28	1.89	5.93E-02	1.09E-01	21.07	6.86
Solyc01g008550.4.1	phenylacetaldehyde reductase 2	-	-	-	-	380.34	2.65	0.34	7.83	5.03E-15	5.12E-13	380.34	4.4	0.33	13.4	5.96E-41	8.21E-39	380.34	-0.14	0.32	-0.44	6.58E-01	9.63E-01	380.34	1.64	0.33	4.93	8.12E-07	4.37E-06	380.34	-0.37	0.34	-1.08	2.81E-01	1.00E+00	380.34	0.36	0.34	1.06	2.87E-01	4.07E-01	725.05	3.19	0.29	11.16	6.37E-29	4.65E-27	725.05	5.21
Solyc01g008560.3.1	NAD kinase (AHRD V3.3 *** F2Z9R4_NICBE)	K00858	ppnK; NAD+ kinase [EC:2.7.1.23]	sly00760 (Nicotinate and nicotinamide metabolism)	-	198.71	0.53	0.21	2.45	1.41E-02	5.56E-02	198.71	0.32	0.19	1.64	1.01E-01	1.74E-01	198.71	0.15	0.2	0.74	4.61E-01	9.16E-01	198.71	-0.47	0.2	-2.37	1.76E-02	3.95E-02	198.71	0.19	0.22	0.88	3.82E-01	1.00E+00	198.71	-0.55	0.2	-2.75	5.91E-03	1.58E-02	232.46	0.74	0.27	2.79	5.22E-03	1.34E-02	232.46	0.68
Solyc01g008570.1.1	Receptor-like protein kinase (AHRD V3.3 *** A0A2K3N885_TRIPR)	-	-	-	-	0	NA	NA	NA	NA	NA	0	NA	NA	NA	NA	NA	0	NA	NA	NA	NA	NA	0	NA	NA	NA	NA	NA	0	NA	NA	NA	NA	NA	0	NA	NA	NA	NA	NA	0	NA	NA	NA	NA	NA	0	NA
Solyc01g008580.1.1	Zinc transporter protein (AHRD V3.3 *** A5BDR3_VITVI)	K14709	-	-	-	0	NA	NA	NA	NA	NA	0	NA	NA	NA	NA	NA	0	NA	NA	NA	NA	NA	0	NA	NA	NA	NA	NA	0	NA	NA	NA	NA	NA	0	NA	NA	NA	NA	NA	0	NA	NA	NA	NA	NA	0	NA
Solyc01g008590.1.1	Zinc transporter protein (AHRD V3.3 *-* A5BDR3_VITVI)	-	-	-	-	0	NA	NA	NA	NA	NA	0	NA	NA	NA	NA	NA	0	NA	NA	NA	NA	NA	0	NA	NA	NA	NA	NA	0	NA	NA	NA	NA	NA	0	NA	NA	NA	NA	NA	0	NA	NA	NA	NA	NA	0	NA
Solyc01g008600.4.1	Zinc finger transcription factor 6	-	-	-	-	108.69	-0.94	0.29	-3.28	1.05E-03	6.69E-03	108.69	-0.83	0.25	-3.31	9.30E-04	2.92E-03	108.69	-0.72	0.26	-2.77	5.69E-03	1.27E-01	108.69	-0.66	0.25	-2.64	8.32E-03	2.05E-02	108.69	-0.33	0.28	-1.18	2.39E-01	1.00E+00	108.69	-0.89	0.25	-3.53	4.11E-04	1.48E-03	119.76	0.27	0.23	1.17	2.44E-01	3.51E-01	119.76	-0.41
Solyc01g008610.4.1	Glucan endo-1,3-beta-glucosidase (AHRD V3.3 *** E13D_TOBAC)	-	-	-	-	0	NA	NA	NA	NA	NA	0	NA	NA	NA	NA	NA	0	NA	NA	NA	NA	NA	0	NA	NA	NA	NA	NA	0	NA	NA	NA	NA	NA	0	NA	NA	NA	NA	NA	0	NA	NA	NA	NA	NA	0	NA
Solyc01g008620.4.1	Glucan endo-1,3-beta-glucosidase (AHRD V3.3 *** A0A1U8FGD7_CAPAN)	-	-	-	-	8.17	2.61	1.44	1.82	6.92E-02	1.81E-01	8.17	-0.98	1.29	-0.76	4.49E-01	5.71E-01	8.17	-4.26	1.68	-2.54	1.11E-02	1.95E-01	8.17	-3.57	1.37	-2.6	9.40E-03	2.28E-02	8.17	-4.38	1.85	-2.37	1.78E-02	3.91E-01	8.17	-2.03	1.31	-1.54	1.23E-01	2.08E-01	7.05	-1.68	1.47	-1.14	2.55E-01	3.63E-01	7.05	-3.45
Solyc01g008640.4.1	Cytochrome (AHRD V3.3 *** A0A1U8F0H8_CAPAN)	-	-	-	-	0.39	-1.78	5.17	-0.34	7.30E-01	NA	0.39	3.1	4.71	0.66	5.10E-01	NA	0.39	-1.02	4.79	-0.21	8.32E-01	NA	0.39	0	4.8	0	1.00E+00	NA	0.39	-1.86	5.17	-0.36	7.19E-01	NA	0.39	0.58	4.8	0.12	9.03E-01	NA	0.52	-0.09	3.97	-0.02	9.81E-01	NA	0.52	2.62
Solyc01g008650.3.1	Cytochrome (AHRD V3.3 *** A0A1U8F0H8_CAPAN)	-	-	-	-	0.04	0	6.23	0	1.00E+00	NA	0.04	-1.23	5.77	-0.21	8.31E-01	NA	0.04	0	5.77	0	1.00E+00	NA	0.04	-0.97	5.77	-0.17	8.66E-01	NA	0.04	0	6.23	0	1.00E+00	NA	0.04	-0.86	5.77	-0.15	8.82E-01	NA	0.06	0	6.45	0	1.00E+00	NA	0.06	-0.63
Solyc01g008660.4.1	F-box protein (AHRD V3.3 *** A0A2K3NCL9_TRIPR)	-	-	-	-	78.4	-0.56	0.39	-1.46	1.44E-01	3.05E-01	78.4	-1.24	0.36	-3.45	5.53E-04	1.84E-03	78.4	0.21	0.35	0.6	5.52E-01	9.42E-01	78.4	-0.22	0.35	-0.61	5.40E-01	6.54E-01	78.4	0.04	0.38	0.11	9.12E-01	1.00E+00	78.4	-0.71	0.36	-2	4.60E-02	9.18E-02	75.68	-0.59	0.33	-1.78	7.58E-02	1.35E-01	75.68	-1.11
Solyc01g008670.4.1	Cytochrome (AHRD V3.3 *** A0A1U8F0H8_CAPAN)	-	-	-	-	9.33	0.93	0.74	1.26	2.08E-01	3.91E-01	9.33	3.24	0.72	4.48	7.56E-06	3.59E-05	9.33	-1.37	0.79	-1.73	8.41E-02	5.63E-01	9.33	0.28	0.79	0.35	7.28E-01	8.11E-01	9.33	-1.21	0.84	-1.45	1.48E-01	9.61E-01	9.33	0.4	0.79	0.51	6.13E-01	7.24E-01	13.27	2.01	0.59	3.4	6.84E-04	2.19E-03	13.27	2.63
Solyc01g008680.4.1	S2 self-incompatibility locus-linked pollen 3.2 protein (AHRD V3.3 *** Q7XAE8_PETIN)	-	-	-	-	12.3	0.87	0.72	1.22	2.23E-01	4.10E-01	12.3	-1.3	0.51	-2.54	1.12E-02	2.65E-02	12.3	-1.98	0.95	-2.09	3.67E-02	3.89E-01	12.3	-2.65	0.55	-4.81	1.53E-06	7.88E-06	12.3	-0.52	0.81	-0.65	5.16E-01	1.00E+00	12.3	-4	0.64	-6.22	5.03E-10	4.93E-09	11.22	-0.26	0.72	-0.37	7.14E-01	7.93E-01	11.22	-2.69
Solyc01g008690.3.1	GDP-mannose transporter (AHRD V3.3 *** A0A1B0VP09_ARATH)	K15356	-	-	-	0.35	3.41	6.14	0.55	5.79E-01	NA	0.35	2.25	5.71	0.39	6.93E-01	NA	0.35	0	5.77	0	1.00E+00	NA	0.35	0	5.77	0	1.00E+00	NA	0.35	0	6.23	0	1.00E+00	NA	0.35	0	5.77	0	1.00E+00	NA	1.1	4.1	2.71	1.51	1.31E-01	2.13E-01	1.1	4.25
Solyc01g008700.4.1	MutS2 (AHRD V3.3 *** AT2G26840.1)	-	-	-	-	540.33	-2.59	0.28	-9.32	1.15E-20	3.04E-18	540.33	-1.36	0.25	-5.35	8.71E-08	5.77E-07	540.33	-1.55	0.25	-6.13	8.57E-10	2.67E-07	540.33	-0.62	0.25	-2.44	1.46E-02	3.34E-02	540.33	-0.58	0.27	-2.12	3.43E-02	5.54E-01	540.33	0.63	0.25	2.51	1.19E-02	2.90E-02	469.46	-3.07	0.24	-12.78	2.06E-37	2.83E-35	469.46	-2.29
Solyc01g008710.5.1.1	mannan endo-1,4-beta-mannosidase	K19355	MAN; mannan endo-1,4-beta-mannosidase [EC:3.2.1.78]	sly00051 (Fructose and mannose metabolism)	-	606.5	-9.69	0.94	-10.36	3.81E-25	1.41E-22	606.5	-7.63	0.81	-9.45	3.52E-21	1.11E-19	606.5	-9.11	0.81	-11.2	3.97E-29	1.36E-25	606.5	-5.66	0.75	-7.55	4.27E-14	5.52E-13	606.5	-4.11	0.78	-5.24	1.57E-07	6.75E-05	606.5	1.44	0.72	2	4.59E-02	9.17E-02	498.96	-8.33	0.73	-11.37	5.70E-30	4.54E-28	498.96	-6.85
Solyc01g008720.2.1	Mannan endo-1,4-beta-mannosidase 4 (AHRD V3.3 *** MAN4_SOLLC)	K19355	MAN; mannan endo-1,4-beta-mannosidase [EC:3.2.1.78]	sly00051 (Fructose and mannose metabolism)	-	0	NA	NA	NA	NA	NA	0	NA	NA	NA	NA	NA	0	NA	NA	NA	NA	NA	0	NA	NA	NA	NA	NA	0	NA	NA	NA	NA	NA	0	NA	NA	NA	NA	NA	0	NA	NA	NA	NA	NA	0	NA
Solyc01g008730.3.1	BZIP transcription factor (AHRD V3.3 *** E9N3N2_9POAL)	K14431	TGA; transcription factor TGA	sly04075 (Plant hormone signal transduction)	SA Signaling/Response	373.11	0	0.17	0	9.98E-01	1.00E+00	373.11	0.12	0.15	0.8	4.24E-01	5.47E-01	373.11	0.03	0.16	0.21	8.32E-01	9.90E-01	373.11	-0.51	0.16	-3.28	1.05E-03	3.21E-03	373.11	-0.19	0.17	-1.13	2.57E-01	1.00E+00	373.11	-0.64	0.16	-4.04	5.28E-05	2.28E-04	365.13	-0.37	0.15	-2.57	1.02E-02	2.41E-02	365.13	-0.78
Solyc01g008740.2.1	Calcium-dependent protein kinase (AHRD V3.3 *** B2KTB3_WHEAT)	K13412	CPK; calcium-dependent protein kinase [EC:2.7.11.1]	sly04626 (Plant-pathogen interaction)	-	0.1	-1.6	6.23	-0.26	7.97E-01	NA	0.1	0.21	5.77	0.04	9.70E-01	NA	0.1	-1.56	5.77	-0.27	7.87E-01	NA	0.1	0	5.77	0	1.00E+00	NA	0.1	-1.68	6.23	-0.27	7.87E-01	NA	0.1	0	5.77	0	1.00E+00	NA	0.08	-1.61	6.45	-0.25	8.02E-01	NA	0.08	0
Solyc01g008760.4.1	mediator-associated protein 2-like (AHRD V3.3 *** A0A1U8E6W4_CAPAN)	-	-	-	-	119.37	-0.18	0.26	-0.68	4.95E-01	6.73E-01	119.37	0.15	0.25	0.62	5.38E-01	6.54E-01	119.37	-0.03	0.24	-0.13	8.99E-01	9.95E-01	119.37	1.07	0.25	4.36	1.32E-05	5.87E-05	119.37	0.15	0.26	0.59	5.58E-01	1.00E+00	119.37	0.94	0.25	3.8	1.44E-04	5.71E-04	120.7	-0.37	0.22	-1.7	8.90E-02	1.54E-01	120.7	0.59
Solyc01g008770.3.1	Rho GTPase-activating protein 7 (AHRD V3.3 *** A0A2G3DEM8_CAPCH)	-	-	-	-	426.36	-0.1	0.28	-0.38	7.05E-01	8.32E-01	426.36	0.22	0.26	0.84	3.98E-01	5.22E-01	426.36	0.52	0.26	2.03	4.20E-02	4.16E-01	426.36	0.31	0.26	1.23	2.20E-01	3.29E-01	426.36	0.28	0.28	1	3.17E-01	1.00E+00	426.36	-0.02	0.26	-0.08	9.40E-01	9.71E-01	474.06	0.59	0.23	2.55	1.07E-02	2.50E-02	474.06	0.57
Solyc01g008780.3.1	Phospholipase A2 family protein (AHRD V3.3 *** AT4G29070.2)	-	-	-	-	1054.62	-0.42	0.18	-2.35	1.85E-02	6.86E-02	1054.62	-0.75	0.17	-4.49	7.24E-06	3.45E-05	1054.62	0.01	0.17	0.08	9.34E-01	9.98E-01	1054.62	-0.05	0.17	-0.31	7.56E-01	8.35E-01	1054.62	0.09	0.18	0.5	6.15E-01	1.00E+00	1054.62	0.33	0.17	1.98	4.72E-02	9.38E-02	945.15	-1.46	0.16	-8.93	4.37E-19	1.24E-17	945.15	-1.78
Solyc01g008790.4.1	Non-specific phospholipase C6 (AHRD V3.3 *** A0A2G3DF85_CAPCH)	K01114	plc; phospholipase C [EC:3.1.4.3]	sly00564 (Glycerophospholipid metabolism), sly00562 (Inositol phosphate metabolism), sly00565 (Ether lipid metabolism)	-	241.34	0.38	0.22	1.73	8.42E-02	2.09E-01	241.34	2.67	0.32	8.27	1.30E-16	2.50E-15	241.34	0.25	0.2	1.21	2.25E-01	7.87E-01	241.34	5.23	0.31	16.66	2.48E-62	6.94E-60	241.34	0.39	0.22	1.77	7.72E-02	7.84E-01	241.34	5.08	0.31	16.15	1.20E-58	3.96E-56	352.69	1.88	0.22	8.54	1.38E-17	3.25E-16	352.69	5.65
Solyc01g008800.3.1	Disease resistance protein (TIR-NBS-LRR class) (AHRD V3.3 *** F4KIC7_ARATH)	-	-	-	-	176.35	0.29	0.37	0.77	4.40E-01	6.28E-01	176.35	2.16	0.35	6.11	9.96E-10	8.71E-09	176.35	0.58	0.35	1.67	9.42E-02	5.83E-01	176.35	1.85	0.35	5.23	1.71E-07	1.01E-06	176.35	-0.02	0.37	-0.04	9.64E-01	1.00E+00	176.35	1.58	0.36	4.45	8.49E-06	4.28E-05	219.65	0.93	0.31	2.97	3.02E-03	8.24E-03	219.65	2.78
Solyc01g008810.3.1	RING/U-box superfamily protein (AHRD V3.3 *** AT5G19430.6)	-	-	-	-	339.16	0.34	0.27	1.24	2.15E-01	3.99E-01	339.16	0.03	0.25	0.11	9.14E-01	9.49E-01	339.16	0.2	0.25	0.79	4.32E-01	9.06E-01	339.16	0.07	0.25	0.28	7.78E-01	8.53E-01	339.16	0.04	0.27	0.13	8.97E-01	1.00E+00	339.16	-0.44	0.25	-1.72	8.61E-02	1.55E-01	333.86	-0.32	0.23	-1.39	1.63E-01	2.54E-01	333.86	-0.44
Solyc01g008820.3.1	signal peptide peptidase-like (AHRD V3.3 *** A0A2I4FPX2_9ROSI)	K09595	-	-	-	483.13	0.83	0.17	5.03	5.02E-07	8.93E-06	483.13	1.01	0.15	6.66	2.77E-11	2.91E-10	483.13	-0.14	0.16	-0.93	3.53E-01	8.72E-01	483.13	-0.46	0.16	-2.95	3.14E-03	8.66E-03	483.13	-0.27	0.17	-1.58	1.13E-01	8.91E-01	483.13	-0.04	0.15	-0.29	7.73E-01	8.49E-01	603.5	1.22	0.14	8.67	4.21E-18	1.06E-16	603.5	1.14
Solyc01g008830.2.1	L-ascorbate oxidase (AHRD V3.3 *** A0A2G3AI57_CAPAN)	K00423	E1.10.3.3; L-ascorbate oxidase [EC:1.10.3.3]	sly00053 (Ascorbate and aldarate metabolism)	-	7.28	0.38	0.54	0.7	4.85E-01	6.66E-01	7.28	1.73	0.61	2.85	4.33E-03	1.15E-02	7.28	-0.69	0.54	-1.28	2.01E-01	7.55E-01	7.28	0.24	0.67	0.36	7.21E-01	8.06E-01	7.28	-1.29	0.62	-2.08	3.73E-02	5.76E-01	7.28	-1.53	0.87	-1.76	7.87E-02	1.44E-01	7.91	0.06	0.49	0.12	9.07E-01	9.38E-01	7.91	0.76
Solyc01g008840.3.1	COP9 signalosome complex subunit 2 (AHRD V3.3 *** A0A2G2XP81_CAPBA)	K12176	-	-	-	953.53	0.15	0.19	0.78	4.34E-01	6.23E-01	953.53	-0.07	0.18	-0.37	7.08E-01	7.97E-01	953.53	0.02	0.18	0.12	9.08E-01	9.96E-01	953.53	-0.61	0.18	-3.49	4.85E-04	1.60E-03	953.53	0.06	0.19	0.3	7.65E-01	1.00E+00	953.53	-0.41	0.18	-2.33	1.96E-02	4.44E-02	965.82	-0.01	0.16	-0.08	9.32E-01	9.56E-01	965.82	-0.52
Solyc01g008850.3.1	Non-specific serine/threonine protein kinase (AHRD V3.3 *** A0A2G2XP60_CAPBA)	-	-	-	-	5083.59	0.9	0.23	3.82	1.32E-04	1.15E-03	5083.59	3.5	0.22	16.12	1.90E-58	7.19E-56	5083.59	-0.08	0.22	-0.35	7.28E-01	9.77E-01	5083.59	0.02	0.22	0.09	9.27E-01	9.57E-01	5083.59	-0.15	0.24	-0.63	5.29E-01	1.00E+00	5083.59	0.91	0.22	4.17	3.09E-05	1.40E-04	7300.62	2.62	0.26	10.14	3.79E-24	1.81E-22	7300.62	3.05
Solyc01g008860.1.1	Protein kinase APK1B, chloroplastic (AHRD V3.3 *** A0A2G3B9K0_CAPCH)	-	-	-	-	0.08	0	6.23	0	1.00E+00	NA	0.08	1.48	5.74	0.26	7.96E-01	NA	0.08	0	5.77	0	1.00E+00	NA	0.08	0	5.77	0	1.00E+00	NA	0.08	0	6.23	0	1.00E+00	NA	0.08	0	5.77	0	1.00E+00	NA	0.06	0	6.45	0	1.00E+00	NA	0.06	0
Solyc01g008870.1.1	Protein kinase APK1B, chloroplastic (AHRD V3.3 *** A0A2G3B9K0_CAPCH)	-	-	-	-	4.27	6.35	1.67	3.81	1.41E-04	1.21E-03	4.27	3.29	1.35	2.44	1.47E-02	3.36E-02	4.27	0	1.88	0	1.00E+00	1.00E+00	4.27	-3.33	1.68	-1.98	4.80E-02	9.37E-02	4.27	0	2.03	0	1.00E+00	1.00E+00	4.27	-1.79	1.66	-1.08	2.79E-01	3.99E-01	5.27	3.48	1.51	2.3	2.12E-02	4.54E-02	5.27	2.99
Solyc01g008880.3.1	Solanum lycopersicum Cytokinin Response Factor 8	-	-	-	-	0.59	-0.65	3.52	-0.18	8.54E-01	NA	0.59	-0.58	3.09	-0.19	8.50E-01	NA	0.59	0.77	3.18	0.24	8.10E-01	NA	0.59	-2.07	3.18	-0.65	5.14E-01	NA	0.59	0.1	3.47	0.03	9.76E-01	NA	0.59	-2.68	3.18	-0.84	3.99E-01	NA	0.48	-1.62	4.08	-0.4	6.92E-01	NA	0.48	-3.16
Solyc01g008890.4.1	Solanum lycopersicum Cytokinin Response Factor 3	-	-	-	-	292.42	0.33	0.2	1.62	1.06E-01	2.47E-01	292.42	-0.04	0.19	-0.23	8.17E-01	8.81E-01	292.42	0.64	0.19	3.41	6.57E-04	2.78E-02	292.42	0.22	0.19	1.16	2.47E-01	3.62E-01	292.42	0.4	0.2	1.99	4.67E-02	6.44E-01	292.42	-0.11	0.19	-0.56	5.75E-01	6.92E-01	284.27	-0.12	0.19	-0.62	5.36E-01	6.43E-01	284.27	-0.57
Solyc01g008900.4.1	D-cysteine desulfhydrase 2, mitochondrial (AHRD V3.3 *** A0A2G3DF42_CAPCH)	K05396	dcyD; D-cysteine desulfhydrase [EC:4.4.1.15]	sly00270 (Cysteine and methionine metabolism)	-	55.78	0.32	0.31	1.05	2.93E-01	4.91E-01	55.78	-0.06	0.27	-0.22	8.22E-01	8.85E-01	55.78	0.16	0.29	0.55	5.83E-01	9.50E-01	55.78	-0.13	0.28	-0.47	6.39E-01	7.39E-01	55.78	0.23	0.31	0.76	4.45E-01	1.00E+00	55.78	-0.41	0.28	-1.44	1.51E-01	2.45E-01	64	0.93	0.26	3.57	3.57E-04	1.21E-03	64	0.27
Solyc01g008910.2.1	Transcription factor GRAS (AHRD V3.3 *** A0A200QIE7_9MAGN)	-	-	-	-	390.56	2.58	0.32	8.07	6.86E-16	8.26E-14	390.56	1.91	0.29	6.55	5.71E-11	5.77E-10	390.56	-0.27	0.3	-0.88	3.80E-01	8.85E-01	390.56	-0.74	0.3	-2.51	1.21E-02	2.85E-02	390.56	-0.19	0.33	-0.58	5.61E-01	1.00E+00	390.56	-0.55	0.3	-1.85	6.39E-02	1.21E-01	529.36	2.96	0.28	10.52	6.99E-26	4.00E-24	529.36	1.42
Solyc01g008920.4.1	NAD(P)-binding Rossmann-fold superfamily protein (AHRD V3.3 *** A0A2U1L7S8_ARTAN)	-	-	-	-	122.41	-2.39	0.38	-6.36	2.00E-10	8.13E-09	122.41	-0.68	0.37	-1.86	6.36E-02	1.18E-01	122.41	-0.16	0.33	-0.47	6.41E-01	9.60E-01	122.41	2	0.35	5.7	1.20E-08	8.32E-08	122.41	-0.14	0.36	-0.39	6.96E-01	1.00E+00	122.41	1.16	0.35	3.27	1.07E-03	3.49E-03	111.62	-1.98	0.32	-6.21	5.35E-10	4.93E-09	111.62	0.15
Solyc01g008930.4.1	AUREA phytochromobilin synthase	K08101	HY2; phytochromobilin:ferredoxin oxidoreductase [EC:1.3.7.4]	sly00860 (Porphyrin and chlorophyll metabolism)	-	92.12	-0.55	0.27	-2.03	4.19E-02	1.26E-01	92.12	0.63	0.28	2.25	2.43E-02	5.19E-02	92.12	0.09	0.25	0.36	7.22E-01	9.75E-01	92.12	1.62	0.27	5.95	2.66E-09	2.01E-08	92.12	-0.08	0.27	-0.31	7.58E-01	1.00E+00	92.12	1.7	0.27	6.21	5.17E-10	5.06E-09	91.04	-0.54	0.26	-2.09	3.65E-02	7.24E-02	91.04	0.78
Solyc01g008940.2.1	Unknown protein	-	-	-	-	1.88	4.83	5.12	0.94	3.46E-01	5.44E-01	1.88	2.72	4.79	0.57	5.70E-01	6.83E-01	1.88	-1.49	4.86	-0.31	7.59E-01	NA	1.88	1.81	4.83	0.37	7.08E-01	7.95E-01	1.88	-1.62	5.25	-0.31	7.58E-01	1.00E+00	1.88	1.36	4.85	0.28	7.79E-01	8.53E-01	1.63	-0.17	3.55	-0.05	9.62E-01	9.75E-01	1.63	1.24
Solyc01g008950.4.1	Calmodulin 1	K02183	CALM; calmodulin	sly04626 (Plant-pathogen interaction), sly04016 (MAPK signaling pathway - plant), sly04070 (Phosphatidylinositol signaling system)	-	2826.14	0.41	0.33	1.26	2.09E-01	3.92E-01	2826.14	0.74	0.3	2.43	1.49E-02	3.40E-02	2826.14	-0.02	0.3	-0.07	9.47E-01	9.98E-01	2826.14	0.54	0.3	1.8	7.22E-02	1.32E-01	2826.14	-0.14	0.33	-0.42	6.74E-01	1.00E+00	2826.14	0.78	0.3	2.57	1.02E-02	2.54E-02	3124.29	0.52	0.27	1.88	6.00E-02	1.10E-01	3124.29	0.86
Solyc01g008960.3.1	Argonaute 4a	K11593	-	-	-	3950.14	0.21	0.22	0.94	3.46E-01	5.43E-01	3950.14	0.39	0.2	1.9	5.80E-02	1.09E-01	3950.14	-0.11	0.2	-0.52	6.03E-01	9.53E-01	3950.14	-0.11	0.2	-0.55	5.82E-01	6.91E-01	3950.14	-0.06	0.22	-0.29	7.74E-01	1.00E+00	3950.14	-0.35	0.2	-1.73	8.30E-02	1.50E-01	4193.73	0.27	0.19	1.4	1.62E-01	2.52E-01	4193.73	-0.02
Solyc01g008970.4.1	RNA-binding (RRM/RBD/RNP motifs) family protein (AHRD V3.3 *-* F4IIL5_ARATH)	K12741	HNRNPA1_3; heterogeneous nuclear ribonucleoprotein A1/A3	sly03040 (Spliceosome)	-	2623.09	-0.39	0.34	-1.16	2.47E-01	4.37E-01	2623.09	-0.49	0.31	-1.57	1.17E-01	1.97E-01	2623.09	0.16	0.31	0.5	6.20E-01	9.57E-01	2623.09	-0.13	0.31	-0.4	6.87E-01	7.78E-01	2623.09	0.01	0.34	0.03	9.76E-01	1.00E+00	2623.09	-0.58	0.31	-1.85	6.48E-02	1.22E-01	2649.6	-0.25	0.29	-0.84	3.99E-01	5.14E-01	2649.6	-0.47
Solyc01g008980.3.1	Abscisic acid-insensitive 5-like protein (AHRD V3.3 *-* A0A2K3P2S8_TRIPR)	K14432	ABF; ABA responsive element binding factor	sly04075 (Plant hormone signal transduction)	ABA Signaling/Response	149.98	0.16	0.4	0.41	6.82E-01	8.18E-01	149.98	-0.14	0.37	-0.37	7.11E-01	8.00E-01	149.98	0.09	0.37	0.24	8.12E-01	9.88E-01	149.98	0.1	0.37	0.26	7.93E-01	8.65E-01	149.98	0.2	0.4	0.49	6.21E-01	1.00E+00	149.98	0.39	0.37	1.04	2.98E-01	4.18E-01	141.76	-0.62	0.35	-1.78	7.50E-02	1.33E-01	141.76	-0.78
Solyc01g008990.4.1	THO complex subunit 7B (AHRD V3.3 *** A0A1U8H3F7_CAPAN)	K13176	THOC7; THO complex subunit 7	sly03013 (RNA transport)	-	198.19	0.33	0.18	1.85	6.43E-02	1.71E-01	198.19	-0.87	0.16	-5.4	6.51E-08	4.41E-07	198.19	0.09	0.17	0.52	6.02E-01	9.53E-01	198.19	-0.99	0.16	-6.08	1.20E-09	9.49E-09	198.19	0.02	0.18	0.09	9.27E-01	1.00E+00	198.19	-0.82	0.16	-5.04	4.78E-07	2.99E-06	211.47	0.49	0.15	3.27	1.08E-03	3.29E-03	211.47	-0.61
Solyc01g009000.3.1	RING/U-box superfamily protein (AHRD V3.3 *** A0A1I9LQQ9_ARATH)	K11982	-	-	-	760.92	-0.14	0.3	-0.47	6.35E-01	7.83E-01	760.92	-0.83	0.28	-2.95	3.18E-03	8.76E-03	760.92	0.2	0.28	0.69	4.88E-01	9.24E-01	760.92	-0.41	0.28	-1.46	1.45E-01	2.34E-01	760.92	-0.12	0.3	-0.39	6.95E-01	1.00E+00	760.92	-0.83	0.28	-2.94	3.25E-03	9.33E-03	751.39	-0.29	0.26	-1.12	2.62E-01	3.71E-01	751.39	-0.95
Solyc01g009010.3.1	4-diphosphocytidyl-2-C-methyl-D-erythritol kinase	K00919	ispE; 4-diphosphocytidyl-2-C-methyl-D-erythritol kinase [EC:2.7.1.148]	sly00900 (Terpenoid backbone biosynthesis)	-	874.3	-0.1	0.24	-0.42	6.76E-01	8.13E-01	874.3	-0.12	0.22	-0.52	6.02E-01	7.11E-01	874.3	-0.38	0.22	-1.68	9.22E-02	5.80E-01	874.3	-0.94	0.22	-4.19	2.74E-05	1.15E-04	874.3	-0.18	0.24	-0.73	4.65E-01	1.00E+00	874.3	-0.89	0.22	-3.97	7.08E-05	2.99E-04	831.52	-0.53	0.22	-2.47	1.36E-02	3.08E-02	831.52	-1.43
Solyc01g009020.4.1	Cysteine proteinase inhibitor (AHRD V3.3 *** A0A059TCI1_TOBAC)	-	-	-	-	1822.03	0.41	0.44	0.92	3.59E-01	5.57E-01	1822.03	1.46	0.41	3.54	3.99E-04	1.37E-03	1822.03	-0.2	0.41	-0.49	6.27E-01	9.58E-01	1822.03	2.18	0.41	5.31	1.10E-07	6.69E-07	1822.03	0.27	0.44	0.61	5.40E-01	1.00E+00	1822.03	2.94	0.41	7.14	9.02E-13	1.21E-11	1837.77	-0.04	0.37	-0.1	9.22E-01	9.48E-01	1837.77	1.69
Solyc01g009030.4.1	dgd1 suppressor 1 (AHRD V3.3 *** AT5G12290.4)	K18158	-	-	-	313.08	-0.08	0.23	-0.35	7.29E-01	8.49E-01	313.08	-0.62	0.21	-2.96	3.08E-03	8.52E-03	313.08	0.07	0.21	0.33	7.38E-01	9.78E-01	313.08	-1.07	0.21	-5.09	3.59E-07	2.03E-06	313.08	0.1	0.23	0.42	6.72E-01	1.00E+00	313.08	-0.8	0.21	-3.82	1.36E-04	5.42E-04	346.45	0.6	0.19	3.11	1.86E-03	5.36E-03	346.45	-0.3
Solyc01g009040.4.1	cyclinB1_4	K21777	-	-	-	3.42	2.17	1.08	2.02	4.38E-02	1.30E-01	3.42	1.52	1.55	0.98	3.29E-01	4.51E-01	3.42	1.6	1.03	1.55	1.21E-01	6.41E-01	3.42	4.38	1.35	3.23	1.23E-03	3.71E-03	3.42	1.73	1.09	1.59	1.13E-01	8.90E-01	3.42	2.59	1.46	1.77	7.68E-02	1.41E-01	4.64	2.43	0.86	2.83	4.61E-03	1.20E-02	4.64	4.86
Solyc01g009050.3.1	Molybdopterin biosynthesis protein CNX1 (AHRD V3.3 *** A0A1U8HCP2_CAPAN)	K15376	GPHN; gephyrin [EC:2.10.1.1 2.7.7.75]	sly00790 (Folate biosynthesis)	-	963.9	0.07	0.15	0.48	6.34E-01	7.83E-01	963.9	-0.57	0.14	-4.16	3.11E-05	1.32E-04	963.9	0.13	0.14	0.95	3.40E-01	8.67E-01	963.9	-0.43	0.14	-3.16	1.57E-03	4.64E-03	963.9	0.1	0.15	0.69	4.88E-01	1.00E+00	963.9	-0.39	0.14	-2.87	4.15E-03	1.15E-02	938.08	-0.39	0.13	-2.92	3.47E-03	9.32E-03	938.08	-0.88
Solyc01g009060.3.1	BTB-POZ and MATH domain protein (AHRD V3.3 *** B9VXZ7_CAPAN)	K10523	-	-	-	537	0.1	0.17	0.59	5.57E-01	7.24E-01	537	0.04	0.16	0.24	8.11E-01	8.76E-01	537	0.02	0.16	0.14	8.91E-01	9.95E-01	537	-0.57	0.16	-3.54	4.02E-04	1.35E-03	537	-0.11	0.17	-0.62	5.34E-01	1.00E+00	537	0	0.16	0	9.99E-01	1.00E+00	572.25	0.37	0.14	2.55	1.09E-02	2.54E-02	572.25	-0.09
Solyc01g009070.3.1	gamyb-like 1	K09422	-	-	-	733.13	0.36	0.26	1.39	1.65E-01	3.35E-01	733.13	2.22	0.25	9.05	1.37E-19	3.70E-18	733.13	0.17	0.24	0.72	4.74E-01	9.22E-01	733.13	1.87	0.25	7.6	2.91E-14	3.83E-13	733.13	0.29	0.26	1.11	2.67E-01	1.00E+00	733.13	2.02	0.25	8.21	2.22E-16	4.41E-15	726.65	-0.09	0.23	-0.38	7.03E-01	7.85E-01	726.65	1.29
Solyc01g009080.4.1	Zeaxanthin epoxidase, chloroplastic (AHRD V3.3 *** A0A1J3K020_NOCCA)	-	-	-	-	226.16	-1.83	0.48	-3.77	1.61E-04	1.36E-03	226.16	-1.43	0.57	-2.53	1.13E-02	2.67E-02	226.16	0.36	0.44	0.8	4.22E-01	9.02E-01	226.16	4.62	0.49	9.48	2.47E-21	5.98E-20	226.16	0.41	0.48	0.86	3.92E-01	1.00E+00	226.16	4.91	0.49	10.07	7.25E-24	2.71E-22	189.85	-3.54	0.45	-7.79	6.81E-15	1.18E-13	189.85	-0.15
Solyc01g009090.3.1	Serrate RNA effector molecule (AHRD V3.3 *** A0A2G3AI64_CAPAN)	-	-	-	-	1226.34	-0.52	0.18	-2.92	3.53E-03	1.82E-02	1226.34	-0.89	0.16	-5.41	6.42E-08	4.36E-07	1226.34	0.14	0.16	0.87	3.87E-01	8.90E-01	1226.34	-0.54	0.16	-3.28	1.03E-03	3.16E-03	1226.34	0.05	0.18	0.26	7.94E-01	1.00E+00	1226.34	-0.6	0.16	-3.65	2.60E-04	9.83E-04	1196.55	-0.45	0.15	-3.03	2.44E-03	6.80E-03	1196.55	-1.03
Solyc01g009100.4.1	60S ribosomal protein L30 (AHRD V3.3 *-* A0A2G2XP72_CAPBA)	K02908	RP-L30e; large subunit ribosomal protein L30e	sly03010 (Ribosome)	-	628.99	0.36	0.34	1.04	2.97E-01	4.95E-01	628.99	0.45	0.32	1.41	1.58E-01	2.52E-01	628.99	-0.46	0.32	-1.44	1.50E-01	6.92E-01	628.99	-0.29	0.32	-0.92	3.57E-01	4.79E-01	628.99	-0.48	0.34	-1.39	1.64E-01	9.80E-01	628.99	0.33	0.32	1.04	2.98E-01	4.18E-01	810.02	1.16	0.3	3.94	8.30E-05	3.23E-04	810.02	1.1
Solyc01g009120.3.1	Histone deacetylase (AHRD V3.3 *** A0A2G2ZNY2_CAPAN)	-	-	-	-	288.48	-0.29	0.19	-1.5	1.33E-01	2.89E-01	288.48	-1.18	0.18	-6.77	1.30E-11	1.42E-10	288.48	0.07	0.18	0.41	6.82E-01	9.67E-01	288.48	-0.71	0.17	-4.07	4.71E-05	1.90E-04	288.48	0.24	0.19	1.25	2.10E-01	1.00E+00	288.48	-0.54	0.17	-3.11	1.88E-03	5.76E-03	267.93	-0.85	0.17	-4.92	8.64E-07	4.81E-06	267.93	-1.67
Solyc01g009140.1.1	Endoribonuclease Dicer-like protein 2 (AHRD V3.3 *-* A0A2G3B0Q1_CAPCH)	-	-	-	-	0.1	0	6.23	0	1.00E+00	NA	0.1	1.87	5.73	0.33	7.45E-01	NA	0.1	0	5.77	0	1.00E+00	NA	0.1	0	5.77	0	1.00E+00	NA	0.1	0	6.23	0	1.00E+00	NA	0.1	0	5.77	0	1.00E+00	NA	0.08	0	6.45	0	1.00E+00	NA	0.08	0
Solyc01g009145.1.1	Glycosyl hydrolase (AHRD V3.3 *-* D9ZCD8_9CARY)	-	-	-	-	43.46	0.16	0.4	0.41	6.85E-01	8.19E-01	43.46	0.04	0.36	0.11	9.15E-01	9.50E-01	43.46	-0.01	0.37	-0.03	9.73E-01	1.00E+00	43.46	-0.15	0.37	-0.41	6.81E-01	7.74E-01	43.46	0.13	0.39	0.33	7.45E-01	1.00E+00	43.46	0.16	0.36	0.44	6.59E-01	7.62E-01	52.72	0.84	0.32	2.64	8.33E-03	2.01E-02	52.72	0.92
Solyc01g009160.2.1	Late embryogenesis abundant (LEA) hydroxyproline-rich glycoprotein family (AHRD V3.3 *** Q84VP8_ARATH)	-	-	-	-	15.43	0.36	0.79	0.46	6.45E-01	7.91E-01	15.43	0.86	0.7	1.23	2.18E-01	3.26E-01	15.43	-1.05	0.78	-1.34	1.79E-01	7.33E-01	15.43	-0.54	0.72	-0.75	4.51E-01	5.71E-01	15.43	-0.5	0.81	-0.61	5.39E-01	1.00E+00	15.43	1	0.7	1.42	1.56E-01	2.52E-01	21.26	0.97	0.69	1.41	1.59E-01	2.49E-01	21.26	1.93
Solyc01g009165.1.1	Retrovirus-related Pol polyprotein from transposon TNT 1-94 (AHRD V3.3 *-* A0A2K3LWA1_TRIPR)	-	-	-	-	0.04	-0.93	6.23	-0.15	8.81E-01	NA	0.04	0	5.77	0	1.00E+00	NA	0.04	-0.88	5.77	-0.15	8.78E-01	NA	0.04	0	5.77	0	1.00E+00	NA	0.04	-1.01	6.23	-0.16	8.71E-01	NA	0.04	0	5.77	0	1.00E+00	NA	0.03	-0.94	6.45	-0.15	8.84E-01	NA	0.03	0
Solyc01g009170.4.1	EIL-EIN3/EIL	K14514	EIN3; ethylene-insensitive protein 3	sly04075 (Plant hormone signal transduction), sly04016 (MAPK signaling pathway - plant)	Ethylene Signaling/Response	1491.9	-0.34	0.26	-1.29	1.96E-01	3.76E-01	1491.9	0.9	0.24	3.74	1.83E-04	6.74E-04	1491.9	-0.61	0.24	-2.52	1.19E-02	2.04E-01	1491.9	-0.06	0.24	-0.25	8.01E-01	8.70E-01	1491.9	-0.02	0.26	-0.07	9.47E-01	1.00E+00	1491.9	1.38	0.24	5.74	9.53E-09	7.85E-08	1415.86	-0.4	0.23	-1.75	7.94E-02	1.40E-01	1415.86	-0.44
Solyc01g009180.4.1	5-methyltetrahydropteroyltriglutamate--homocysteine methyltransferase (AHRD V3.3 *** A0A2G3DF96_CAPCH)	K00549	metE; 5-methyltetrahydropteroyltriglutamate--homocysteine methyltransferase [EC:2.1.1.14]	sly00270 (Cysteine and methionine metabolism), sly00450 (Selenocompound metabolism)	-	498.81	-0.15	0.17	-0.87	3.87E-01	5.82E-01	498.81	-0.85	0.15	-5.58	2.34E-08	1.70E-07	498.81	-0.15	0.16	-0.98	3.27E-01	8.60E-01	498.81	-1.17	0.15	-7.65	2.02E-14	2.71E-13	498.81	-0.15	0.17	-0.91	3.63E-01	1.00E+00	498.81	-0.82	0.15	-5.36	8.28E-08	5.91E-07	521.23	0.37	0.14	2.63	8.50E-03	2.05E-02	521.23	-0.92
Solyc01g009190.3.1	Double-stranded RNA-binding protein 1 (AHRD V3.3 *** A0A2G2XPP0_CAPBA)	-	-	-	-	0.26	0.03	5.66	0.01	9.95E-01	NA	0.26	0.27	5.24	0.05	9.59E-01	NA	0.26	-0.88	5.24	-0.17	8.66E-01	NA	0.26	-0.97	5.24	-0.19	8.53E-01	NA	0.26	-1.01	5.66	-0.18	8.58E-01	NA	0.26	1.06	5.22	0.2	8.38E-01	NA	0.21	-0.94	6.45	-0.15	8.84E-01	NA	0.21	-1.35
Solyc01g009200.4.1	inactive protein RESTRICTED TEV MOVEMENT 2-like (AHRD V3.3 *-* A0A2I4GKR2_9ROSI)	-	-	-	-	18.14	1.13	0.63	1.78	7.47E-02	1.92E-01	18.14	2.03	0.83	2.45	1.43E-02	3.27E-02	18.14	0.43	0.6	0.72	4.70E-01	9.21E-01	18.14	2.98	0.82	3.65	2.67E-04	9.29E-04	18.14	2.33	0.62	3.75	1.76E-04	1.93E-02	18.14	2.72	0.82	3.3	9.59E-04	3.16E-03	22.67	1.64	0.53	3.06	2.22E-03	6.25E-03	22.67	4.15
Solyc01g009210.2.1	Unknown protein	-	-	-	-	0.03	0	6.23	0	1.00E+00	NA	0.03	0	5.77	0	1.00E+00	NA	0.03	0	5.77	0	1.00E+00	NA	0.03	0	5.77	0	1.00E+00	NA	0.03	0.67	6.23	0.11	9.14E-01	NA	0.03	0	5.77	0	1.00E+00	NA	0.22	2.19	6.41	0.34	7.33E-01	NA	0.22	2.03
Solyc01g009220.3.1	inactive protein RESTRICTED TEV MOVEMENT 2-like (AHRD V3.3 *** A0A2I4H6X9_9ROSI)	-	-	-	-	3.2	-0.3	1.49	-0.2	8.41E-01	9.16E-01	3.2	2.01	1.69	1.19	2.35E-01	3.47E-01	3.2	-0.19	1.37	-0.14	8.89E-01	9.95E-01	3.2	2.8	1.67	1.68	9.30E-02	1.63E-01	3.2	2.11	1.42	1.49	1.37E-01	9.36E-01	3.2	1.88	1.73	1.09	2.76E-01	3.95E-01	4.78	1.64	1.11	1.48	1.39E-01	2.24E-01	4.78	4.81
Solyc01g009230.4.1	sitiens	K09842	AAO3; abscisic-aldehyde oxidase [EC:1.2.3.14]	sly00906 (Carotenoid biosynthesis)	ABA Biosynthesis	180.04	-0.09	0.29	-0.3	7.61E-01	8.68E-01	180.04	1.25	0.28	4.5	6.91E-06	3.30E-05	180.04	-0.01	0.27	-0.04	9.66E-01	1.00E+00	180.04	1.23	0.28	4.42	9.97E-06	4.53E-05	180.04	0.07	0.29	0.24	8.12E-01	1.00E+00	180.04	1.26	0.28	4.51	6.57E-06	3.38E-05	201.22	0.47	0.25	1.9	5.78E-02	1.07E-01	201.22	1.41
Solyc01g009240.4.1	Glycosyl hydrolase family protein (AHRD V3.3 *** A0A2U1QCD6_ARTAN)	K05349	bglX; beta-glucosidase [EC:3.2.1.21]	sly00940 (Phenylpropanoid biosynthesis), sly00500 (Starch and sucrose metabolism), sly00460 (Cyanoamino acid metabolism)	-	0.72	-0.27	2.98	-0.09	9.29E-01	NA	0.72	0.21	2.86	0.07	9.40E-01	9.66E-01	0.72	1.4	2.66	0.52	6.00E-01	NA	0.72	0	2.86	0	1.00E+00	1.00E+00	0.72	-1.24	3.04	-0.41	6.83E-01	NA	0.72	2.99	2.73	1.1	2.73E-01	NA	0.65	-1.41	2.9	-0.49	6.27E-01	NA	0.65	0.84
Solyc01g009245.1.1	Chlororespiratory reduction 42 (AHRD V3.3 *** A0A0F7J401_9ROSI)	-	-	-	-	22.33	-2.15	0.51	-4.18	2.92E-05	3.12E-04	22.33	0.21	1.5	0.14	8.86E-01	9.32E-01	22.33	-0.4	0.44	-0.92	3.57E-01	8.75E-01	22.33	6.79	1.11	6.12	9.38E-10	7.48E-09	22.33	-0.42	0.47	-0.89	3.75E-01	1.00E+00	22.33	6.03	1.12	5.39	6.92E-08	5.02E-07	19.03	-3.41	0.57	-5.97	2.33E-09	1.95E-08	19.03	2.39
Solyc01g009250.3.1	hypothetical protein (AHRD V3.3 *** AT5G06380.1)	-	-	-	-	8.18	0.4	0.73	0.54	5.87E-01	7.47E-01	8.18	-0.87	0.69	-1.27	2.04E-01	3.10E-01	8.18	0.44	0.68	0.65	5.19E-01	9.35E-01	8.18	-0.15	0.67	-0.23	8.19E-01	8.83E-01	8.18	0.4	0.73	0.55	5.82E-01	1.00E+00	8.18	-0.24	0.68	-0.36	7.21E-01	8.11E-01	8.01	-0.56	0.68	-0.82	4.15E-01	5.30E-01	8.01	-0.36
Solyc01g009260.1.1	protein FAF-like, chloroplastic (AHRD V3.3 *** A0A2I4H6U5_9ROSI)	-	-	-	-	0.1	1.53	6.21	0.25	8.05E-01	NA	0.1	-1.23	5.77	-0.21	8.31E-01	NA	0.1	0	5.77	0	1.00E+00	NA	0.1	-0.97	5.77	-0.17	8.66E-01	NA	0.1	0	6.23	0	1.00E+00	NA	0.1	-0.86	5.77	-0.15	8.82E-01	NA	0.08	0	6.45	0	1.00E+00	NA	0.08	-1.35
Solyc01g009270.1.1	protein FAF-like, chloroplastic (AHRD V3.3 *** A0A2I4H6U5_9ROSI)	-	-	-	-	0.23	0	6.23	0	1.00E+00	NA	0.23	0.91	5.77	0.16	8.75E-01	NA	0.23	1.76	5.75	0.31	7.60E-01	NA	0.23	0	5.77	0	1.00E+00	NA	0.23	0	6.23	0	1.00E+00	NA	0.23	1.69	5.75	0.29	7.69E-01	NA	0.19	0	6.45	0	1.00E+00	NA	0.19	0
Solyc01g009280.4.1	Serine/threonine-protein phosphatase (AHRD V3.3 *** A0A2G2XPM1_CAPBA)	-	-	-	-	632.95	-0.49	0.22	-2.26	2.40E-02	8.32E-02	632.95	-0.15	0.2	-0.77	4.39E-01	5.61E-01	632.95	0.2	0.2	0.99	3.24E-01	8.59E-01	632.95	-0.22	0.2	-1.09	2.76E-01	3.94E-01	632.95	0.08	0.21	0.36	7.17E-01	1.00E+00	632.95	-0.24	0.2	-1.2	2.30E-01	3.42E-01	618.79	-0.55	0.19	-2.92	3.46E-03	9.30E-03	618.79	-0.56
Solyc01g009290.4.1	Protein CLP1 homolog (AHRD V3.3 *** A0A2G2XPN7_CAPBA)	K14399	CLP1; polyribonucleotide 5'-hydroxyl-kinase [EC:2.7.1.78]	sly03015 (mRNA surveillance pathway)	-	291.92	0.21	0.16	1.32	1.86E-01	3.63E-01	291.92	-0.37	0.14	-2.62	8.84E-03	2.15E-02	291.92	0.07	0.15	0.46	6.47E-01	9.61E-01	291.92	-0.87	0.14	-6.11	9.87E-10	7.87E-09	291.92	-0.09	0.16	-0.55	5.82E-01	1.00E+00	291.92	-0.4	0.14	-2.87	4.14E-03	1.15E-02	309.22	0.44	0.14	3.25	1.17E-03	3.53E-03	309.22	-0.47
Solyc01g009300.3.1	Serine/threonine-protein kinase Nek2 (AHRD V3.3 *** A0A2G2XPS8_CAPBA)	K08857	-	-	-	478.28	-1.31	0.3	-4.32	1.57E-05	1.83E-04	478.28	0.95	0.28	3.38	7.21E-04	2.33E-03	478.28	-0.83	0.28	-2.98	2.93E-03	8.36E-02	478.28	2.11	0.28	7.51	5.86E-14	7.48E-13	478.28	-0.87	0.3	-2.87	4.06E-03	1.71E-01	478.28	0.27	0.28	0.96	3.39E-01	4.63E-01	510.74	-0.47	0.27	-1.74	8.17E-02	1.43E-01	510.74	1.27
Solyc01g009305.1.1	Unknown protein	-	-	-	-	0.08	-1.79	6.22	-0.29	7.73E-01	NA	0.08	0	5.77	0	1.00E+00	NA	0.08	-1.75	5.76	-0.3	7.62E-01	NA	0.08	0	5.77	0	1.00E+00	NA	0.08	-1.87	6.22	-0.3	7.63E-01	NA	0.08	0	5.77	0	1.00E+00	NA	0.07	-1.82	6.44	-0.28	7.78E-01	NA	0.07	0
Solyc01g009310.3.1	meloidogyne-induced giant cell protein DB217	K00213	DHCR7; 7-dehydrocholesterol reductase [EC:1.3.1.21]	sly00100 (Steroid biosynthesis)	-	1838.84	0.96	0.2	4.91	8.91E-07	1.48E-05	1838.84	-0.52	0.18	-2.88	3.96E-03	1.06E-02	1838.84	0.2	0.18	1.1	2.71E-01	8.28E-01	1838.84	-0.22	0.18	-1.21	2.26E-01	3.36E-01	1838.84	0.36	0.2	1.84	6.62E-02	7.45E-01	1838.84	0.19	0.18	1.04	2.97E-01	4.18E-01	2056.03	1.05	0.17	6.15	7.80E-10	7.00E-09	2056.03	0.08
Solyc01g009320.2.1	RING-type E3 ubiquitin transferase (AHRD V3.3 *** A0A2G3DFC2_CAPCH)	-	-	-	-	0.56	4.06	2.93	1.38	1.66E-01	NA	0.56	2.29	2.78	0.82	4.11E-01	NA	0.56	0.56	2.89	0.19	8.47E-01	NA	0.56	0	2.89	0	1.00E+00	NA	0.56	0.67	3.13	0.22	8.30E-01	NA	0.56	0.58	2.89	0.2	8.40E-01	NA	0.59	0.5	2.72	0.18	8.54E-01	NA	0.59	2.2
Solyc01g009330.1.1	RING-type E3 ubiquitin transferase (AHRD V3.3 *** A0A1U8EN04_CAPAN)	-	-	-	-	0	NA	NA	NA	NA	NA	0	NA	NA	NA	NA	NA	0	NA	NA	NA	NA	NA	0	NA	NA	NA	NA	NA	0	NA	NA	NA	NA	NA	0	NA	NA	NA	NA	NA	0	NA	NA	NA	NA	NA	0	NA
Solyc01g009340.4.1	SUN-domain protein2	-	-	-	-	8.26	2.39	0.9	2.65	7.98E-03	3.50E-02	8.26	-0.25	0.9	-0.28	7.80E-01	8.52E-01	8.26	1.67	0.85	1.95	5.07E-02	4.54E-01	8.26	0.65	0.88	0.74	4.60E-01	5.80E-01	8.26	1.94	0.91	2.14	3.23E-02	5.39E-01	8.26	-1.77	1.06	-1.67	9.41E-02	1.67E-01	10.12	2.16	0.75	2.86	4.22E-03	1.11E-02	10.12	1.48
Solyc01g009350.2.1	Polynucleotidyl transferase, ribonuclease H-like superfamily protein (AHRD V3.3 *** A0A2U1M9A7_ARTAN)	K12581	CNOT7_8; CCR4-NOT transcription complex subunit 7/8	sly03018 (RNA degradation)	-	0	NA	NA	NA	NA	NA	0	NA	NA	NA	NA	NA	0	NA	NA	NA	NA	NA	0	NA	NA	NA	NA	NA	0	NA	NA	NA	NA	NA	0	NA	NA	NA	NA	NA	0.02	0	6.45	0	1.00E+00	NA	0.02	0.09
Solyc01g009360.1.1	Polynucleotidyl transferase, ribonuclease H-like superfamily protein (AHRD V3.3 *** A0A2U1M9A7_ARTAN)	K12581	CNOT7_8; CCR4-NOT transcription complex subunit 7/8	sly03018 (RNA degradation)	-	0	NA	NA	NA	NA	NA	0	NA	NA	NA	NA	NA	0	NA	NA	NA	NA	NA	0	NA	NA	NA	NA	NA	0	NA	NA	NA	NA	NA	0	NA	NA	NA	NA	NA	0	NA	NA	NA	NA	NA	0	NA
Solyc01g009370.2.1	Cytochrome P450 (AHRD V3.3 *** A0A2U1MC34_ARTAN)	K09754	CYP98A; 5-O-(4-coumaroyl)-D-quinate 3'-monooxygenase [EC:1.14.14.96]	sly00940 (Phenylpropanoid biosynthesis), sly00941 (Flavonoid biosynthesis), sly00945 (Stilbenoid, diarylheptanoid and gingerol biosynthesis)	-	0.36	2.53	6.17	0.41	6.82E-01	NA	0.36	-0.79	5.7	-0.14	8.90E-01	NA	0.36	0	5.77	0	1.00E+00	NA	0.36	-2.54	5.73	-0.44	6.57E-01	NA	0.36	0	6.23	0	1.00E+00	NA	0.36	-1.71	5.73	-0.3	7.66E-01	NA	0.48	1.65	4.62	0.36	7.21E-01	NA	0.48	0.16
Solyc01g009380.3.1	Nicalin (AHRD V3.3 *** A0A1Q3D0I4_CEPFO)	-	-	-	-	226.79	-0.31	0.23	-1.31	1.91E-01	3.70E-01	226.79	-0.57	0.21	-2.71	6.67E-03	1.68E-02	226.79	0.09	0.21	0.4	6.92E-01	9.68E-01	226.79	-0.64	0.21	-3	2.74E-03	7.65E-03	226.79	0.03	0.23	0.15	8.81E-01	1.00E+00	226.79	-0.39	0.21	-1.85	6.50E-02	1.23E-01	229.84	-0.12	0.2	-0.59	5.56E-01	6.62E-01	229.84	-0.63
Solyc01g009390.4.1	mRNA-decapping enzyme-like protein (AHRD V3.3 *** A0A2G2XQ62_CAPBA)	K12611	DCP1B; mRNA-decapping enzyme 1B [EC:3.-.-.-]	sly03018 (RNA degradation)	-	255.64	0.26	0.21	1.21	2.28E-01	4.15E-01	255.64	0.36	0.19	1.88	6.01E-02	1.13E-01	255.64	-0.02	0.2	-0.09	9.28E-01	9.98E-01	255.64	-0.73	0.2	-3.74	1.84E-04	6.61E-04	255.64	-0.13	0.21	-0.62	5.35E-01	1.00E+00	255.64	-0.56	0.2	-2.88	4.04E-03	1.13E-02	270.15	0.37	0.18	2.09	3.65E-02	7.24E-02	270.15	-0.23
Solyc01g009400.3.1	Peroxidase (AHRD V3.3 *** K4ATD6_SOLLC)	K00430	E1.11.1.7; peroxidase [EC:1.11.1.7]	sly00940 (Phenylpropanoid biosynthesis)	-	0.08	0	6.23	0	1.00E+00	NA	0.08	1.48	5.74	0.26	7.96E-01	NA	0.08	0	5.77	0	1.00E+00	NA	0.08	0	5.77	0	1.00E+00	NA	0.08	0	6.23	0	1.00E+00	NA	0.08	0	5.77	0	1.00E+00	NA	0.06	0	6.45	0	1.00E+00	NA	0.06	0
Solyc01g009410.3.1	Peroxidase (AHRD V3.3 *** K4ATD7_SOLLC)	K00430	E1.11.1.7; peroxidase [EC:1.11.1.7]	sly00940 (Phenylpropanoid biosynthesis)	-	0.06	1.53	6.21	0.25	8.05E-01	NA	0.06	0	5.77	0	1.00E+00	NA	0.06	0	5.77	0	1.00E+00	NA	0.06	0	5.77	0	1.00E+00	NA	0.06	0	6.23	0	1.00E+00	NA	0.06	0	5.77	0	1.00E+00	NA	0.05	0	6.45	0	1.00E+00	NA	0.05	0
Solyc01g009420.4.1	UDP-apiose/UDP-xylose synthase (AHRD V3.3 *** A0A1B3TP38_SPIPO)	K12449	AXS; UDP-apiose/xylose synthase	sly00520 (Amino sugar and nucleotide sugar metabolism)	-	4516.86	-0.94	0.16	-5.75	8.73E-09	2.44E-07	4516.86	-1.21	0.15	-8.02	1.04E-15	1.83E-14	4516.86	-0.47	0.15	-3.12	1.82E-03	5.97E-02	4516.86	0.13	0.15	0.88	3.76E-01	4.99E-01	4516.86	0.04	0.16	0.22	8.23E-01	1.00E+00	4516.86	0.04	0.15	0.27	7.91E-01	8.62E-01	4443.99	-0.75	0.15	-4.98	6.44E-07	3.66E-06	4443.99	-0.55
Solyc01g009430.3.1	hypothetical protein (AHRD V3.3 *** AT2G27830.1)	-	-	-	-	2827.79	-0.5	0.31	-1.59	1.11E-01	2.55E-01	2827.79	0.33	0.29	1.12	2.64E-01	3.80E-01	2827.79	-0.45	0.29	-1.53	1.25E-01	6.47E-01	2827.79	1.03	0.29	3.54	3.95E-04	1.33E-03	2827.79	-0.02	0.31	-0.07	9.42E-01	1.00E+00	2827.79	-0.48	0.29	-1.64	1.01E-01	1.77E-01	2651.83	-1.25	0.27	-4.59	4.35E-06	2.14E-05	2651.83	-0.44
Solyc01g009440.3.1	Dehydration-responsive element-binding protein 1B (AHRD V3.3 *** A0A2G2XQ55_CAPBA)	-	-	-	-	0.03	0.75	6.23	0.12	9.04E-01	NA	0.03	0	5.77	0	1.00E+00	NA	0.03	0	5.77	0	1.00E+00	NA	0.03	0	5.77	0	1.00E+00	NA	0.03	0	6.23	0	1.00E+00	NA	0.03	0	5.77	0	1.00E+00	NA	0.04	0	6.45	0	1.00E+00	NA	0.04	0.09
Solyc01g009443.1.1	Mitochondrial inner membrane protease ATP23 (AHRD V3.3 *** A0A2G3DGC1_CAPCH)	K18156	-	-	-	1568.61	-0.65	0.21	-3.12	1.81E-03	1.05E-02	1568.61	-0.6	0.19	-3.13	1.77E-03	5.20E-03	1568.61	-0.28	0.19	-1.47	1.41E-01	6.74E-01	1568.61	0.3	0.19	1.54	1.24E-01	2.07E-01	1568.61	-0.08	0.21	-0.39	6.99E-01	1.00E+00	1568.61	0.19	0.19	0.97	3.32E-01	4.56E-01	1460.23	-1.2	0.18	-6.8	1.08E-11	1.24E-10	1460.23	-1
Solyc01g009447.1.1	60S acidic ribosomal protein family (AHRD V3.3 *-* F4IGR3_ARATH),Pfam:PF00428	K02943	RP-LP2; large subunit ribosomal protein LP2	sly03010 (Ribosome)	-	208.91	0.01	0.51	0.02	9.83E-01	9.94E-01	208.91	0.69	0.48	1.44	1.49E-01	2.41E-01	208.91	0.07	0.48	0.15	8.83E-01	9.94E-01	208.91	1.15	0.48	2.41	1.59E-02	3.60E-02	208.91	-0.14	0.52	-0.28	7.82E-01	1.00E+00	208.91	1.28	0.48	2.67	7.53E-03	1.95E-02	231.84	0.48	0.44	1.1	2.73E-01	3.83E-01	231.84	1.2
Solyc01g009470.2.1	Poly [ADP-ribose] polymerase (AHRD V3.3 *** A0A2G2XQ99_CAPBA)	K10798	PARP; poly [ADP-ribose] polymerase [EC:2.4.2.30]	sly03410 (Base excision repair)	-	4.99	3.49	4.73	0.74	4.60E-01	6.46E-01	4.99	21.35	4.46	4.79	1.69E-06	9.05E-06	4.99	-3.19	4.5	-0.71	4.77E-01	9.23E-01	4.99	17.6	4.49	3.92	8.98E-05	3.44E-04	4.99	-17.74	4.87	-3.64	2.68E-04	2.64E-02	4.99	14.94	4.57	3.27	1.09E-03	3.53E-03	4.76	-1.12	3.51	-0.32	7.49E-01	8.20E-01	4.76	19.36
Solyc01g009480.4.1	Alpha/beta-Hydrolases superfamily protein (AHRD V3.3 *** F4J341_ARATH)	-	-	-	-	0.18	-1.72	6.23	-0.28	7.83E-01	NA	0.18	0.23	5.77	0.04	9.69E-01	NA	0.18	-1.67	5.76	-0.29	7.72E-01	NA	0.18	-0.97	5.77	-0.17	8.66E-01	NA	0.18	-1.8	6.23	-0.29	7.73E-01	NA	0.18	-0.86	5.77	-0.15	8.82E-01	NA	0.18	-0.47	6.44	-0.07	9.42E-01	NA	0.18	-1.35
Solyc01g009490.1.1	DUF4228 domain-containing protein (AHRD V3.3 *** A0A1Q3CT45_CEPFO)	-	-	-	-	0.04	-0.93	6.23	-0.15	8.81E-01	NA	0.04	0	5.77	0	1.00E+00	NA	0.04	-0.88	5.77	-0.15	8.78E-01	NA	0.04	0	5.77	0	1.00E+00	NA	0.04	-1.01	6.23	-0.16	8.71E-01	NA	0.04	0	5.77	0	1.00E+00	NA	0.03	-0.94	6.45	-0.15	8.84E-01	NA	0.03	0
Solyc01g009500.4.1	Alpha/beta-Hydrolases superfamily protein (AHRD V3.3 *** F4J341_ARATH)	-	-	-	-	172.43	-0.05	0.18	-0.27	7.83E-01	8.81E-01	172.43	0.72	0.17	4.3	1.73E-05	7.70E-05	172.43	0	0.17	0	1.00E+00	1.00E+00	172.43	0.4	0.17	2.33	1.96E-02	4.33E-02	172.43	0.06	0.18	0.34	7.31E-01	1.00E+00	172.43	0.69	0.17	4.03	5.55E-05	2.39E-04	174.92	-0.08	0.16	-0.53	5.99E-01	6.98E-01	174.92	0.22
Solyc01g009505.1.1	Unknown protein	-	-	-	-	0	NA	NA	NA	NA	NA	0	NA	NA	NA	NA	NA	0	NA	NA	NA	NA	NA	0	NA	NA	NA	NA	NA	0	NA	NA	NA	NA	NA	0	NA	NA	NA	NA	NA	0	NA	NA	NA	NA	NA	0	NA
Solyc01g009510.2.1	Abscisic acid responsive elements-binding factor 2 (AHRD V3.3 --* A0A1P8AV75_ARATH)	-	-	-	-	0.54	3.88	6.13	0.63	5.26E-01	NA	0.54	0	5.77	0	1.00E+00	NA	0.54	-0.88	5.77	-0.15	8.78E-01	NA	0.54	0	5.77	0	1.00E+00	NA	0.54	-1.01	6.23	-0.16	8.71E-01	NA	0.54	0	5.77	0	1.00E+00	NA	0.46	-0.22	6.45	-0.03	9.73E-01	NA	0.46	0
Solyc01g009520.4.1	Ribosomal protein (AHRD V3.3 *** Q6ER67_ORYSJ)	K02865	RP-L10Ae; large subunit ribosomal protein L10Ae	sly03010 (Ribosome)	-	1406.72	-0.52	0.25	-2.09	3.66E-02	1.14E-01	1406.72	-0.32	0.23	-1.4	1.62E-01	2.57E-01	1406.72	0.03	0.23	0.13	8.96E-01	9.95E-01	1406.72	0.59	0.23	2.57	1.02E-02	2.44E-02	1406.72	-0.08	0.25	-0.32	7.53E-01	1.00E+00	1406.72	0.41	0.23	1.76	7.77E-02	1.42E-01	1452.68	-0.21	0.21	-1.01	3.11E-01	4.25E-01	1452.68	0.22
Solyc01g009530.1.1	plant/protein (AHRD V3.3 *-* AT5G43400.1)	-	-	-	-	0.1	0	6.23	0	1.00E+00	NA	0.1	0	5.77	0	1.00E+00	NA	0.1	1.9	5.74	0.33	7.41E-01	NA	0.1	0	5.77	0	1.00E+00	NA	0.1	0	6.23	0	1.00E+00	NA	0.1	0	5.77	0	1.00E+00	NA	0.08	0	6.45	0	1.00E+00	NA	0.08	0
Solyc01g009540.1.1	Plant/T31B5-30 protein (AHRD V3.3 *-* A0A2K3PGR9_TRIPR)	-	-	-	-	0	NA	NA	NA	NA	NA	0	NA	NA	NA	NA	NA	0	NA	NA	NA	NA	NA	0	NA	NA	NA	NA	NA	0	NA	NA	NA	NA	NA	0	NA	NA	NA	NA	NA	0	NA	NA	NA	NA	NA	0	NA
Solyc01g009550.1.1	Protein TIC 214 (AHRD V3.3 *-* TI214_SOLTU)	-	-	-	-	0	NA	NA	NA	NA	NA	0	NA	NA	NA	NA	NA	0	NA	NA	NA	NA	NA	0	NA	NA	NA	NA	NA	0	NA	NA	NA	NA	NA	0	NA	NA	NA	NA	NA	0	NA	NA	NA	NA	NA	0	NA
Solyc01g009560.2.1	Terminal flower 1 (AHRD V3.3 *** A0A2Z4I2Q4_CITLI)	K06910	-	-	-	0	NA	NA	NA	NA	NA	0	NA	NA	NA	NA	NA	0	NA	NA	NA	NA	NA	0	NA	NA	NA	NA	NA	0	NA	NA	NA	NA	NA	0	NA	NA	NA	NA	NA	0	NA	NA	NA	NA	NA	0	NA
Solyc01g009565.1.1	receptor-like protein 12 (AHRD V3.3 *-* A0A1U8E178_CAPAN)	-	-	-	-	1.98	0.06	1.45	0.04	9.70E-01	9.86E-01	1.98	0	1.87	0	1.00E+00	1.00E+00	1.98	0.74	1.32	0.56	5.74E-01	NA	1.98	3.7	1.63	2.27	2.31E-02	4.98E-02	1.98	-0.93	1.51	-0.61	5.40E-01	1.00E+00	1.98	2.31	1.73	1.33	1.82E-01	2.84E-01	2.65	1.03	0.99	1.04	3.00E-01	4.13E-01	2.65	4.07
Solyc01g009580.2.1	Terminal flower 1 (AHRD V3.3 *** A0A2Z4I2Q4_CITLI)	K06910	-	-	-	0	NA	NA	NA	NA	NA	0	NA	NA	NA	NA	NA	0	NA	NA	NA	NA	NA	0	NA	NA	NA	NA	NA	0	NA	NA	NA	NA	NA	0	NA	NA	NA	NA	NA	0	NA	NA	NA	NA	NA	0	NA
Solyc01g009590.3.1	Stamen-specific protein FIL1 (AHRD V3.3 *** A0A2G3AJI0_CAPAN)	-	-	-	-	0	NA	NA	NA	NA	NA	0	NA	NA	NA	NA	NA	0	NA	NA	NA	NA	NA	0	NA	NA	NA	NA	NA	0	NA	NA	NA	NA	NA	0	NA	NA	NA	NA	NA	0	NA	NA	NA	NA	NA	0	NA
Solyc01g009600.4.1	S-adenosyl-L-methionine-dependent methyltransferases superfamily protein (AHRD V3.3 *** A0A2U1NM08_ARTAN)	-	-	-	-	0.08	-1.79	6.22	-0.29	7.73E-01	NA	0.08	0	5.77	0	1.00E+00	NA	0.08	-1.75	5.76	-0.3	7.62E-01	NA	0.08	0	5.77	0	1.00E+00	NA	0.08	-1.87	6.22	-0.3	7.63E-01	NA	0.08	0	5.77	0	1.00E+00	NA	0.07	-1.82	6.44	-0.28	7.78E-01	NA	0.07	0
Solyc01g009610.3.1	Protein phosphatase inhibitor 2-like (AHRD V3.3 *** A0A2K3NNM1_TRIPR)	K16833	-	-	-	191.46	0.77	0.33	2.35	1.87E-02	6.91E-02	191.46	0.12	0.31	0.4	6.88E-01	7.81E-01	191.46	0.13	0.31	0.43	6.66E-01	9.65E-01	191.46	0.2	0.31	0.66	5.10E-01	6.27E-01	191.46	0.14	0.33	0.41	6.80E-01	1.00E+00	191.46	-0.02	0.31	-0.07	9.46E-01	9.75E-01	217.8	0.68	0.28	2.43	1.52E-02	3.42E-02	217.8	0.74
Solyc01g009620.3.1	Cleavage and polyadenylation specificity factor subunit 5 (AHRD V3.3 *** A0A2G2XQG1_CAPBA)	K14397	NUDT21; cleavage and polyadenylation specificity factor subunit 5	sly03015 (mRNA surveillance pathway)	-	200.29	-0.26	0.25	-1.04	2.98E-01	4.96E-01	200.29	-1.26	0.23	-5.46	4.68E-08	3.24E-07	200.29	-0.1	0.23	-0.45	6.51E-01	9.62E-01	200.29	-0.32	0.23	-1.4	1.63E-01	2.58E-01	200.29	0.06	0.25	0.23	8.19E-01	1.00E+00	200.29	-0.15	0.23	-0.65	5.16E-01	6.38E-01	197.24	-0.32	0.21	-1.5	1.33E-01	2.15E-01	197.24	-0.89
Solyc01g009630.3.1	Cleavage and polyadenylation specificity factor subunit 5 (AHRD V3.3 *** A0A1U8G7I4_CAPAN)	K14397	NUDT21; cleavage and polyadenylation specificity factor subunit 5	sly03015 (mRNA surveillance pathway)	-	386.34	-0.34	0.25	-1.39	1.66E-01	3.36E-01	386.34	-1.29	0.23	-5.67	1.43E-08	1.07E-07	386.34	-0.06	0.23	-0.28	7.77E-01	9.85E-01	386.34	-0.43	0.23	-1.89	5.82E-02	1.10E-01	386.34	-0.1	0.25	-0.42	6.78E-01	1.00E+00	386.34	-0.14	0.23	-0.63	5.30E-01	6.49E-01	362.89	-0.79	0.21	-3.67	2.38E-04	8.42E-04	362.89	-1.42
Solyc01g009640.3.1	Pectin lyase-like superfamily protein (AHRD V3.3 *** A0A2U1KXQ2_ARTAN)	K01213	E3.2.1.67; galacturan 1,4-alpha-galacturonidase [EC:3.2.1.67]	sly00040 (Pentose and glucuronate interconversions)	-	0	NA	NA	NA	NA	NA	0	NA	NA	NA	NA	NA	0	NA	NA	NA	NA	NA	0	NA	NA	NA	NA	NA	0	NA	NA	NA	NA	NA	0	NA	NA	NA	NA	NA	0	NA	NA	NA	NA	NA	0	NA
Solyc01g009650.1.1	MYB transcription factor (AHRD V3.3 *-* B4FNQ6_MAIZE)	-	-	-	-	0	NA	NA	NA	NA	NA	0	NA	NA	NA	NA	NA	0	NA	NA	NA	NA	NA	0	NA	NA	NA	NA	NA	0	NA	NA	NA	NA	NA	0	NA	NA	NA	NA	NA	0	NA	NA	NA	NA	NA	0	NA
Solyc01g009660.3.1	Low-temperature-induced 65 kDa protein (AHRD V3.3 *** A0A1J3DLF3_NOCCA)	-	-	-	-	2.22	4.04	5.54	0.73	4.65E-01	6.50E-01	2.22	4.83	5.14	0.94	3.47E-01	4.70E-01	2.22	-0.16	5.23	-0.03	9.75E-01	NA	2.22	2.31	5.16	0.45	6.54E-01	7.52E-01	2.22	-1.01	5.65	-0.18	8.58E-01	1.00E+00	2.22	-0.86	5.23	-0.16	8.69E-01	9.20E-01	2.48	1.53	2.88	0.53	5.94E-01	6.94E-01	2.48	3.88
Solyc01g009670.4.1	Poly(A) polymerase I (AHRD V3.3 *** A0A1J3JYV1_NOCCA)	-	-	-	-	24.85	-0.83	0.52	-1.6	1.09E-01	2.52E-01	24.85	0.75	0.54	1.38	1.67E-01	2.63E-01	24.85	0.23	0.46	0.51	6.13E-01	9.55E-01	24.85	2.54	0.52	4.9	9.83E-07	5.24E-06	24.85	0.53	0.49	1.1	2.73E-01	1.00E+00	24.85	2.38	0.52	4.56	5.17E-06	2.71E-05	23.91	-0.52	0.44	-1.17	2.42E-01	3.49E-01	23.91	1.05
Solyc01g009690.3.1	SC0A (AHRD V3.3 *** Q9ZS79_SOLLC)	-	-	-	-	4.13	2.17	1.47	1.48	1.39E-01	2.98E-01	4.13	1.4	1.4	1	3.16E-01	4.37E-01	4.13	-0.53	1.48	-0.35	7.23E-01	9.75E-01	4.13	-1.02	1.55	-0.66	5.11E-01	6.28E-01	4.13	-2.66	1.87	-1.42	1.54E-01	9.68E-01	4.13	2.74	1.38	1.98	4.72E-02	9.38E-02	5.32	2.11	1.24	1.71	8.73E-02	1.52E-01	5.32	2.27
Solyc01g009700.3.1	NL0E (AHRD V3.3 *** Q9ZS81_SOLLC)	-	-	-	-	2.64	2.86	1.6	1.79	7.38E-02	1.90E-01	2.64	-0.22	1.28	-0.17	8.62E-01	9.14E-01	2.64	-0.86	1.8	-0.48	6.33E-01	9.58E-01	2.64	-0.31	1.31	-0.24	8.13E-01	8.79E-01	2.64	-1.71	1.94	-0.88	3.80E-01	1.00E+00	2.64	2.06	1.22	1.68	9.21E-02	1.64E-01	2.45	1.52	1.59	0.96	3.39E-01	4.55E-01	2.45	-1.03
Solyc01g009705.1.1	Unknown protein	-	-	-	-	0.05	0	6.23	0	1.00E+00	NA	0.05	0.95	5.77	0.16	8.70E-01	NA	0.05	0	5.77	0	1.00E+00	NA	0.05	0	5.77	0	1.00E+00	NA	0.05	0	6.23	0	1.00E+00	NA	0.05	0	5.77	0	1.00E+00	NA	0.08	0	6.45	0	1.00E+00	NA	0.08	0.84
Solyc01g009710.1.1	Unknown protein	-	-	-	-	2.56	-1.95	1.33	-1.47	1.41E-01	3.01E-01	2.56	0	1.75	0	1.00E+00	1.00E+00	2.56	-0.44	1.11	-0.4	6.90E-01	9.68E-01	2.56	3.77	1.48	2.54	1.10E-02	2.63E-02	2.56	-0.08	1.18	-0.06	9.48E-01	1.00E+00	2.56	3.8	1.49	2.56	1.06E-02	2.61E-02	2.3	-2.17	1.33	-1.63	1.03E-01	1.75E-01	2.3	1.83
Solyc01g009720.2.1	E3 ubiquitin protein ligase DRIP2 (AHRD V3.3 *-* A0A2I0WFP3_9ASPA)	-	-	-	-	0.91	0.58	1.48	0.39	6.96E-01	NA	0.91	-2.53	1.59	-1.59	1.12E-01	1.89E-01	0.91	-0.21	1.47	-0.14	8.89E-01	NA	0.91	-0.98	1.48	-0.66	5.09E-01	6.26E-01	0.91	0.4	1.49	0.27	7.89E-01	NA	0.91	-2.16	1.59	-1.36	1.74E-01	NA	0.84	-1.23	1.61	-0.76	4.46E-01	NA	0.84	-1.34
Solyc01g009730.3.1	protein TIFY 9-like (AHRD V3.3 *-* A0A2I4HSS0_9ROSI)	-	-	-	-	0.04	-0.93	6.23	-0.15	8.81E-01	NA	0.04	0	5.77	0	1.00E+00	NA	0.04	-0.88	5.77	-0.15	8.78E-01	NA	0.04	0	5.77	0	1.00E+00	NA	0.04	-1.01	6.23	-0.16	8.71E-01	NA	0.04	0	5.77	0	1.00E+00	NA	0.03	-0.94	6.45	-0.15	8.84E-01	NA	0.03	0
Solyc01g009735.1.1	protein TIFY 9-like (AHRD V3.3 *** XP_025884767.1)	-	-	-	-	0	NA	NA	NA	NA	NA	0	NA	NA	NA	NA	NA	0	NA	NA	NA	NA	NA	0	NA	NA	NA	NA	NA	0	NA	NA	NA	NA	NA	0	NA	NA	NA	NA	NA	0	NA	NA	NA	NA	NA	0	NA
Solyc01g009740.3.1	jasmonate-zim-domain protein 10 (AHRD V3.3 *-* AT5G13220.3)	K13464	JAZ; jasmonate ZIM domain-containing protein	sly04075 (Plant hormone signal transduction)	JA Signaling/Response	0	NA	NA	NA	NA	NA	0	NA	NA	NA	NA	NA	0	NA	NA	NA	NA	NA	0	NA	NA	NA	NA	NA	0	NA	NA	NA	NA	NA	0	NA	NA	NA	NA	NA	0	NA	NA	NA	NA	NA	0	NA
Solyc01g009750.3.1	cysteine-rich and transmembrane domain-containing protein WIH2 (AHRD V3.3 *-* XP_004228441.1)	-	-	-	-	1870.02	-0.62	0.23	-2.71	6.65E-03	3.04E-02	1870.02	-0.5	0.21	-2.34	1.92E-02	4.22E-02	1870.02	-0.3	0.21	-1.43	1.51E-01	6.95E-01	1870.02	0.01	0.21	0.05	9.62E-01	9.83E-01	1870.02	0.09	0.23	0.4	6.86E-01	1.00E+00	1870.02	0.68	0.21	3.22	1.28E-03	4.07E-03	1760.61	-0.96	0.19	-5	5.75E-07	3.29E-06	1760.61	-0.81
Solyc01g009760.3.1	GRAM domain family protein (AHRD V3.3 *** A0A2U1NIK8_ARTAN)	-	-	-	-	9.91	0.67	0.66	1	3.16E-01	5.14E-01	9.91	-0.24	0.75	-0.31	7.53E-01	8.32E-01	9.91	-0.29	0.64	-0.45	6.51E-01	9.62E-01	9.91	1.62	0.7	2.32	2.02E-02	4.44E-02	9.91	-0.61	0.7	-0.88	3.79E-01	1.00E+00	9.91	1.37	0.71	1.94	5.28E-02	1.03E-01	9.77	-0.36	0.7	-0.52	6.06E-01	7.04E-01	9.77	0.46
Solyc01g009770.3.1	ATP-dependent RNA helicase (AHRD V3.3 *** Q5HZ54_ARATH)	-	-	-	-	55.36	0.97	0.42	2.29	2.21E-02	7.83E-02	55.36	-0.45	0.39	-1.17	2.43E-01	3.57E-01	55.36	-1.29	0.42	-3.1	1.93E-03	6.24E-02	55.36	-2.86	0.43	-6.69	2.31E-11	2.24E-10	55.36	-0.72	0.44	-1.65	9.96E-02	8.48E-01	55.36	-1.18	0.4	-2.96	3.06E-03	8.85E-03	50.38	-1.1	0.42	-2.63	8.54E-03	2.06E-02	50.38	-2.28
Solyc01g009780.3.1	GSH-induced LITAF domain protein (AHRD V3.3 *** GILP_ARATH)	K19363	-	-	-	495.75	0.31	0.3	1.01	3.13E-01	5.12E-01	495.75	-0.3	0.28	-1.08	2.81E-01	4.00E-01	495.75	0	0.28	0.01	9.90E-01	1.00E+00	495.75	-0.89	0.28	-3.15	1.64E-03	4.83E-03	495.75	0.16	0.31	0.53	5.98E-01	1.00E+00	495.75	-0.32	0.28	-1.14	2.53E-01	3.69E-01	514.74	0.1	0.27	0.36	7.16E-01	7.95E-01	514.74	-0.32
Solyc01g009790.1.1	Unknown protein	-	-	-	-	0.03	0	6.23	0	1.00E+00	NA	0.03	0.21	5.77	0.04	9.70E-01	NA	0.03	0	5.77	0	1.00E+00	NA	0.03	0	5.77	0	1.00E+00	NA	0.03	0	6.23	0	1.00E+00	NA	0.03	0	5.77	0	1.00E+00	NA	0.17	1.56	6.43	0.24	8.08E-01	NA	0.17	1.83
Solyc01g009795.1.1	Unknown protein	-	-	-	-	0	NA	NA	NA	NA	NA	0	NA	NA	NA	NA	NA	0	NA	NA	NA	NA	NA	0	NA	NA	NA	NA	NA	0	NA	NA	NA	NA	NA	0	NA	NA	NA	NA	NA	0.1	1.16	6.44	0.18	8.57E-01	NA	0.1	1.34
Solyc01g009810.3.1	Leucine-rich repeat protein (AHRD V3.3 *** A5HKK5_TOBAC)	-	-	-	-	37.83	9.29	1.68	5.52	3.43E-08	8.24E-07	37.83	1.73	1.25	1.39	1.66E-01	2.61E-01	37.83	-0.16	1.9	-0.09	9.32E-01	9.98E-01	37.83	-3.02	1.3	-2.32	2.06E-02	4.51E-02	37.83	-0.05	2.05	-0.02	9.81E-01	1.00E+00	37.83	-3.78	1.35	-2.8	5.14E-03	1.40E-02	40.47	6.35	1.53	4.15	3.38E-05	1.42E-04	40.47	1.11
Solyc01g009820.4.1	Hydroxyproline-rich glycoprotein family protein (AHRD V3.3 *** A0A1P8AYF9_ARATH)	-	-	-	-	483.83	-0.29	0.26	-1.1	2.70E-01	4.64E-01	483.83	-0.98	0.24	-4.15	3.35E-05	1.42E-04	483.83	-0.12	0.24	-0.49	6.25E-01	9.58E-01	483.83	-1.85	0.24	-7.75	9.13E-15	1.26E-13	483.83	-0.16	0.26	-0.63	5.29E-01	1.00E+00	483.83	-1.56	0.24	-6.55	5.70E-11	6.26E-10	455.94	-0.72	0.22	-3.24	1.20E-03	3.63E-03	455.94	-1.85
Solyc01g009830.3.1	Nucleotide/sugar transporter family protein (AHRD V3.3 *** A0A2U1NJJ9_ARTAN)	K15281	-	-	-	137.59	-3.48	0.46	-7.48	7.46E-14	6.26E-12	137.59	-0.21	0.96	-0.21	8.30E-01	8.91E-01	137.59	0.29	0.39	0.76	4.50E-01	9.12E-01	137.59	6.98	0.76	9.22	2.88E-20	6.45E-19	137.59	1.23	0.42	2.95	3.21E-03	1.49E-01	137.59	6.9	0.76	9.11	7.99E-20	2.16E-18	113.43	-6.72	0.67	-10.02	1.20E-23	5.44E-22	113.43	0.26
Solyc01g009840.3.1	Transcription factor GRAS (AHRD V3.3 *-* A0A2U1QPG0_ARTAN)	-	-	-	-	0	NA	NA	NA	NA	NA	0	NA	NA	NA	NA	NA	0	NA	NA	NA	NA	NA	0	NA	NA	NA	NA	NA	0	NA	NA	NA	NA	NA	0	NA	NA	NA	NA	NA	0	NA	NA	NA	NA	NA	0	NA
Solyc01g009850.4.1	hypothetical protein (AHRD V3.3 *-* AT1G27435.1)	-	-	-	-	231.96	0.46	0.39	1.18	2.39E-01	4.28E-01	231.96	0.3	0.36	0.83	4.07E-01	5.31E-01	231.96	0.06	0.36	0.17	8.64E-01	9.93E-01	231.96	0.14	0.36	0.4	6.92E-01	7.82E-01	231.96	-0.19	0.39	-0.49	6.23E-01	1.00E+00	231.96	0.63	0.36	1.77	7.68E-02	1.41E-01	264.02	0.85	0.33	2.62	8.87E-03	2.13E-02	264.02	0.63
Solyc01g009860.3.1	NAC domain-containing protein (AHRD V3.3 *** A0A2K3LZ45_TRIPR)	-	-	-	-	490.21	2.46	0.37	6.72	1.80E-11	9.21E-10	490.21	1.71	0.34	5.04	4.59E-07	2.73E-06	490.21	-0.13	0.34	-0.37	7.14E-01	9.72E-01	490.21	-1.39	0.34	-4.03	5.47E-05	2.17E-04	490.21	-0.28	0.37	-0.77	4.43E-01	1.00E+00	490.21	-1.27	0.34	-3.68	2.33E-04	8.87E-04	521.53	1.08	0.35	3.09	2.01E-03	5.74E-03	521.53	0.48
Solyc01g009870.3.1	Glycerophosphodiester phosphodiesterase (AHRD V3.3 *** B6T3E4_MAIZE)	K18696	GDE1; glycerophosphodiester phosphodiesterase [EC:3.1.4.46]	sly00564 (Glycerophospholipid metabolism)	-	444.54	-2.09	0.73	-2.85	4.38E-03	2.17E-02	444.54	-4.65	0.69	-6.69	2.23E-11	2.37E-10	444.54	0.74	0.68	1.09	2.77E-01	8.33E-01	444.54	0.94	0.68	1.39	1.65E-01	2.61E-01	444.54	0.46	0.73	0.63	5.26E-01	1.00E+00	444.54	-1.29	0.68	-1.89	5.84E-02	1.12E-01	372.22	-4.1	0.72	-5.67	1.43E-08	1.05E-07	372.22	-3.45
Solyc01g009880.2.1	Exocyst subunit Exo70 family protein (AHRD V3.3 *** A0A1S6GXB5_TOBAC)	K07195	-	-	-	0.08	-1.79	6.22	-0.29	7.73E-01	NA	0.08	0	5.77	0	1.00E+00	NA	0.08	-1.75	5.76	-0.3	7.62E-01	NA	0.08	0	5.77	0	1.00E+00	NA	0.08	-1.87	6.22	-0.3	7.63E-01	NA	0.08	0	5.77	0	1.00E+00	NA	0.07	-1.82	6.44	-0.28	7.78E-01	NA	0.07	0
Solyc01g009890.1.1	Glutaredoxin (AHRD V3.3 *** A0A2G9G4Q3_9LAMI)	K03676	-	-	-	0	NA	NA	NA	NA	NA	0	NA	NA	NA	NA	NA	0	NA	NA	NA	NA	NA	0	NA	NA	NA	NA	NA	0	NA	NA	NA	NA	NA	0	NA	NA	NA	NA	NA	0	NA	NA	NA	NA	NA	0	NA
Solyc01g009900.3.1	Glutaredoxin (AHRD V3.3 *** A0A1R3H2Z3_COCAP)	K03676	-	-	-	0	NA	NA	NA	NA	NA	0	NA	NA	NA	NA	NA	0	NA	NA	NA	NA	NA	0	NA	NA	NA	NA	NA	0	NA	NA	NA	NA	NA	0	NA	NA	NA	NA	NA	0	NA	NA	NA	NA	NA	0	NA
Solyc01g009910.1.1	Glutaredoxin (AHRD V3.3 *** A0A1R3H2Z3_COCAP)	K03676	-	-	-	0	NA	NA	NA	NA	NA	0	NA	NA	NA	NA	NA	0	NA	NA	NA	NA	NA	0	NA	NA	NA	NA	NA	0	NA	NA	NA	NA	NA	0	NA	NA	NA	NA	NA	0	NA	NA	NA	NA	NA	0	NA
Solyc01g009920.3.1	Histidine kinase-, DNA gyrase B-, and HSP90-like ATPase family protein (AHRD V3.3 *** A0A1P8BEQ3_ARATH)	-	-	-	-	0.09	-0.93	6.23	-0.15	8.81E-01	NA	0.09	-1.23	5.77	-0.21	8.31E-01	NA	0.09	-0.88	5.77	-0.15	8.78E-01	NA	0.09	-0.97	5.77	-0.17	8.66E-01	NA	0.09	-1.01	6.23	-0.16	8.71E-01	NA	0.09	-0.86	5.77	-0.15	8.82E-01	NA	0.07	-0.94	6.45	-0.15	8.84E-01	NA	0.07	-1.35
Solyc01g009930.3.1	receptor-like protein 12 (AHRD V3.3 *** A0A1U8F9L9_CAPAN)	-	-	-	-	1.15	2.54	1.83	1.39	1.65E-01	3.36E-01	1.15	0.85	1.71	0.5	6.19E-01	7.25E-01	1.15	-2.22	1.97	-1.12	2.61E-01	NA	1.15	-1.2	1.93	-0.62	5.34E-01	6.49E-01	1.15	-2.35	2.15	-1.09	2.74E-01	NA	1.15	-1.03	1.9	-0.54	5.90E-01	7.04E-01	1.3	0.54	1.63	0.33	7.39E-01	8.12E-01	1.3	0.93
Solyc01g009940.1.1	5-methylthioadenosine/S-adenosylhomocysteine deaminase (AHRD V3.3 *** A0A2V4VVN3_PAEBA)	-	-	-	-	0	NA	NA	NA	NA	NA	0	NA	NA	NA	NA	NA	0	NA	NA	NA	NA	NA	0	NA	NA	NA	NA	NA	0	NA	NA	NA	NA	NA	0	NA	NA	NA	NA	NA	0	NA	NA	NA	NA	NA	0	NA
Solyc01g009960.4.1	Acyl-[acyl-carrier-protein] desaturase (AHRD V3.3 *** A0A2I4GZ93_9ROSI)	-	-	-	-	0	NA	NA	NA	NA	NA	0	NA	NA	NA	NA	NA	0	NA	NA	NA	NA	NA	0	NA	NA	NA	NA	NA	0	NA	NA	NA	NA	NA	0	NA	NA	NA	NA	NA	0	NA	NA	NA	NA	NA	0	NA
Solyc01g009970.3.1	Hydrolase (AHRD V3.3 *** A0A2U1P3E1_ARTAN)	-	-	-	-	209.69	-0.35	0.18	-1.97	4.84E-02	1.39E-01	209.69	-1.09	0.16	-6.6	4.22E-11	4.34E-10	209.69	-0.3	0.17	-1.79	7.37E-02	5.35E-01	209.69	-0.88	0.16	-5.34	9.05E-08	5.58E-07	209.69	-0.16	0.18	-0.9	3.67E-01	1.00E+00	209.69	-0.3	0.16	-1.87	6.10E-02	1.16E-01	218.7	0.05	0.16	0.29	7.69E-01	8.35E-01	218.7	-0.7
Solyc01g009975.1.1	Retrovirus-related Pol polyprotein from transposon TNT 1-94 (AHRD V3.3 *-* A0A2K3MQ97_TRIPR)	-	-	-	-	0	NA	NA	NA	NA	NA	0	NA	NA	NA	NA	NA	0	NA	NA	NA	NA	NA	0	NA	NA	NA	NA	NA	0	NA	NA	NA	NA	NA	0	NA	NA	NA	NA	NA	0	NA	NA	NA	NA	NA	0	NA
Solyc01g009980.1.1	Retrovirus-related Pol polyprotein from transposon TNT 1-94 (AHRD V3.3 *-* A0A2I0VMT6_9ASPA),Pfam:PF14223	-	-	-	-	0	NA	NA	NA	NA	NA	0	NA	NA	NA	NA	NA	0	NA	NA	NA	NA	NA	0	NA	NA	NA	NA	NA	0	NA	NA	NA	NA	NA	0	NA	NA	NA	NA	NA	0	NA	NA	NA	NA	NA	0	NA
Solyc01g009990.3.1	Peptidyl-prolyl cis-trans isomerase (AHRD V3.3 *** A0A2G3DGA1_CAPCH)	K03768	-	-	-	1240.07	-0.46	0.25	-1.86	6.27E-02	1.68E-01	1240.07	-1.58	0.23	-6.88	6.04E-12	6.91E-11	1240.07	-0.16	0.23	-0.69	4.92E-01	9.25E-01	1240.07	-0.24	0.23	-1.05	2.96E-01	4.16E-01	1240.07	0.08	0.25	0.32	7.46E-01	1.00E+00	1240.07	0.17	0.23	0.73	4.67E-01	5.92E-01	1189.07	-0.69	0.23	-3.07	2.14E-03	6.05E-03	1189.07	-1
Solyc01g010000.3.1	ACT domain-containing protein (AHRD V3.3 *** A0A1Q3BTU5_CEPFO)	-	-	-	-	196.31	0.31	0.22	1.44	1.49E-01	3.12E-01	196.31	0.26	0.2	1.32	1.87E-01	2.89E-01	196.31	-0.36	0.2	-1.77	7.67E-02	5.44E-01	196.31	-0.84	0.2	-4.17	2.99E-05	1.25E-04	196.31	-0.64	0.22	-2.9	3.79E-03	1.64E-01	196.31	-0.97	0.2	-4.81	1.49E-06	8.65E-06	199.12	-0.02	0.2	-0.11	9.15E-01	9.44E-01	199.12	-0.69
Solyc01g010020.3.1	Calmodulin (AHRD V3.3 *** B6SJJ2_MAIZE)	K13448	CML; calcium-binding protein CML	sly04626 (Plant-pathogen interaction)	-	28.92	1.58	0.41	3.83	1.29E-04	1.13E-03	28.92	2.42	0.43	5.64	1.75E-08	1.29E-07	28.92	-0.61	0.42	-1.47	1.41E-01	6.76E-01	28.92	1.08	0.45	2.43	1.53E-02	3.49E-02	28.92	0.21	0.43	0.5	6.16E-01	1.00E+00	28.92	0.89	0.45	1.95	5.08E-02	9.96E-02	40.81	1.32	0.43	3.1	1.97E-03	5.62E-03	40.81	3.28
Solyc01g010030.3.1	Proline-rich receptor-like protein kinase PERK13 (AHRD V3.3 *-* A0A2G3AJ74_CAPAN)	-	-	-	-	91.57	0.27	0.36	0.75	4.52E-01	6.39E-01	91.57	-0.01	0.33	-0.02	9.82E-01	9.93E-01	91.57	0.34	0.33	1.03	3.01E-01	8.44E-01	91.57	0.11	0.33	0.33	7.39E-01	8.21E-01	91.57	0.38	0.36	1.06	2.87E-01	1.00E+00	91.57	-0.09	0.33	-0.28	7.78E-01	8.53E-01	92.01	0.28	0.3	0.93	3.54E-01	4.69E-01	92.01	-0.65
Solyc01g010050.3.1	S-adenosylmethionine decarboxylase 3	K01611	speD; S-adenosylmethionine decarboxylase [EC:4.1.1.50]	sly00270 (Cysteine and methionine metabolism), sly00330 (Arginine and proline metabolism)	-	1493.2	0.14	0.21	0.64	5.22E-01	6.96E-01	1493.2	0.48	0.2	2.41	1.61E-02	3.63E-02	1493.2	0.54	0.2	2.72	6.45E-03	1.38E-01	1493.2	0.36	0.2	1.81	7.00E-02	1.28E-01	1493.2	0.49	0.21	2.28	2.27E-02	4.54E-01	1493.2	0.25	0.2	1.27	2.03E-01	3.10E-01	1411.07	-0.66	0.18	-3.62	2.93E-04	1.01E-03	1411.07	-0.38
Solyc01g010060.2.1	Unknown protein	-	-	-	-	33.59	4.43	0.97	4.58	4.75E-06	6.47E-05	33.59	1.66	0.87	1.91	5.64E-02	1.07E-01	33.59	0.72	0.93	0.78	4.34E-01	9.07E-01	33.59	-0.52	0.89	-0.59	5.55E-01	6.67E-01	33.59	-0.73	1.04	-0.7	4.85E-01	1.00E+00	33.59	-0.32	0.89	-0.36	7.22E-01	8.11E-01	55.07	4.69	0.91	5.18	2.19E-07	1.34E-06	55.07	1.82
Solyc01g010063.1.1	Unknown protein	-	-	-	-	0.06	0.75	6.23	0.12	9.04E-01	NA	0.06	0.21	5.77	0.04	9.70E-01	NA	0.06	0	5.77	0	1.00E+00	NA	0.06	0	5.77	0	1.00E+00	NA	0.06	0	6.23	0	1.00E+00	NA	0.06	0	5.77	0	1.00E+00	NA	0.05	0	6.45	0	1.00E+00	NA	0.05	0
Solyc01g010065.1.1	Serine/threonine-protein phosphatase 7 long form-like protein (AHRD V3.3 *-* A0A1J3IZ43_NOCCA)	-	-	-	-	0.04	-0.93	6.23	-0.15	8.81E-01	NA	0.04	0	5.77	0	1.00E+00	NA	0.04	-0.88	5.77	-0.15	8.78E-01	NA	0.04	0	5.77	0	1.00E+00	NA	0.04	-1.01	6.23	-0.16	8.71E-01	NA	0.04	0	5.77	0	1.00E+00	NA	0.08	0.44	6.44	0.07	9.46E-01	NA	0.08	0
Solyc01g010067.1.1	Ty3/gypsy retrotransposon protein (AHRD V3.3 *** A0A2K3N0D4_TRIPR)	-	-	-	-	0.11	-1.72	6.23	-0.28	7.83E-01	NA	0.11	0	5.77	0	1.00E+00	NA	0.11	-1.67	5.76	-0.29	7.72E-01	NA	0.11	0	5.77	0	1.00E+00	NA	0.11	-0.84	6.23	-0.13	8.93E-01	NA	0.11	0	5.77	0	1.00E+00	NA	0.18	-0.29	6.44	-0.05	9.63E-01	NA	0.18	0.89
Solyc01g010080.3.1	Potassium channel AKT1 (AHRD V3.3 *** A0A2G3AJ60_CAPAN)	K21867	-	-	-	1.88	4.09	1.96	2.09	3.68E-02	1.14E-01	1.88	2	1.63	1.23	2.19E-01	3.28E-01	1.88	-0.88	2.09	-0.42	6.73E-01	NA	1.88	-3.42	1.91	-1.79	7.36E-02	1.34E-01	1.88	-1.01	2.26	-0.45	6.54E-01	1.00E+00	1.88	-2.58	1.91	-1.35	1.76E-01	2.77E-01	2.01	2.34	1.67	1.4	1.60E-01	2.50E-01	2.01	0.45
Solyc01g010130.4.1	bHLH transcription factor 001	-	-	-	-	89.78	-0.26	0.27	-0.96	3.35E-01	5.33E-01	89.78	-0.09	0.26	-0.34	7.34E-01	8.18E-01	89.78	0.39	0.24	1.61	1.08E-01	6.13E-01	89.78	1.06	0.25	4.16	3.19E-05	1.33E-04	89.78	0.2	0.26	0.74	4.59E-01	1.00E+00	89.78	0.02	0.26	0.09	9.28E-01	9.63E-01	102.33	0.63	0.24	2.66	7.76E-03	1.89E-02	102.33	0.87
Solyc01g010140.1.1	18S pre-ribosomal assembly protein gar2-like protein (AHRD V3.3 *** AT2G03810.7)	-	-	-	-	0	NA	NA	NA	NA	NA	0	NA	NA	NA	NA	NA	0	NA	NA	NA	NA	NA	0	NA	NA	NA	NA	NA	0	NA	NA	NA	NA	NA	0	NA	NA	NA	NA	NA	0	NA	NA	NA	NA	NA	0	NA
Solyc01g010150.3.1	ACT domain-containing protein (AHRD V3.3 *** A0A2U1MM44_ARTAN)	-	-	-	-	136.22	0.53	0.29	1.8	7.11E-02	1.85E-01	136.22	-0.44	0.26	-1.65	9.89E-02	1.71E-01	136.22	-0.69	0.28	-2.47	1.35E-02	2.22E-01	136.22	-1.34	0.27	-4.98	6.33E-07	3.46E-06	136.22	-0.61	0.3	-2.06	3.98E-02	5.92E-01	136.22	-1.67	0.27	-6.11	9.76E-10	9.24E-09	144.61	0.05	0.25	0.19	8.48E-01	8.94E-01	144.61	-0.56
Solyc01g010160.3.1	Beta-glucosidase 34 (AHRD V3.3 *-* A0A2G3DFM9_CAPCH)	-	-	-	-	77.68	-1.67	1.37	-1.22	2.23E-01	4.09E-01	77.68	-5.92	0.93	-6.39	1.67E-10	1.60E-09	77.68	-4.01	1.43	-2.8	5.15E-03	1.19E-01	77.68	-8.17	1.03	-7.91	2.55E-15	3.72E-14	77.68	-4.13	1.59	-2.6	9.40E-03	2.79E-01	77.68	-11.55	1.36	-8.48	2.31E-17	5.01E-16	63.54	-3.31	1.22	-2.7	6.86E-03	1.70E-02	63.54	-8.79
Solyc01g010170.2.1	beta-glucosidase 40 (AHRD V3.3 --* XP_004228406.1)	-	-	-	-	34.62	-2.23	1.52	-1.46	1.44E-01	3.05E-01	34.62	-5.5	0.53	-10.34	4.66E-25	1.99E-23	34.62	-2.18	1.39	-1.56	1.18E-01	6.33E-01	34.62	-9.77	1.12	-8.74	2.24E-18	4.28E-17	34.62	-2.31	1.52	-1.51	1.30E-01	9.27E-01	34.62	-9.66	1.12	-8.64	5.49E-18	1.27E-16	28.31	-1.52	1.4	-1.08	2.78E-01	3.90E-01	28.31	-9.43
Solyc01g010175.1.1	Retrovirus-related Pol polyprotein from transposon TNT 1-94 (AHRD V3.3 *-* A0A2K3NZR4_TRIPR)	-	-	-	-	5.91	-0.93	2.03	-0.46	6.47E-01	7.92E-01	5.91	-0.67	1.22	-0.55	5.86E-01	6.96E-01	5.91	-0.88	1.88	-0.47	6.38E-01	9.59E-01	5.91	-6.54	1.58	-4.13	3.61E-05	1.49E-04	5.91	-1.01	2.03	-0.5	6.18E-01	1.00E+00	5.91	-7.15	1.58	-4.51	6.34E-06	3.27E-05	4.85	-0.94	2.05	-0.46	6.45E-01	7.37E-01	4.85	-6.91
Solyc01g010180.3.1	Unknown protein	-	-	-	-	105.38	2.04	0.72	2.84	4.54E-03	2.23E-02	105.38	2.36	0.69	3.4	6.78E-04	2.21E-03	105.38	0.15	0.67	0.23	8.21E-01	9.89E-01	105.38	2.63	0.69	3.79	1.49E-04	5.45E-04	105.38	-0.23	0.72	-0.32	7.48E-01	1.00E+00	105.38	3.21	0.69	4.63	3.65E-06	1.98E-05	458.07	5.03	0.67	7.49	6.73E-14	1.02E-12	458.07	5.59
Solyc01g010185.1.1	Retrovirus-related Pol polyprotein from transposon TNT 1-94 (AHRD V3.3 *-* A0A2K3MSD0_TRIPR)	-	-	-	-	1826.11	0.68	0.38	1.79	7.30E-02	1.88E-01	1826.11	-0.29	0.35	-0.82	4.14E-01	5.38E-01	1826.11	0.14	0.35	0.4	6.86E-01	9.68E-01	1826.11	1.03	0.35	2.94	3.32E-03	9.08E-03	1826.11	-0.29	0.38	-0.78	4.34E-01	1.00E+00	1826.11	1.4	0.35	4	6.33E-05	2.70E-04	2220.88	1.11	0.32	3.47	5.22E-04	1.71E-03	2220.88	1.36
Solyc01g010210.1.1	Unknown protein	-	-	-	-	0	NA	NA	NA	NA	NA	0	NA	NA	NA	NA	NA	0	NA	NA	NA	NA	NA	0	NA	NA	NA	NA	NA	0	NA	NA	NA	NA	NA	0	NA	NA	NA	NA	NA	0	NA	NA	NA	NA	NA	0	NA
Solyc01g010215.1.1	UBN2 domain-containing protein (AHRD V3.3 *-* A0A1Q3DGW3_CEPFO)	-	-	-	-	218.52	1.24	0.37	3.37	7.40E-04	4.99E-03	218.52	1.75	0.36	4.91	9.06E-07	5.10E-06	218.52	-0.41	0.34	-1.2	2.30E-01	7.91E-01	218.52	1.87	0.36	5.27	1.36E-07	8.20E-07	218.52	-0.51	0.37	-1.37	1.71E-01	9.94E-01	218.52	2.07	0.36	5.82	5.81E-09	4.94E-08	382.6	2.23	0.32	6.91	5.01E-12	5.98E-11	382.6	3.75
Solyc01g010220.3.1	Copia-like polyprotein/retrotransposon (AHRD V3.3 --* Q9FI33_ARATH)	-	-	-	-	117.28	1.4	0.41	3.44	5.79E-04	4.07E-03	117.28	0.18	0.39	0.46	6.43E-01	7.44E-01	117.28	-0.07	0.38	-0.18	8.56E-01	9.93E-01	117.28	0.53	0.39	1.36	1.72E-01	2.70E-01	117.28	-0.9	0.42	-2.16	3.05E-02	5.26E-01	117.28	0.87	0.38	2.27	2.30E-02	5.10E-02	153.51	1.46	0.38	3.82	1.33E-04	4.93E-04	153.51	1.56
Solyc01g010230.2.1	MDIS1-interacting receptor like kinase 2 (AHRD V3.3 --* XP_024448779.1)	-	-	-	-	527.2	2.19	0.41	5.34	9.07E-08	1.96E-06	527.2	-1.04	0.38	-2.75	6.02E-03	1.54E-02	527.2	0.06	0.38	0.16	8.75E-01	9.94E-01	527.2	-1.66	0.38	-4.38	1.17E-05	5.27E-05	527.2	-0.48	0.41	-1.16	2.45E-01	1.00E+00	527.2	-1.44	0.38	-3.79	1.48E-04	5.84E-04	759.84	2.47	0.36	6.89	5.73E-12	6.80E-11	759.84	0.31
Solyc01g010240.3.1	CRABS CLAW a	-	-	-	-	0	NA	NA	NA	NA	NA	0	NA	NA	NA	NA	NA	0	NA	NA	NA	NA	NA	0	NA	NA	NA	NA	NA	0	NA	NA	NA	NA	NA	0	NA	NA	NA	NA	NA	0	NA	NA	NA	NA	NA	0	NA
Solyc01g010250.4.1	6-phosphogluconolactonase (AHRD V3.3 *** B6U0H2_MAIZE)	K01057	PGLS; 6-phosphogluconolactonase [EC:3.1.1.31]	sly00030 (Pentose phosphate pathway)	-	733.31	2.06	0.21	9.97	2.02E-23	6.40E-21	733.31	3.03	0.2	15.31	7.03E-53	1.99E-50	733.31	-0.25	0.19	-1.29	1.96E-01	7.50E-01	733.31	1.15	0.2	5.75	8.91E-09	6.28E-08	733.31	-0.03	0.21	-0.16	8.72E-01	1.00E+00	733.31	1.62	0.2	8.12	4.82E-16	9.32E-15	924	1.63	0.18	9.18	4.12E-20	1.30E-18	924	2.95
Solyc01g010260.3.1	Cytochrome 93A3 (AHRD V3.3 *** A0A1U8H5Z8_CAPAN)	-	-	-	-	0.19	0	6.23	0	1.00E+00	NA	0.19	2.57	5.71	0.45	6.53E-01	NA	0.19	0	5.77	0	1.00E+00	NA	0.19	0	5.77	0	1.00E+00	NA	0.19	0	6.23	0	1.00E+00	NA	0.19	0.58	5.77	0.1	9.20E-01	NA	0.24	1.71	6.43	0.27	7.90E-01	NA	0.24	0
Solyc01g010270.3.1	Protein SPIRAL1 (AHRD V3.3 *** A0A2G3DFN1_CAPCH)	K18635	-	-	-	718.76	0.06	0.27	0.24	8.11E-01	8.98E-01	718.76	-0.34	0.25	-1.34	1.79E-01	2.78E-01	718.76	0.08	0.25	0.33	7.39E-01	9.78E-01	718.76	0.51	0.25	2.02	4.38E-02	8.66E-02	718.76	0.25	0.27	0.92	3.56E-01	1.00E+00	718.76	0.64	0.25	2.53	1.15E-02	2.80E-02	723.66	-0.19	0.24	-0.81	4.18E-01	5.34E-01	723.66	0.07
Solyc01g010280.3.1	suppressor SRP40-like protein (AHRD V3.3 *-* AT2G03630.1)	-	-	-	-	0.23	1.65	5.78	0.29	7.75E-01	NA	0.23	1.89	5.33	0.35	7.23E-01	NA	0.23	0	5.38	0	1.00E+00	NA	0.23	0.47	5.38	0.09	9.31E-01	NA	0.23	0	5.81	0	1.00E+00	NA	0.23	0.58	5.38	0.11	9.14E-01	NA	0.55	3.35	2.59	1.29	1.96E-01	NA	0.55	2.58
Solyc01g010290.4.1	Ureide permease (AHRD V3.3 *** A0A2R6PBP7_ACTCH)	-	-	-	-	311.35	1.24	0.3	4.11	3.93E-05	4.06E-04	311.35	2.7	0.28	9.52	1.71E-21	5.56E-20	311.35	-0.37	0.28	-1.29	1.96E-01	7.50E-01	311.35	0.88	0.29	3.06	2.20E-03	6.28E-03	311.35	0.08	0.3	0.25	8.01E-01	1.00E+00	311.35	1.26	0.29	4.4	1.06E-05	5.24E-05	313.38	0.23	0.25	0.92	3.59E-01	4.74E-01	313.38	1.17
Solyc01g010310.4.1	Carbohydrate-binding X8 domain superfamily protein (AHRD V3.3 *** A0A1P8AZV6_ARATH)	K22832	-	-	-	64.76	0.69	0.29	2.41	1.60E-02	6.13E-02	64.76	1.48	0.38	3.93	8.41E-05	3.30E-04	64.76	-0.42	0.27	-1.53	1.25E-01	6.47E-01	64.76	2.47	0.37	6.7	2.05E-11	2.00E-10	64.76	-0.16	0.29	-0.55	5.82E-01	1.00E+00	64.76	2.99	0.36	8.18	2.78E-16	5.47E-15	70.24	0.17	0.3	0.58	5.59E-01	6.64E-01	70.24	2.61
Solyc01g010350.4.1	triose phosphate/phosphate translocator, chloroplastic-like (AHRD V3.3 *** A0A2I4H880_9ROSI)	K15283	-	-	-	0.88	0.13	1.6	0.08	9.34E-01	NA	0.88	3.53	1.67	2.11	3.50E-02	7.09E-02	0.88	-2.51	1.72	-1.46	1.45E-01	NA	0.88	0	1.92	0	1.00E+00	1.00E+00	0.88	-0.84	1.69	-0.49	6.21E-01	NA	0.88	0	1.92	0	1.00E+00	NA	0.87	-0.72	1.61	-0.45	6.55E-01	NA	0.87	0.84
Solyc01g010360.3.1	14-3-3 protein (AHRD V3.3 *** A0A200R871_9MAGN)	K06630	-	-	-	16.45	1.15	0.53	2.16	3.05E-02	9.96E-02	16.45	0.81	0.56	1.44	1.49E-01	2.40E-01	16.45	0.73	0.5	1.46	1.46E-01	6.84E-01	16.45	1.72	0.55	3.13	1.74E-03	5.08E-03	16.45	0.67	0.54	1.24	2.13E-01	1.00E+00	16.45	1.26	0.56	2.25	2.47E-02	5.40E-02	14.69	-1.46	0.58	-2.51	1.22E-02	2.80E-02	14.69	0.06
Solyc01g010365.1.1	Unknown protein	-	-	-	-	67.51	-1.28	0.63	-2.03	4.25E-02	1.27E-01	67.51	-1.2	0.61	-1.96	4.97E-02	9.60E-02	67.51	1.72	0.56	3.05	2.32E-03	7.13E-02	67.51	3.08	0.58	5.34	9.26E-08	5.70E-07	67.51	-0.6	0.62	-0.97	3.34E-01	1.00E+00	67.51	1.22	0.58	2.09	3.68E-02	7.59E-02	76.15	0.88	0.52	1.7	8.87E-02	1.54E-01	76.15	2.24
Solyc01g010370.3.1	S-adenosyl-L-methionine-dependent methyltransferases superfamily protein (AHRD V3.3 *** A0A2U1P6Q5_ARTAN)	-	-	-	-	44.79	0.47	0.36	1.3	1.94E-01	3.73E-01	44.79	3.26	0.4	8.21	2.13E-16	4.03E-15	44.79	0.06	0.34	0.18	8.57E-01	9.93E-01	44.79	2.19	0.41	5.38	7.41E-08	4.62E-07	44.79	0.8	0.36	2.22	2.64E-02	4.85E-01	44.79	1.94	0.41	4.72	2.34E-06	1.32E-05	54.05	1.22	0.31	3.93	8.34E-05	3.24E-04	54.05	2.95
Solyc01g010390.3.1	Beta-glucosidase 34 (AHRD V3.3 *** A0A2G3DFM9_CAPCH)	K01188	E3.2.1.21; beta-glucosidase [EC:3.2.1.21]	sly00940 (Phenylpropanoid biosynthesis), sly00500 (Starch and sucrose metabolism), sly00460 (Cyanoamino acid metabolism)	-	141.85	0.11	0.34	0.32	7.49E-01	8.61E-01	141.85	1.65	0.36	4.53	5.85E-06	2.83E-05	141.85	0.55	0.31	1.75	7.97E-02	5.52E-01	141.85	3.27	0.36	9.16	5.33E-20	1.16E-18	141.85	1.19	0.34	3.52	4.32E-04	3.87E-02	141.85	2.87	0.36	8.01	1.16E-15	2.15E-14	169.68	0.92	0.29	3.16	1.57E-03	4.61E-03	169.68	3.65
Solyc01g010400.1.1	RlpA-like double-psi beta-barrel domain-containing protein (AHRD V3.3 *** A0A2U1M803_ARTAN)	-	-	-	-	0	NA	NA	NA	NA	NA	0	NA	NA	NA	NA	NA	0	NA	NA	NA	NA	NA	0	NA	NA	NA	NA	NA	0	NA	NA	NA	NA	NA	0	NA	NA	NA	NA	NA	0	NA	NA	NA	NA	NA	0	NA
Solyc01g010405.1.1	Plant transposase (Ptta/En/Spm family) (AHRD V3.3 *-* F4I6H5_ARATH)	-	-	-	-	0.37	0.03	3.14	0.01	9.92E-01	NA	0.37	-0.51	2.91	-0.17	8.62E-01	NA	0.37	-0.16	2.91	-0.06	9.55E-01	NA	0.37	0.5	2.9	0.17	8.64E-01	NA	0.37	1.36	3.04	0.45	6.53E-01	NA	0.37	0.56	2.89	0.19	8.46E-01	NA	0.33	-0.94	3.27	-0.29	7.73E-01	NA	0.33	-0.63
Solyc01g010410.3.1	Zinc finger protein (AHRD V3.3 *** A0A200PRD7_9MAGN)	-	-	-	-	30.45	1.29	0.45	2.87	4.10E-03	2.06E-02	30.45	1.92	0.41	4.73	2.22E-06	1.17E-05	30.45	-0.1	0.44	-0.23	8.17E-01	9.89E-01	30.45	-0.3	0.43	-0.69	4.92E-01	6.10E-01	30.45	0.25	0.46	0.53	5.94E-01	1.00E+00	30.45	0.19	0.43	0.44	6.56E-01	7.59E-01	36.13	1.35	0.38	3.53	4.23E-04	1.42E-03	36.13	1.38
Solyc01g010415.1.1	Retrovirus-related Pol polyprotein from transposon TNT 1-94 (AHRD V3.3 *-* A0A2K3NZR4_TRIPR)	-	-	-	-	0	NA	NA	NA	NA	NA	0	NA	NA	NA	NA	NA	0	NA	NA	NA	NA	NA	0	NA	NA	NA	NA	NA	0	NA	NA	NA	NA	NA	0	NA	NA	NA	NA	NA	0	NA	NA	NA	NA	NA	0	NA
Solyc01g010420.3.1	Actin cross-linking protein (DUF569) (AHRD V3.3 *** Q9XIF7_ARATH)	-	-	-	-	2.51	0.91	2.24	0.4	6.86E-01	8.20E-01	2.51	2.91	2.16	1.35	1.77E-01	2.76E-01	2.51	-2.19	2.25	-0.97	3.31E-01	8.62E-01	2.51	1.2	2.32	0.52	6.05E-01	7.10E-01	2.51	-2.32	2.45	-0.95	3.43E-01	1.00E+00	2.51	6.15	2.1	2.93	3.42E-03	9.74E-03	2.18	-0.2	2.22	-0.09	9.29E-01	9.54E-01	2.18	1.41
Solyc01g010430.4.1	Actin cross-linking protein, putative (DUF569) (AHRD V3.3 *** Q8GXC9_ARATH)	-	-	-	-	209.34	1.03	0.4	2.55	1.07E-02	4.46E-02	209.34	1.17	0.37	3.14	1.68E-03	4.95E-03	209.34	0.17	0.38	0.44	6.59E-01	9.64E-01	209.34	-0.84	0.38	-2.24	2.52E-02	5.39E-02	209.34	0.08	0.41	0.2	8.44E-01	1.00E+00	209.34	0.79	0.37	2.13	3.31E-02	6.94E-02	203.38	-0.45	0.4	-1.12	2.64E-01	3.74E-01	203.38	0.12
Solyc01g010440.4.1	Glycine-rich protein (AHRD V3.3 *** Q9LFX8_ARATH)	-	-	-	-	1381.53	-0.51	0.19	-2.71	6.75E-03	3.07E-02	1381.53	-1.22	0.18	-6.93	4.14E-12	4.83E-11	1381.53	-0.16	0.18	-0.89	3.72E-01	8.81E-01	1381.53	-0.35	0.17	-1.98	4.78E-02	9.33E-02	1381.53	0.01	0.19	0.04	9.70E-01	1.00E+00	1381.53	-0.98	0.18	-5.56	2.64E-08	2.05E-07	1316.73	-0.92	0.17	-5.46	4.88E-08	3.30E-07	1316.73	-1.21
Solyc01g010460.4.1	5'-AMP-activated protein kinase subunit beta-2 (AHRD V3.3 *** A0A1J3EBW5_NOCCA)	-	-	-	-	44.99	-0.3	0.43	-0.69	4.90E-01	6.70E-01	44.99	-0.16	0.39	-0.41	6.85E-01	7.78E-01	44.99	0.06	0.39	0.15	8.83E-01	9.94E-01	44.99	-0.29	0.39	-0.73	4.63E-01	5.82E-01	44.99	0.14	0.42	0.33	7.43E-01	1.00E+00	44.99	-0.48	0.39	-1.22	2.22E-01	3.33E-01	47.49	0.11	0.36	0.29	7.70E-01	8.36E-01	47.49	-0.12
Solyc01g010470.2.1	5'-AMP-activated protein kinase subunit beta-2 (AHRD V3.3 *-* A0A1J3HGR2_NOCCA)	-	-	-	-	64.98	-0.3	0.46	-0.65	5.16E-01	6.91E-01	64.98	1.3	0.43	3.04	2.39E-03	6.77E-03	64.98	-0.08	0.42	-0.19	8.47E-01	9.91E-01	64.98	1.6	0.43	3.74	1.85E-04	6.66E-04	64.98	0.09	0.45	0.19	8.50E-01	1.00E+00	64.98	1.6	0.43	3.73	1.91E-04	7.37E-04	66.04	-0.07	0.39	-0.18	8.56E-01	9.01E-01	66.04	0.98
Solyc01g010480.3.1	Protein TWIN LOV 1 (AHRD V3.3 *** A0A2G3AIG6_CAPAN)	-	-	-	-	563.57	-0.28	0.33	-0.83	4.05E-01	5.98E-01	563.57	2.1	0.31	6.75	1.49E-11	1.61E-10	563.57	-0.32	0.31	-1.02	3.08E-01	8.48E-01	563.57	1	0.31	3.21	1.34E-03	4.03E-03	563.57	-0.6	0.33	-1.79	7.34E-02	7.74E-01	563.57	1.23	0.31	3.93	8.34E-05	3.47E-04	595.41	0.08	0.3	0.27	7.85E-01	8.47E-01	595.41	1.12
Solyc01g010490.4.1	Cytochrome P450 (AHRD V3.3 *** A0A2U1NH79_ARTAN)	-	-	-	-	519.29	-0.81	0.37	-2.2	2.81E-02	9.37E-02	519.29	0.03	0.34	0.08	9.39E-01	9.65E-01	519.29	-1.81	0.34	-5.26	1.45E-07	2.53E-05	519.29	-1.88	0.34	-5.5	3.78E-08	2.44E-07	519.29	-0.39	0.37	-1.06	2.91E-01	1.00E+00	519.29	-0.21	0.34	-0.63	5.29E-01	6.49E-01	455.39	-2.3	0.35	-6.53	6.67E-11	6.88E-10	455.39	-2.45
Solyc01g010500.3.1	EIN3-binding F-box protein 1 (AHRD V3.3 *-* A0A2G2WKD4_CAPBA)	-	-	-	-	0.23	0.03	4.89	0.01	9.95E-01	NA	0.23	-0.51	4.53	-0.11	9.11E-01	NA	0.23	-0.16	4.53	-0.04	9.71E-01	NA	0.23	0.5	4.52	0.11	9.12E-01	NA	0.23	-1.01	4.89	-0.21	8.36E-01	NA	0.23	-0.86	4.53	-0.19	8.49E-01	NA	0.19	-0.94	6.12	-0.15	8.78E-01	NA	0.19	-1.35
Solyc01g010510.4.1	Pentatricopeptide repeat-containing protein, mitochondrial (AHRD V3.3 *** A0A2G2X910_CAPBA)	-	-	-	-	12.72	0.28	0.59	0.48	6.32E-01	7.81E-01	12.72	-0.03	0.51	-0.06	9.50E-01	9.72E-01	12.72	0.19	0.55	0.34	7.34E-01	9.78E-01	12.72	-0.52	0.53	-0.98	3.29E-01	4.50E-01	12.72	0.08	0.6	0.13	8.96E-01	1.00E+00	12.72	-0.93	0.55	-1.71	8.75E-02	1.57E-01	15.29	1.1	0.51	2.18	2.93E-02	6.03E-02	15.29	0.33
Solyc01g010520.3.1	Helicase with zinc finger protein (AHRD V3.3 *** B3H5Y3_ARATH)	-	-	-	-	83.05	0.79	0.22	3.52	4.28E-04	3.14E-03	83.05	3.27	0.45	7.24	4.37E-13	5.73E-12	83.05	0.94	0.21	4.48	7.62E-06	7.44E-04	83.05	5.03	0.44	11.34	8.15E-30	3.63E-28	83.05	0.88	0.22	3.96	7.63E-05	1.09E-02	83.05	4.65	0.45	10.45	1.40E-25	5.91E-24	86.35	0.67	0.23	2.84	4.58E-03	1.19E-02	86.35	4.06
Solyc01g010530.1.1	Sugar transporter protein 5	-	-	-	-	1.3	5.58	2.91	1.92	5.51E-02	1.53E-01	1.3	3.53	2.74	1.29	1.99E-01	3.03E-01	1.3	0	2.9	0	1.00E+00	NA	1.3	0	2.9	0	1.00E+00	1.00E+00	1.3	0	3.13	0	1.00E+00	NA	1.3	0	2.9	0	1.00E+00	1.00E+00	2.15	4.88	1.62	3.02	2.56E-03	7.11E-03	2.15	4.19
Solyc01g010540.3.1	40S ribosomal protein S9 (AHRD V3.3 *** A0A1U8EPE0_CAPAN)	K02997	RP-S9e; small subunit ribosomal protein S9e	sly03010 (Ribosome)	-	336.13	0.15	0.19	0.79	4.29E-01	6.19E-01	336.13	-0.22	0.17	-1.26	2.07E-01	3.13E-01	336.13	-0.3	0.18	-1.73	8.43E-02	5.63E-01	336.13	-0.15	0.17	-0.88	3.78E-01	5.01E-01	336.13	-0.11	0.19	-0.6	5.52E-01	1.00E+00	336.13	0.04	0.17	0.25	8.03E-01	8.71E-01	378.99	0.53	0.17	3.1	1.90E-03	5.47E-03	378.99	0.33
Solyc01g010550.1.1	Unknown protein	-	-	-	-	0	NA	NA	NA	NA	NA	0	NA	NA	NA	NA	NA	0	NA	NA	NA	NA	NA	0	NA	NA	NA	NA	NA	0	NA	NA	NA	NA	NA	0	NA	NA	NA	NA	NA	0	NA	NA	NA	NA	NA	0	NA
Solyc01g010570.4.1	Mucin-related protein (AHRD V3.3 *** A0A2U1LU51_ARTAN)	-	-	-	-	618.59	-0.35	0.21	-1.7	8.97E-02	2.18E-01	618.59	-1.05	0.19	-5.44	5.19E-08	3.58E-07	618.59	0.04	0.19	0.19	8.48E-01	9.91E-01	618.59	0.09	0.19	0.47	6.38E-01	7.39E-01	618.59	-0.18	0.21	-0.88	3.77E-01	1.00E+00	618.59	-0.32	0.19	-1.66	9.65E-02	1.70E-01	570.95	-1.2	0.18	-6.59	4.33E-11	4.57E-10	570.95	-1.34
Solyc01g010580.3.1	40S ribosomal protein S9 (AHRD V3.3 *** A0A1U8EPE0_CAPAN)	K02997	RP-S9e; small subunit ribosomal protein S9e	sly03010 (Ribosome)	-	1562.6	-0.56	0.27	-2.1	3.56E-02	1.11E-01	1562.6	-0.5	0.25	-2	4.53E-02	8.86E-02	1562.6	-0.25	0.25	-0.99	3.22E-01	8.57E-01	1562.6	0.58	0.25	2.33	1.98E-02	4.37E-02	1562.6	-0.07	0.27	-0.27	7.89E-01	1.00E+00	1562.6	0.03	0.25	0.12	9.05E-01	9.46E-01	1536.16	-0.76	0.23	-3.26	1.10E-03	3.36E-03	1536.16	-0.21
Solyc01g010590.2.1	Peptidyl-prolyl cis-trans isomerase (AHRD V3.3 *** A0A1U8HBC6_CAPAN)	-	-	-	-	328.33	0.34	0.18	1.86	6.26E-02	1.68E-01	328.33	0.02	0.17	0.11	9.10E-01	9.47E-01	328.33	0.06	0.17	0.33	7.43E-01	9.78E-01	328.33	0.19	0.17	1.13	2.60E-01	3.76E-01	328.33	0.26	0.18	1.42	1.55E-01	9.70E-01	328.33	0.46	0.17	2.71	6.78E-03	1.78E-02	343.97	0.23	0.17	1.39	1.66E-01	2.57E-01	343.97	0.21
Solyc01g010600.4.1	Homeobox-leucine zipper protein HOX21 (AHRD V3.3 *** A0A1U8ELC5_CAPAN)	K09338	-	-	-	0	NA	NA	NA	NA	NA	0	NA	NA	NA	NA	NA	0	NA	NA	NA	NA	NA	0	NA	NA	NA	NA	NA	0	NA	NA	NA	NA	NA	0	NA	NA	NA	NA	NA	0	NA	NA	NA	NA	NA	0	NA
Solyc01g010640.3.1	NAD(P)-linked oxidoreductase superfamily protein (AHRD V3.3 *** Q949S6_ARATH)	-	-	-	-	431.35	-0.74	0.23	-3.17	1.52E-03	9.10E-03	431.35	-1.01	0.21	-4.7	2.61E-06	1.35E-05	431.35	0.05	0.21	0.24	8.13E-01	9.88E-01	431.35	-0.25	0.21	-1.17	2.44E-01	3.58E-01	431.35	0.03	0.23	0.13	8.97E-01	1.00E+00	431.35	-0.84	0.21	-3.91	9.18E-05	3.79E-04	384.55	-1.73	0.21	-8.29	1.12E-16	2.35E-15	384.55	-2.1
Solyc01g010650.3.1	UDP-galactose UDP-glucose transporter 3-like protein (AHRD V3.3 *** A0A2K3NS07_TRIPR)	K15275	-	-	-	841.97	-0.21	0.28	-0.73	4.63E-01	6.49E-01	841.97	0.07	0.26	0.27	7.87E-01	8.58E-01	841.97	-0.15	0.26	-0.59	5.58E-01	9.43E-01	841.97	0.7	0.26	2.66	7.76E-03	1.92E-02	841.97	0.28	0.28	0.99	3.23E-01	1.00E+00	841.97	0.59	0.26	2.24	2.53E-02	5.51E-02	797.01	-1.01	0.24	-4.14	3.41E-05	1.43E-04	797.01	-0.21
Solyc01g010660.3.1	Protein kinase 2B, chloroplastic (AHRD V3.3 *** A0A2G3AIH7_CAPAN)	-	-	-	-	227.32	-0.44	0.17	-2.5	1.24E-02	5.00E-02	227.32	-1.03	0.16	-6.41	1.46E-10	1.41E-09	227.32	0	0.16	-0.01	9.89E-01	1.00E+00	227.32	-0.3	0.16	-1.88	6.06E-02	1.14E-01	227.32	-0.1	0.17	-0.6	5.46E-01	1.00E+00	227.32	-0.24	0.16	-1.52	1.29E-01	2.17E-01	234.86	-0.44	0.24	-1.8	7.24E-02	1.29E-01	234.86	-0.14
Solyc01g010670.3.1	Unknown protein	-	-	-	-	0	NA	NA	NA	NA	NA	0	NA	NA	NA	NA	NA	0	NA	NA	NA	NA	NA	0	NA	NA	NA	NA	NA	0	NA	NA	NA	NA	NA	0	NA	NA	NA	NA	NA	0	NA	NA	NA	NA	NA	0	NA
Solyc01g010690.1.1	Quinoprotein alcohol dehydrogenase-like superfamily (AHRD V3.3 *** A0A2U1NBT6_ARTAN)	-	-	-	-	0.86	-2.79	2.89	-0.96	3.35E-01	NA	0.86	0.91	2.8	0.33	7.45E-01	8.26E-01	0.86	-0.44	2.51	-0.18	8.61E-01	NA	0.86	2.44	2.69	0.91	3.64E-01	4.86E-01	0.86	-2.1	2.85	-0.74	4.61E-01	NA	0.86	0.58	2.8	0.21	8.35E-01	NA	0.77	-3.76	2.76	-1.36	1.74E-01	NA	0.77	1.48
Solyc01g010700.3.1	SNF1-related protein kinase regulatory subunit gamma-1-like (AHRD V3.3 *** A0A2G3DFN0_CAPCH)	-	-	-	-	610.89	-0.22	0.21	-1.06	2.89E-01	4.87E-01	610.89	0.01	0.19	0.07	9.48E-01	9.71E-01	610.89	0.46	0.19	2.4	1.66E-02	2.49E-01	610.89	0.22	0.19	1.16	2.45E-01	3.59E-01	610.89	0.19	0.21	0.92	3.58E-01	1.00E+00	610.89	-0.17	0.19	-0.87	3.83E-01	5.09E-01	615.63	-0.06	0.18	-0.32	7.51E-01	8.21E-01	615.63	-0.24
Solyc01g010705.1.1	Retrovirus-related Pol polyprotein from transposon TNT 1-94 (AHRD V3.3 *-* A0A2K3NZR4_TRIPR)	-	-	-	-	0	NA	NA	NA	NA	NA	0	NA	NA	NA	NA	NA	0	NA	NA	NA	NA	NA	0	NA	NA	NA	NA	NA	0	NA	NA	NA	NA	NA	0	NA	NA	NA	NA	NA	0	NA	NA	NA	NA	NA	0	NA
Solyc01g010710.4.1	Carboxypeptidase (AHRD V3.3 *** A0A2I4FWA2_9ROSI)	K16297	-	-	-	20.35	0.34	0.46	0.74	4.57E-01	6.44E-01	20.35	1.93	1.3	1.48	1.39E-01	2.27E-01	20.35	0.91	0.42	2.17	3.04E-02	3.53E-01	20.35	6.74	1.09	6.16	7.19E-10	5.83E-09	20.35	1.59	0.44	3.61	3.10E-04	2.98E-02	20.35	5.55	1.11	5	5.61E-07	3.47E-06	18.98	-0.72	0.48	-1.48	1.38E-01	2.23E-01	18.98	5.5
Solyc01g010720.4.1	Carboxypeptidase (AHRD V3.3 *** A0A2I4FWA2_9ROSI)	K16297	-	-	-	0.15	-1.79	6.22	-0.29	7.73E-01	NA	0.15	0	5.77	0	1.00E+00	NA	0.15	-1.75	5.76	-0.3	7.62E-01	NA	0.15	0.47	5.77	0.08	9.35E-01	NA	0.15	-0.91	6.22	-0.15	8.83E-01	NA	0.15	0	5.77	0	1.00E+00	NA	0.14	-1.1	6.44	-0.17	8.65E-01	NA	0.14	0
Solyc01g010740.4.1	Pectate lyase (AHRD V3.3 *** A0A2G3DIQ3_CAPCH)	K01728	pel; pectate lyase [EC:4.2.2.2]	sly00040 (Pentose and glucuronate interconversions)	-	0.18	-2.41	6.2	-0.39	6.98E-01	NA	0.18	0	5.77	0	1.00E+00	NA	0.18	-2.36	5.73	-0.41	6.81E-01	NA	0.18	0	5.77	0	1.00E+00	NA	0.18	-1.53	6.2	-0.25	8.06E-01	NA	0.18	0.58	5.77	0.1	9.20E-01	NA	0.17	-1.7	6.42	-0.27	7.91E-01	NA	0.17	0
Solyc01g010750.4.1	Ricin B lectin domain (AHRD V3.3 *-* A0A200Q0G6_9MAGN)	-	-	-	-	4496.78	-0.61	0.26	-2.31	2.07E-02	7.47E-02	4496.78	-0.87	0.24	-3.57	3.53E-04	1.23E-03	4496.78	-0.2	0.24	-0.81	4.18E-01	9.00E-01	4496.78	-0.25	0.24	-1.01	3.11E-01	4.31E-01	4496.78	-0.05	0.26	-0.17	8.62E-01	1.00E+00	4496.78	-0.19	0.24	-0.79	4.29E-01	5.56E-01	4429.37	-0.53	0.22	-2.42	1.55E-02	3.46E-02	4429.37	-0.77
Solyc01g010755.1.1	Serine/threonine-protein phosphatase 7 long form-like protein (AHRD V3.3 *-* A0A1J3IZ43_NOCCA)	-	-	-	-	0	NA	NA	NA	NA	NA	0	NA	NA	NA	NA	NA	0	NA	NA	NA	NA	NA	0	NA	NA	NA	NA	NA	0	NA	NA	NA	NA	NA	0	NA	NA	NA	NA	NA	0	NA	NA	NA	NA	NA	0	NA
Solyc01g010760.3.1	Mitochondrial outer membrane protein porin (AHRD V3.3 *** A0A2K3KY08_TRIPR)	K15040	-	-	-	1666.42	-0.22	0.2	-1.09	2.75E-01	4.70E-01	1666.42	-0.75	0.19	-3.98	6.82E-05	2.72E-04	1666.42	-0.2	0.19	-1.06	2.90E-01	8.40E-01	1666.42	-1.11	0.19	-5.92	3.20E-09	2.38E-08	1666.42	-0.25	0.2	-1.24	2.15E-01	1.00E+00	1666.42	-0.76	0.19	-4.06	4.86E-05	2.12E-04	1656.75	-0.08	0.17	-0.43	6.64E-01	7.53E-01	1656.75	-1.2
Solyc01g010780.4.1	Protein kinase superfamily protein (AHRD V3.3 *** A0A2U1NYF7_ARTAN)	-	-	-	-	831.28	0.45	0.16	2.84	4.54E-03	2.23E-02	831.28	0.79	0.15	5.34	9.33E-08	6.16E-07	831.28	-0.1	0.15	-0.69	4.90E-01	9.25E-01	831.28	-0.15	0.15	-1.02	3.07E-01	4.28E-01	831.28	-0.02	0.16	-0.1	9.17E-01	1.00E+00	831.28	0.04	0.15	0.26	7.91E-01	8.62E-01	868.39	0.12	0.14	0.9	3.67E-01	4.82E-01	868.39	0.26
Solyc01g010785.1.1	Retrovirus-related Pol polyprotein from transposon TNT 1-94 (AHRD V3.3 *-* A0A2I0VDL0_9ASPA)	-	-	-	-	0	NA	NA	NA	NA	NA	0	NA	NA	NA	NA	NA	0	NA	NA	NA	NA	NA	0	NA	NA	NA	NA	NA	0	NA	NA	NA	NA	NA	0	NA	NA	NA	NA	NA	0	NA	NA	NA	NA	NA	0	NA
Solyc01g010810.4.1	Ran-interacting Mog1 protein (AHRD V3.3 *** A0A200QSC1_9MAGN)	-	-	-	-	167.98	-0.46	0.27	-1.72	8.59E-02	2.12E-01	167.98	-1.07	0.25	-4.27	1.98E-05	8.72E-05	167.98	0.21	0.25	0.84	4.03E-01	8.95E-01	167.98	-0.15	0.25	-0.62	5.36E-01	6.50E-01	167.98	-0.08	0.27	-0.3	7.61E-01	1.00E+00	167.98	0.24	0.25	0.97	3.30E-01	4.53E-01	166.6	-0.41	0.23	-1.75	8.02E-02	1.41E-01	166.6	-0.5
Solyc01g010820.3.1	Cullin (AHRD V3.3 *** A0A2U1PKA1_ARTAN)	K03869	CUL3; cullin 3	sly04120 (Ubiquitin mediated proteolysis)	-	455.39	-0.06	0.15	-0.38	7.07E-01	8.33E-01	455.39	0.4	0.14	2.92	3.52E-03	9.60E-03	455.39	-0.03	0.14	-0.19	8.51E-01	9.91E-01	455.39	-0.12	0.14	-0.88	3.78E-01	5.00E-01	455.39	-0.28	0.15	-1.91	5.61E-02	6.97E-01	455.39	-0.07	0.14	-0.52	6.05E-01	7.16E-01	510.78	0.41	0.12	3.33	8.71E-04	2.72E-03	510.78	0.52
Solyc01g010830.4.1	Haloacid dehalogenase-like hydrolase-like protein (AHRD V3.3 *** Q6Z026_ORYSJ),Pfam:PF13419	-	-	-	-	320.9	0.01	0.21	0.06	9.49E-01	9.74E-01	320.9	-0.27	0.19	-1.4	1.61E-01	2.55E-01	320.9	-0.12	0.19	-0.63	5.25E-01	9.36E-01	320.9	-0.27	0.19	-1.42	1.56E-01	2.49E-01	320.9	-0.02	0.21	-0.08	9.40E-01	1.00E+00	320.9	0.1	0.19	0.53	5.96E-01	7.09E-01	315.35	-0.33	0.18	-1.79	7.29E-02	1.30E-01	315.35	-0.65
Solyc01g010840.1.1	Unknown protein	-	-	-	-	0	NA	NA	NA	NA	NA	0	NA	NA	NA	NA	NA	0	NA	NA	NA	NA	NA	0	NA	NA	NA	NA	NA	0	NA	NA	NA	NA	NA	0	NA	NA	NA	NA	NA	0	NA	NA	NA	NA	NA	0	NA
Solyc01g010860.3.1	Sphinganine C(4)-monooxygenase 1 (AHRD V3.3 *** A0A2G3DFM4_CAPCH)	K04713	SUR2; sphinganine C4-monooxygenase [EC:1.14.18.5]	sly00600 (Sphingolipid metabolism)	-	450.03	0.09	0.19	0.48	6.33E-01	7.81E-01	450.03	0.04	0.18	0.22	8.27E-01	8.88E-01	450.03	0.03	0.18	0.17	8.65E-01	9.93E-01	450.03	-0.34	0.18	-1.94	5.20E-02	1.00E-01	450.03	-0.17	0.19	-0.86	3.89E-01	1.00E+00	450.03	-0.15	0.18	-0.86	3.90E-01	5.17E-01	433.11	-0.39	0.18	-2.14	3.26E-02	6.60E-02	433.11	-0.94
Solyc01g010870.3.1	S-adenosyl-L-methionine-dependent methyltransferases superfamily protein (AHRD V3.3 *** A0A2U1LK68_ARTAN)	-	-	-	-	2594.72	-0.57	0.19	-2.99	2.80E-03	1.51E-02	2594.72	-0.54	0.18	-3.03	2.42E-03	6.86E-03	2594.72	-0.19	0.18	-1.1	2.73E-01	8.30E-01	2594.72	-0.51	0.18	-2.87	4.15E-03	1.10E-02	2594.72	-0.08	0.19	-0.44	6.62E-01	1.00E+00	2594.72	0.22	0.18	1.24	2.15E-01	3.24E-01	2383.67	-1.23	0.17	-7.41	1.23E-13	1.80E-12	2383.67	-1.41
Solyc01g010880.3.1	RING/FYVE/PHD zinc finger superfamily protein (AHRD V3.3 *** A0A2U1NXA0_ARTAN)	-	-	-	-	89.74	0.41	0.25	1.63	1.03E-01	2.41E-01	89.74	0.29	0.23	1.26	2.09E-01	3.16E-01	89.74	0.36	0.23	1.55	1.20E-01	6.39E-01	89.74	0.27	0.23	1.14	2.54E-01	3.69E-01	89.74	0.15	0.25	0.6	5.45E-01	1.00E+00	89.74	0.04	0.24	0.16	8.77E-01	9.26E-01	99.64	0.55	0.22	2.48	1.32E-02	3.01E-02	99.64	0.64
Solyc01g010890.4.1	Expansin (AHRD V3.3 *** K4ATT2_SOLLC)	-	-	-	-	0	NA	NA	NA	NA	NA	0	NA	NA	NA	NA	NA	0	NA	NA	NA	NA	NA	0	NA	NA	NA	NA	NA	0	NA	NA	NA	NA	NA	0	NA	NA	NA	NA	NA	0	NA	NA	NA	NA	NA	0	NA
Solyc01g010900.3.1	Cytochrome P450 (AHRD V3.3 *** A0A200QEP7_9MAGN)	K20495	CYP704B1; long-chain fatty acid omega-monooxygenase [EC:1.14.14.80]	sly00071 (Fatty acid degradation), sly00073 (Cutin, suberine and wax biosynthesis)	-	0	NA	NA	NA	NA	NA	0	NA	NA	NA	NA	NA	0	NA	NA	NA	NA	NA	0	NA	NA	NA	NA	NA	0	NA	NA	NA	NA	NA	0	NA	NA	NA	NA	NA	0	NA	NA	NA	NA	NA	0	NA
Solyc01g010910.2.1	MYB transcription factor (AHRD V3.3 *-* A0A0U3IU11_MESCR)	K09422	-	-	-	0.03	0	6.23	0	1.00E+00	NA	0.03	0.21	5.77	0.04	9.70E-01	NA	0.03	0	5.77	0	1.00E+00	NA	0.03	0	5.77	0	1.00E+00	NA	0.03	0	6.23	0	1.00E+00	NA	0.03	0	5.77	0	1.00E+00	NA	0.02	0	6.45	0	1.00E+00	NA	0.02	0
Solyc01g010920.2.1	O-fucosyltransferase (AHRD V3.3 *-* A0A2P5G0B7_TREOI)	-	-	-	-	23.78	0.85	0.37	2.3	2.16E-02	7.70E-02	23.78	3.97	0.57	6.98	2.97E-12	3.50E-11	23.78	0.27	0.36	0.74	4.57E-01	9.14E-01	23.78	2.4	0.59	4.06	4.81E-05	1.93E-04	23.78	0.63	0.37	1.68	9.34E-02	8.36E-01	23.78	3.03	0.58	5.21	1.91E-07	1.28E-06	24.76	0.02	0.35	0.06	9.52E-01	9.69E-01	24.76	3.35
Solyc01g010930.4.1	O-fucosyltransferase family protein (AHRD V3.3 *** A0A2U1NIF6_ARTAN)	-	-	-	-	20.13	1.01	0.61	1.67	9.55E-02	2.28E-01	20.13	3.51	0.68	5.17	2.39E-07	1.48E-06	20.13	0.38	0.57	0.66	5.08E-01	9.29E-01	20.13	2.51	0.69	3.62	2.92E-04	1.01E-03	20.13	0.89	0.61	1.47	1.42E-01	9.51E-01	20.13	1.96	0.7	2.79	5.33E-03	1.44E-02	21.23	0.61	0.53	1.16	2.45E-01	3.52E-01	21.23	2.59
Solyc01g010940.3.1	Transmembrane emp24 domain-containing protein p24delta7 (AHRD V3.3 *** A0A2G3AIH0_CAPAN)	K20352	-	-	-	339.04	0.67	0.29	2.3	2.17E-02	7.72E-02	339.04	0.26	0.27	0.94	3.45E-01	4.68E-01	339.04	-0.51	0.27	-1.86	6.24E-02	5.01E-01	339.04	-0.65	0.27	-2.37	1.76E-02	3.93E-02	339.04	-0.09	0.29	-0.31	7.60E-01	1.00E+00	339.04	0.28	0.27	1.02	3.06E-01	4.28E-01	383.11	0.76	0.25	3.01	2.60E-03	7.19E-03	383.11	0.37
Solyc01g010950.3.1	MAP kinase kinase kinase 2	-	-	-	-	406.44	0.23	0.15	1.51	1.31E-01	2.86E-01	406.44	-0.47	0.14	-3.43	5.99E-04	1.97E-03	406.44	0.18	0.14	1.3	1.93E-01	7.47E-01	406.44	-0.78	0.14	-5.59	2.27E-08	1.52E-07	406.44	-0.05	0.15	-0.3	7.63E-01	1.00E+00	406.44	-0.74	0.14	-5.28	1.30E-07	8.97E-07	406.66	-0.14	0.14	-1.05	2.94E-01	4.07E-01	406.66	-0.76
Solyc01g010960.3.1	60S ribosomal protein L35-like (AHRD V3.3 *-* A0A2I4GBA7_9ROSI)	-	-	-	-	0.04	-0.93	6.23	-0.15	8.81E-01	NA	0.04	0	5.77	0	1.00E+00	NA	0.04	-0.88	5.77	-0.15	8.78E-01	NA	0.04	0	5.77	0	1.00E+00	NA	0.04	-1.01	6.23	-0.16	8.71E-01	NA	0.04	0	5.77	0	1.00E+00	NA	0.03	-0.94	6.45	-0.15	8.84E-01	NA	0.03	0
Solyc01g010970.3.1	Argonaute7	K11593	-	-	-	9.88	0.49	0.73	0.67	5.02E-01	6.79E-01	9.88	0.34	0.54	0.64	5.22E-01	6.39E-01	9.88	0.74	0.67	1.1	2.71E-01	8.28E-01	9.88	-0.27	0.55	-0.49	6.23E-01	7.26E-01	9.88	-0.3	0.78	-0.39	6.99E-01	1.00E+00	9.88	-1.45	0.6	-2.43	1.52E-02	3.58E-02	10.14	0.88	0.64	1.37	1.70E-01	2.63E-01	10.14	-0.61
Solyc01g010990.2.1	Son of sevenless protein (AHRD V3.3 *** Q9LQY7_ARATH)	-	-	-	-	132.39	-0.57	0.26	-2.2	2.77E-02	9.27E-02	132.39	0.26	0.24	1.08	2.78E-01	3.96E-01	132.39	-0.42	0.24	-1.74	8.10E-02	5.56E-01	132.39	0.04	0.24	0.15	8.83E-01	9.27E-01	132.39	-0.12	0.26	-0.45	6.49E-01	1.00E+00	132.39	0.4	0.24	1.67	9.50E-02	1.68E-01	148.31	-0.12	0.23	-0.54	5.86E-01	6.87E-01	148.31	0.9
Solyc01g011000.3.1	Eukaryotic translation initiation factor 5A (AHRD V3.3 *** A0A1U8HES8_CAPAN)	K03263	-	-	-	2439.32	-0.2	0.26	-0.76	4.47E-01	6.35E-01	2439.32	-0.14	0.24	-0.6	5.47E-01	6.62E-01	2439.32	-0.31	0.24	-1.32	1.88E-01	7.41E-01	2439.32	-0.05	0.24	-0.2	8.43E-01	9.00E-01	2439.32	-0.28	0.26	-1.08	2.82E-01	1.00E+00	2439.32	0.22	0.24	0.93	3.51E-01	4.76E-01	2608.84	0.16	0.21	0.75	4.52E-01	5.66E-01	2608.84	0.07
Solyc01g011005.1.1	Retrovirus-related Pol polyprotein from transposon TNT 1-94 (AHRD V3.3 *-* A0A2I0VJ33_9ASPA)	-	-	-	-	0.06	0	6.23	0	1.00E+00	NA	0.06	-1.23	5.77	-0.21	8.31E-01	NA	0.06	0	5.77	0	1.00E+00	NA	0.06	-0.25	5.77	-0.04	9.65E-01	NA	0.06	0	6.23	0	1.00E+00	NA	0.06	-0.86	5.77	-0.15	8.82E-01	NA	0.05	0	6.45	0	1.00E+00	NA	0.05	-1.35
Solyc01g011020.2.1	Unknown protein	-	-	-	-	0.07	1.71	6.2	0.28	7.83E-01	NA	0.07	0	5.77	0	1.00E+00	NA	0.07	0	5.77	0	1.00E+00	NA	0.07	0	5.77	0	1.00E+00	NA	0.07	0	6.23	0	1.00E+00	NA	0.07	0	5.77	0	1.00E+00	NA	0.05	0	6.45	0	1.00E+00	NA	0.05	0
Solyc01g011030.3.1	RING/U-box superfamily protein (AHRD V3.3 *** A0A2K3MXG0_TRIPR)	-	-	-	-	317.85	-0.22	0.23	-0.93	3.52E-01	5.49E-01	317.85	0.46	0.22	2.15	3.19E-02	6.55E-02	317.85	-0.41	0.22	-1.91	5.63E-02	4.78E-01	317.85	0.12	0.22	0.54	5.88E-01	6.96E-01	317.85	0.07	0.23	0.3	7.63E-01	1.00E+00	317.85	0.54	0.22	2.49	1.28E-02	3.07E-02	304.61	-0.95	0.21	-4.59	4.52E-06	2.22E-05	304.61	-0.24
Solyc01g011040.3.1	Leucine-rich repeat receptor-like protein kinase (AHRD V3.3 *** A0A2R6RFK8_ACTCH)	-	-	-	-	499.57	0.02	0.19	0.12	9.08E-01	9.53E-01	499.57	0.2	0.18	1.1	2.72E-01	3.89E-01	499.57	-0.43	0.18	-2.4	1.63E-02	2.46E-01	499.57	-0.45	0.18	-2.48	1.30E-02	3.03E-02	499.57	-0.13	0.19	-0.66	5.12E-01	1.00E+00	499.57	0.21	0.18	1.17	2.43E-01	3.57E-01	671.11	1.12	0.18	6.17	6.81E-10	6.17E-09	671.11	1.29
Solyc01g011050.3.1	leucine rich repeat protein	-	-	-	-	0	NA	NA	NA	NA	NA	0	NA	NA	NA	NA	NA	0	NA	NA	NA	NA	NA	0	NA	NA	NA	NA	NA	0	NA	NA	NA	NA	NA	0	NA	NA	NA	NA	NA	0	NA	NA	NA	NA	NA	0	NA
Solyc01g011060.1.1	Maturase (AHRD V3.3 *-* O79414_SOLTU)	-	-	-	-	0	NA	NA	NA	NA	NA	0	NA	NA	NA	NA	NA	0	NA	NA	NA	NA	NA	0	NA	NA	NA	NA	NA	0	NA	NA	NA	NA	NA	0	NA	NA	NA	NA	NA	0	NA	NA	NA	NA	NA	0	NA
Solyc01g011070.1.1	Unknown protein	-	-	-	-	0	NA	NA	NA	NA	NA	0	NA	NA	NA	NA	NA	0	NA	NA	NA	NA	NA	0	NA	NA	NA	NA	NA	0	NA	NA	NA	NA	NA	0	NA	NA	NA	NA	NA	0	NA	NA	NA	NA	NA	0	NA
Solyc01g011080.3.1	Unknown protein	-	-	-	-	67.9	-0.54	0.48	-1.12	2.61E-01	4.54E-01	67.9	-0.29	0.44	-0.68	4.99E-01	6.18E-01	67.9	0.29	0.44	0.65	5.15E-01	9.33E-01	67.9	-0.58	0.44	-1.33	1.85E-01	2.86E-01	67.9	0.02	0.48	0.05	9.61E-01	1.00E+00	67.9	-0.71	0.44	-1.6	1.10E-01	1.89E-01	66.47	-0.56	0.42	-1.33	1.83E-01	2.79E-01	66.47	-0.75
Solyc01g011090.4.1	Phospholipid-transporting ATPase (AHRD V3.3 *-* A0A1U8GCQ9_CAPAN)	-	-	-	-	62.65	-1.43	0.73	-1.96	5.00E-02	1.43E-01	62.65	-0.89	0.66	-1.35	1.78E-01	2.76E-01	62.65	0.26	0.66	0.39	6.96E-01	9.69E-01	62.65	-0.65	0.66	-0.98	3.26E-01	4.47E-01	62.65	0.18	0.71	0.25	8.05E-01	1.00E+00	62.65	-0.49	0.66	-0.74	4.59E-01	5.85E-01	66.74	0.12	0.61	0.2	8.41E-01	8.90E-01	66.74	-0.31
Solyc01g011100.2.1	Phospholipid-transporting ATPase (AHRD V3.3 *** A0A1U8GCQ9_CAPAN)	K14802	-	-	-	736.35	-0.3	0.19	-1.64	1.01E-01	2.38E-01	736.35	-0.21	0.17	-1.24	2.16E-01	3.24E-01	736.35	0.22	0.17	1.32	1.88E-01	7.41E-01	736.35	-0.25	0.17	-1.49	1.35E-01	2.22E-01	736.35	0.1	0.18	0.53	5.95E-01	1.00E+00	736.35	-0.19	0.17	-1.12	2.61E-01	3.78E-01	782.46	0.18	0.16	1.18	2.38E-01	3.45E-01	782.46	0
Solyc01g011105.1.1	CLAVATA3/ESR (CLE)-related protein 25-like (AHRD V3.3 *-* A0A2I4EI69_9ROSI)	-	-	-	-	1.5	0.27	2.05	0.13	8.94E-01	9.46E-01	1.5	0	1.99	0	1.00E+00	1.00E+00	1.5	2	1.76	1.13	2.57E-01	NA	1.5	4.18	1.74	2.4	1.65E-02	3.73E-02	1.5	1.76	1.88	0.94	3.49E-01	NA	1.5	3.76	1.76	2.13	3.29E-02	6.91E-02	1.3	0.21	2.05	0.1	9.18E-01	9.46E-01	1.3	0
Solyc01g011110.1.1	Unknown protein	-	-	-	-	0	NA	NA	NA	NA	NA	0	NA	NA	NA	NA	NA	0	NA	NA	NA	NA	NA	0	NA	NA	NA	NA	NA	0	NA	NA	NA	NA	NA	0	NA	NA	NA	NA	NA	0	NA	NA	NA	NA	NA	0	NA
Solyc01g011113.1.1	Retrovirus-related Pol polyprotein from transposon TNT 1-94 (AHRD V3.3 *-* A0A2I0VJ33_9ASPA)	-	-	-	-	0	NA	NA	NA	NA	NA	0	NA	NA	NA	NA	NA	0	NA	NA	NA	NA	NA	0	NA	NA	NA	NA	NA	0	NA	NA	NA	NA	NA	0	NA	NA	NA	NA	NA	0	NA	NA	NA	NA	NA	0	NA
Solyc01g011115.1.1	aspartic proteinase-like protein 2 (AHRD V3.3 *-* A0A1S4D538_TOBAC)	-	-	-	-	0	NA	NA	NA	NA	NA	0	NA	NA	NA	NA	NA	0	NA	NA	NA	NA	NA	0	NA	NA	NA	NA	NA	0	NA	NA	NA	NA	NA	0	NA	NA	NA	NA	NA	0	NA	NA	NA	NA	NA	0	NA
Solyc01g011117.1.1	protein TIFY 9-like (AHRD V3.3 --* XP_025884767.1)	-	-	-	-	0	NA	NA	NA	NA	NA	0	NA	NA	NA	NA	NA	0	NA	NA	NA	NA	NA	0	NA	NA	NA	NA	NA	0	NA	NA	NA	NA	NA	0	NA	NA	NA	NA	NA	0	NA	NA	NA	NA	NA	0	NA
Solyc01g011170.1.1	Unknown protein	-	-	-	-	0	NA	NA	NA	NA	NA	0	NA	NA	NA	NA	NA	0	NA	NA	NA	NA	NA	0	NA	NA	NA	NA	NA	0	NA	NA	NA	NA	NA	0	NA	NA	NA	NA	NA	0	NA	NA	NA	NA	NA	0	NA
Solyc01g011180.1.1	Sec1 family domain-containing protein MIP3 (AHRD V3.3 *-* A0A2G2VRM5_CAPBA)	-	-	-	-	0	NA	NA	NA	NA	NA	0	NA	NA	NA	NA	NA	0	NA	NA	NA	NA	NA	0	NA	NA	NA	NA	NA	0	NA	NA	NA	NA	NA	0	NA	NA	NA	NA	NA	0	NA	NA	NA	NA	NA	0	NA
Solyc01g011190.1.1	Sec1 family domain-containing protein MIP3 (AHRD V3.3 *-* A0A2G3BC24_CAPCH)	-	-	-	-	0.03	0	6.23	0	1.00E+00	NA	0.03	0	5.77	0	1.00E+00	NA	0.03	0	5.77	0	1.00E+00	NA	0.03	0	5.77	0	1.00E+00	NA	0.03	0.67	6.23	0.11	9.14E-01	NA	0.03	0	5.77	0	1.00E+00	NA	0.02	0	6.45	0	1.00E+00	NA	0.02	0
Solyc01g011200.3.1	aspartic proteinase-like protein 2 (AHRD V3.3 *-* A0A1S4D538_TOBAC)	-	-	-	-	11.79	-0.09	0.47	-0.19	8.52E-01	9.22E-01	11.79	0.19	0.48	0.39	6.95E-01	7.86E-01	11.79	-0.35	0.45	-0.78	4.38E-01	9.08E-01	11.79	0.58	0.47	1.23	2.19E-01	3.28E-01	11.79	0.01	0.47	0.02	9.85E-01	1.00E+00	11.79	0.32	0.49	0.66	5.10E-01	6.32E-01	11.04	-1.7	0.51	-3.33	8.68E-04	2.71E-03	11.04	-0.07
Solyc01g011220.3.1	Aspartic proteinase-like protein 2 (AHRD V3.3 *-* A0A1J6IK01_NICAT)	-	-	-	-	9.29	-0.66	0.65	-1.01	3.11E-01	5.10E-01	9.29	0.24	0.64	0.38	7.07E-01	7.96E-01	9.29	0.27	0.58	0.47	6.40E-01	9.60E-01	9.29	0.33	0.65	0.51	6.07E-01	7.12E-01	9.29	-0.17	0.63	-0.26	7.94E-01	1.00E+00	9.29	0.28	0.65	0.42	6.71E-01	7.71E-01	8.75	-1.18	0.62	-1.89	5.83E-02	1.08E-01	8.75	-0.32
Solyc01g011230.3.1	Eukaryotic aspartyl protease family protein (AHRD V3.3 *-* Q0WQ50_ARATH)	-	-	-	-	1.83	-0.54	1.99	-0.27	7.87E-01	8.83E-01	1.83	0.13	1.83	0.07	9.43E-01	9.67E-01	1.83	0.44	1.78	0.25	8.04E-01	NA	1.83	1.25	1.79	0.7	4.85E-01	6.04E-01	1.83	1.47	1.86	0.79	4.29E-01	1.00E+00	1.83	0.89	1.81	0.49	6.23E-01	7.32E-01	1.67	-0.6	1.69	-0.36	7.21E-01	7.98E-01	1.67	-0.96
Solyc01g011260.1.1	Aspartic proteinase-like protein 2 (AHRD V3.3 *-* A0A1J6IK01_NICAT)	-	-	-	-	0	NA	NA	NA	NA	NA	0	NA	NA	NA	NA	NA	0	NA	NA	NA	NA	NA	0	NA	NA	NA	NA	NA	0	NA	NA	NA	NA	NA	0	NA	NA	NA	NA	NA	0	NA	NA	NA	NA	NA	0	NA
Solyc01g011270.2.1	Aspartic proteinase-like protein 2 (AHRD V3.3 *-* A0A1J6IK01_NICAT)	-	-	-	-	0	NA	NA	NA	NA	NA	0	NA	NA	NA	NA	NA	0	NA	NA	NA	NA	NA	0	NA	NA	NA	NA	NA	0	NA	NA	NA	NA	NA	0	NA	NA	NA	NA	NA	0	NA	NA	NA	NA	NA	0	NA
Solyc01g011273.1.1	Unknown protein	-	-	-	-	0	NA	NA	NA	NA	NA	0	NA	NA	NA	NA	NA	0	NA	NA	NA	NA	NA	0	NA	NA	NA	NA	NA	0	NA	NA	NA	NA	NA	0	NA	NA	NA	NA	NA	0	NA	NA	NA	NA	NA	0	NA
Solyc01g011277.1.1	High mobility group B protein 10 (AHRD V3.3 *-* A0A2G2X5K3_CAPBA)	-	-	-	-	0.6	-0.93	2.86	-0.33	7.45E-01	NA	0.6	-0.32	2.45	-0.13	8.97E-01	NA	0.6	0.38	2.63	0.14	8.85E-01	NA	0.6	-1.79	2.56	-0.7	4.85E-01	NA	0.6	1.3	2.74	0.47	6.36E-01	NA	0.6	0.33	2.44	0.13	8.93E-01	NA	0.57	-0.22	2.38	-0.09	9.26E-01	NA	0.57	-0.89
Solyc01g011300.1.1	Aspartic proteinase-like protein 2 (AHRD V3.3 *-* A0A1J6IK01_NICAT)	-	-	-	-	0.04	-0.93	6.23	-0.15	8.81E-01	NA	0.04	0	5.77	0	1.00E+00	NA	0.04	-0.88	5.77	-0.15	8.78E-01	NA	0.04	0	5.77	0	1.00E+00	NA	0.04	-1.01	6.23	-0.16	8.71E-01	NA	0.04	0	5.77	0	1.00E+00	NA	0.03	-0.94	6.45	-0.15	8.84E-01	NA	0.03	0
Solyc01g011310.2.1	aspartic proteinase-like protein 2 (AHRD V3.3 *-* A0A1S4C1I7_TOBAC)	-	-	-	-	0	NA	NA	NA	NA	NA	0	NA	NA	NA	NA	NA	0	NA	NA	NA	NA	NA	0	NA	NA	NA	NA	NA	0	NA	NA	NA	NA	NA	0	NA	NA	NA	NA	NA	0	NA	NA	NA	NA	NA	0	NA
Solyc01g011320.2.1	aspartic proteinase-like protein 2 (AHRD V3.3 *-* A0A1S4D538_TOBAC)	-	-	-	-	0.08	-1.79	6.22	-0.29	7.73E-01	NA	0.08	0	5.77	0	1.00E+00	NA	0.08	-1.75	5.76	-0.3	7.62E-01	NA	0.08	0	5.77	0	1.00E+00	NA	0.08	-1.87	6.22	-0.3	7.63E-01	NA	0.08	0	5.77	0	1.00E+00	NA	0.07	-1.82	6.44	-0.28	7.78E-01	NA	0.07	0
Solyc01g011330.3.1	Aspartic proteinase-like protein 2 (AHRD V3.3 *-* A0A1J6IK01_NICAT)	-	-	-	-	0	NA	NA	NA	NA	NA	0	NA	NA	NA	NA	NA	0	NA	NA	NA	NA	NA	0	NA	NA	NA	NA	NA	0	NA	NA	NA	NA	NA	0	NA	NA	NA	NA	NA	0	NA	NA	NA	NA	NA	0	NA
Solyc01g011340.3.1	protein phosphatase 2A catalytic subunit 2	K04382	PPP2C; serine/threonine-protein phosphatase 2A catalytic subunit [EC:3.1.3.16]	sly03015 (mRNA surveillance pathway), sly04136 (Autophagy - other)	-	857.52	0.39	0.19	2.11	3.49E-02	1.10E-01	857.52	0.5	0.17	2.92	3.49E-03	9.53E-03	857.52	0.01	0.17	0.03	9.76E-01	1.00E+00	857.52	0.12	0.17	0.68	4.96E-01	6.14E-01	857.52	-0.03	0.19	-0.14	8.88E-01	1.00E+00	857.52	0.55	0.17	3.22	1.30E-03	4.13E-03	982.1	0.5	0.17	2.97	3.00E-03	8.19E-03	982.1	1.03
Solyc01g011350.3.1	DUF3755 domain-containing protein (AHRD V3.3 *** A0A1Q3D9X4_CEPFO)	-	-	-	-	1694.72	0.02	0.22	0.11	9.16E-01	9.57E-01	1694.72	-0.32	0.2	-1.61	1.07E-01	1.83E-01	1694.72	0.22	0.2	1.1	2.69E-01	8.26E-01	1694.72	0.77	0.2	3.85	1.17E-04	4.38E-04	1694.72	0.09	0.22	0.43	6.69E-01	1.00E+00	1694.72	-0.08	0.2	-0.39	6.97E-01	7.91E-01	1638.96	-0.64	0.2	-3.22	1.30E-03	3.89E-03	1638.96	-0.25
Solyc01g011352.1.1	Retrovirus-related Pol polyprotein from transposon TNT 1-94 (AHRD V3.3 *-* A0A2I0WBP1_9ASPA)	-	-	-	-	0.08	-1.79	6.22	-0.29	7.73E-01	NA	0.08	0	5.77	0	1.00E+00	NA	0.08	-1.75	5.76	-0.3	7.62E-01	NA	0.08	0	5.77	0	1.00E+00	NA	0.08	-1.87	6.22	-0.3	7.63E-01	NA	0.08	0	5.77	0	1.00E+00	NA	0.07	-1.82	6.44	-0.28	7.78E-01	NA	0.07	0
Solyc01g011354.1.1	Retrovirus-related Pol polyprotein from transposon TNT 1-94 (AHRD V3.3 *-* A0A2I0WDP9_9ASPA)	-	-	-	-	0	NA	NA	NA	NA	NA	0	NA	NA	NA	NA	NA	0	NA	NA	NA	NA	NA	0	NA	NA	NA	NA	NA	0	NA	NA	NA	NA	NA	0	NA	NA	NA	NA	NA	0	NA	NA	NA	NA	NA	0	NA
Solyc01g011356.1.1	Retrovirus-related Pol polyprotein from transposon TNT 1-94 (AHRD V3.3 *-* A0A2G2W4T7_CAPBA)	-	-	-	-	0.04	-0.93	6.23	-0.15	8.81E-01	NA	0.04	0	5.77	0	1.00E+00	NA	0.04	-0.88	5.77	-0.15	8.78E-01	NA	0.04	0	5.77	0	1.00E+00	NA	0.04	-1.01	6.23	-0.16	8.71E-01	NA	0.04	0	5.77	0	1.00E+00	NA	0.03	-0.94	6.45	-0.15	8.84E-01	NA	0.03	0
Solyc01g011358.1.1	Retrovirus-related Pol polyprotein from transposon TNT 1-94 (AHRD V3.3 *-* A0A2I0WP97_9ASPA)	-	-	-	-	0.04	-0.93	6.23	-0.15	8.81E-01	NA	0.04	0	5.77	0	1.00E+00	NA	0.04	-0.88	5.77	-0.15	8.78E-01	NA	0.04	0	5.77	0	1.00E+00	NA	0.04	-1.01	6.23	-0.16	8.71E-01	NA	0.04	0	5.77	0	1.00E+00	NA	0.03	-0.94	6.45	-0.15	8.84E-01	NA	0.03	0
Solyc01g011390.2.1	basic-leucine zipper transcription factor A (AHRD V3.3 *-* XP_021809091.1)	-	-	-	-	0.2	-0.93	6.23	-0.15	8.81E-01	NA	0.2	-1.23	5.77	-0.21	8.31E-01	NA	0.2	-0.88	5.77	-0.15	8.78E-01	NA	0.2	-0.97	5.77	-0.17	8.66E-01	NA	0.2	1.8	6.16	0.29	7.71E-01	NA	0.2	-0.86	5.77	-0.15	8.82E-01	NA	0.21	-0.94	6.45	-0.15	8.84E-01	NA	0.21	0.19
Solyc01g011410.2.1	NAD(P)H-quinone oxidoreductase subunit H, chloroplastic (AHRD V3.3 *-* A0A1U8QCJ3_CAPAN)	-	-	-	-	0	NA	NA	NA	NA	NA	0	NA	NA	NA	NA	NA	0	NA	NA	NA	NA	NA	0	NA	NA	NA	NA	NA	0	NA	NA	NA	NA	NA	0	NA	NA	NA	NA	NA	0	NA	NA	NA	NA	NA	0	NA
Solyc01g011413.1.1	Unknown protein	-	-	-	-	2.59	1.49	1.09	1.36	1.74E-01	3.47E-01	2.59	2.99	1.3	2.3	2.16E-02	4.68E-02	2.59	0.55	1.08	0.51	6.11E-01	9.55E-01	2.59	2.49	1.33	1.88	6.02E-02	1.13E-01	2.59	0.67	1.14	0.59	5.53E-01	1.00E+00	2.59	1.82	1.37	1.33	1.83E-01	2.86E-01	2.79	1.38	0.94	1.46	1.43E-01	2.29E-01	2.79	1.59
Solyc01g011417.1.1	Photosystem II CP47 reaction center protein (AHRD V3.3 *-* A0A140JZJ0_GYMST)	-	-	-	-	1.94	-0.93	2.98	-0.31	7.55E-01	8.64E-01	1.94	1.55	2.69	0.58	5.64E-01	6.77E-01	1.94	2.51	2.62	0.96	3.36E-01	NA	1.94	5.67	2.57	2.2	2.76E-02	5.82E-02	1.94	-1.01	2.98	-0.34	7.34E-01	1.00E+00	1.94	2.45	2.65	0.92	3.56E-01	4.82E-01	1.59	-0.94	3.39	-0.28	7.81E-01	8.44E-01	1.59	0
Solyc01g011430.4.1	O-acyltransferase WSD1-like (AHRD V3.3 *** A0A2I4EG31_9ROSI)	-	-	-	-	64.16	-0.58	0.56	-1.02	3.05E-01	5.04E-01	64.16	5.46	0.62	8.77	1.80E-18	4.31E-17	64.16	-0.98	0.52	-1.86	6.32E-02	5.04E-01	64.16	3.68	0.63	5.86	4.64E-09	3.37E-08	64.16	-1.44	0.57	-2.52	1.18E-02	3.16E-01	64.16	2.72	0.64	4.28	1.84E-05	8.68E-05	129.69	2.32	0.46	5.06	4.11E-07	2.42E-06	129.69	6.01
Solyc01g011435.1.1	Defensin-like protein 1 (AHRD V3.3 *** A0A1U8FEJ7_CAPAN),Pfam:PF00304	-	-	-	-	0	NA	NA	NA	NA	NA	0	NA	NA	NA	NA	NA	0	NA	NA	NA	NA	NA	0	NA	NA	NA	NA	NA	0	NA	NA	NA	NA	NA	0	NA	NA	NA	NA	NA	0	NA	NA	NA	NA	NA	0	NA
Solyc01g011460.3.1	Unknown protein	-	-	-	-	0.04	0	6.23	0	1.00E+00	NA	0.04	0	5.77	0	1.00E+00	NA	0.04	0	5.77	0	1.00E+00	NA	0.04	0.47	5.77	0.08	9.35E-01	NA	0.04	0	6.23	0	1.00E+00	NA	0.04	0	5.77	0	1.00E+00	NA	0.03	0	6.45	0	1.00E+00	NA	0.03	0
Solyc01g011465.1.1	Unknown protein	-	-	-	-	0.68	-1.99	3.33	-0.6	5.49E-01	NA	0.68	0	3.11	0	1.00E+00	1.00E+00	0.68	-0.31	3.05	-0.1	9.19E-01	NA	0.68	2.68	3	0.89	3.73E-01	4.95E-01	0.68	0.86	3.19	0.27	7.87E-01	NA	0.68	2.91	3	0.97	3.32E-01	NA	0.56	-1.99	3.89	-0.51	6.09E-01	NA	0.56	0
Solyc01g011470.1.1	Kirola (AHRD V3.3 *-* A0A2U1MSV5_ARTAN)	-	-	-	-	0	NA	NA	NA	NA	NA	0	NA	NA	NA	NA	NA	0	NA	NA	NA	NA	NA	0	NA	NA	NA	NA	NA	0	NA	NA	NA	NA	NA	0	NA	NA	NA	NA	NA	0	NA	NA	NA	NA	NA	0	NA
Solyc01g011480.1.1	Photosystem II CP43 reaction center protein (AHRD V3.3 *-* A0A2G2VUH1_CAPBA)	-	-	-	-	0	NA	NA	NA	NA	NA	0	NA	NA	NA	NA	NA	0	NA	NA	NA	NA	NA	0	NA	NA	NA	NA	NA	0	NA	NA	NA	NA	NA	0	NA	NA	NA	NA	NA	0	NA	NA	NA	NA	NA	0	NA
Solyc01g011490.1.1	O-acyltransferase WSD1-like (AHRD V3.3 *-* A0A2I4EG31_9ROSI)	-	-	-	-	0	NA	NA	NA	NA	NA	0	NA	NA	NA	NA	NA	0	NA	NA	NA	NA	NA	0	NA	NA	NA	NA	NA	0	NA	NA	NA	NA	NA	0	NA	NA	NA	NA	NA	0	NA	NA	NA	NA	NA	0	NA
Solyc01g011495.1.1	Defensin-like protein 1 (AHRD V3.3 *** A0A1U8FEJ7_CAPAN),Pfam:PF00304	-	-	-	-	0.17	-1.79	6.22	-0.29	7.73E-01	NA	0.17	0.92	5.77	0.16	8.73E-01	NA	0.17	-1.75	5.76	-0.3	7.62E-01	NA	0.17	0	5.77	0	1.00E+00	NA	0.17	-0.91	6.22	-0.15	8.83E-01	NA	0.17	0	5.77	0	1.00E+00	NA	0.16	-1.82	6.44	-0.28	7.78E-01	NA	0.16	0.09
Solyc01g011500.1.1	Unknown protein	-	-	-	-	0	NA	NA	NA	NA	NA	0	NA	NA	NA	NA	NA	0	NA	NA	NA	NA	NA	0	NA	NA	NA	NA	NA	0	NA	NA	NA	NA	NA	0	NA	NA	NA	NA	NA	0	NA	NA	NA	NA	NA	0	NA
Solyc01g011510.4.1	Aldehyde dehydrogenase (AHRD V3.3 *** A0A200Q0A3_9MAGN)	K00128	ALDH; aldehyde dehydrogenase (NAD+) [EC:1.2.1.3]	sly00010 (Glycolysis / Gluconeogenesis), sly00620 (Pyruvate metabolism), sly00561 (Glycerolipid metabolism), sly00280 (Valine, leucine and isoleucine degradation), sly00330 (Arginine and proline metabolism), sly00410 (beta-Alanine metabolism), sly00071 (Fatty acid degradation), sly00053 (Ascorbate and aldarate metabolism), sly00310 (Lysine degradation), sly00380 (Tryptophan metabolism), sly00340 …	Auxin Biosynthesis	123.67	-0.47	0.27	-1.72	8.51E-02	2.10E-01	123.67	-2.15	0.25	-8.62	6.49E-18	1.45E-16	123.67	-0.43	0.25	-1.69	9.02E-02	5.76E-01	123.67	-1.23	0.24	-5.06	4.25E-07	2.38E-06	123.67	0.04	0.27	0.17	8.67E-01	1.00E+00	123.67	-1.15	0.24	-4.7	2.56E-06	1.43E-05	125.19	-0.01	0.25	-0.03	9.80E-01	9.88E-01	125.19	-1.42
Solyc01g011520.2.1	Endoribonuclease Dicer-like protein 2 (AHRD V3.3 *-* A0A2G2Y661_CAPAN)	-	-	-	-	0.08	-1.79	6.22	-0.29	7.73E-01	NA	0.08	0	5.77	0	1.00E+00	NA	0.08	-1.75	5.76	-0.3	7.62E-01	NA	0.08	0	5.77	0	1.00E+00	NA	0.08	-1.87	6.22	-0.3	7.63E-01	NA	0.08	0	5.77	0	1.00E+00	NA	0.07	-1.82	6.44	-0.28	7.78E-01	NA	0.07	0
Solyc01g011530.1.1	Endoribonuclease Dicer-like protein 2 (AHRD V3.3 *-* A0A2G2Y661_CAPAN)	-	-	-	-	0	NA	NA	NA	NA	NA	0	NA	NA	NA	NA	NA	0	NA	NA	NA	NA	NA	0	NA	NA	NA	NA	NA	0	NA	NA	NA	NA	NA	0	NA	NA	NA	NA	NA	0	NA	NA	NA	NA	NA	0	NA
Solyc01g011540.1.1	Endoribonuclease Dicer-like protein 2 (AHRD V3.3 *-* A0A2G2Y661_CAPAN)	-	-	-	-	0	NA	NA	NA	NA	NA	0	NA	NA	NA	NA	NA	0	NA	NA	NA	NA	NA	0	NA	NA	NA	NA	NA	0	NA	NA	NA	NA	NA	0	NA	NA	NA	NA	NA	0	NA	NA	NA	NA	NA	0	NA
Solyc01g012540.1.1	Endoribonuclease Dicer-like protein 2 (AHRD V3.3 *-* A0A2G2Y661_CAPAN)	-	-	-	-	0	NA	NA	NA	NA	NA	0	NA	NA	NA	NA	NA	0	NA	NA	NA	NA	NA	0	NA	NA	NA	NA	NA	0	NA	NA	NA	NA	NA	0	NA	NA	NA	NA	NA	0	NA	NA	NA	NA	NA	0	NA
Solyc01g012550.1.1	Endoribonuclease Dicer-like protein 2 (AHRD V3.3 *-* A0A2G3B0Q1_CAPCH)	-	-	-	-	0	NA	NA	NA	NA	NA	0	NA	NA	NA	NA	NA	0	NA	NA	NA	NA	NA	0	NA	NA	NA	NA	NA	0	NA	NA	NA	NA	NA	0	NA	NA	NA	NA	NA	0	NA	NA	NA	NA	NA	0	NA
Solyc01g012560.1.1	Endoribonuclease Dicer-like protein 2 (AHRD V3.3 *-* A0A2G3B0Q1_CAPCH)	-	-	-	-	0	NA	NA	NA	NA	NA	0	NA	NA	NA	NA	NA	0	NA	NA	NA	NA	NA	0	NA	NA	NA	NA	NA	0	NA	NA	NA	NA	NA	0	NA	NA	NA	NA	NA	0	NA	NA	NA	NA	NA	0	NA
Solyc01g012570.2.1	Endoribonuclease Dicer-like protein 2 (AHRD V3.3 *-* A0A2G2Y661_CAPAN)	-	-	-	-	0	NA	NA	NA	NA	NA	0	NA	NA	NA	NA	NA	0	NA	NA	NA	NA	NA	0	NA	NA	NA	NA	NA	0	NA	NA	NA	NA	NA	0	NA	NA	NA	NA	NA	0	NA	NA	NA	NA	NA	0	NA
Solyc01g012580.1.1	Endoribonuclease Dicer-like protein 2 (AHRD V3.3 *-* A0A2G2Y661_CAPAN)	-	-	-	-	0.11	0	6.23	0	1.00E+00	NA	0.11	0.92	5.77	0.16	8.73E-01	NA	0.11	0	5.77	0	1.00E+00	NA	0.11	0	5.77	0	1.00E+00	NA	0.11	0	6.23	0	1.00E+00	NA	0.11	1.22	5.76	0.21	8.32E-01	NA	0.15	1.56	6.43	0.24	8.08E-01	NA	0.15	0
Solyc01g012585.1.1	Retrovirus-related Pol polyprotein from transposon TNT 1-94 (AHRD V3.3 *-* A0A2I0VHP9_9ASPA)	-	-	-	-	0	NA	NA	NA	NA	NA	0	NA	NA	NA	NA	NA	0	NA	NA	NA	NA	NA	0	NA	NA	NA	NA	NA	0	NA	NA	NA	NA	NA	0	NA	NA	NA	NA	NA	0	NA	NA	NA	NA	NA	0	NA
Solyc01g012590.1.1	Endoribonuclease Dicer-like protein 2 (AHRD V3.3 *-* A0A2G3B0R0_CAPCH)	-	-	-	-	0	NA	NA	NA	NA	NA	0	NA	NA	NA	NA	NA	0	NA	NA	NA	NA	NA	0	NA	NA	NA	NA	NA	0	NA	NA	NA	NA	NA	0	NA	NA	NA	NA	NA	0	NA	NA	NA	NA	NA	0	NA
Solyc01g012610.1.1	Endoribonuclease Dicer-like protein 2 (AHRD V3.3 *-* A0A2G2VE65_CAPBA)	-	-	-	-	0	NA	NA	NA	NA	NA	0	NA	NA	NA	NA	NA	0	NA	NA	NA	NA	NA	0	NA	NA	NA	NA	NA	0	NA	NA	NA	NA	NA	0	NA	NA	NA	NA	NA	0	NA	NA	NA	NA	NA	0	NA
Solyc01g012650.1.1	Endoribonuclease Dicer-like protein 2 (AHRD V3.3 *-* A0A2G2Y661_CAPAN)	-	-	-	-	0	NA	NA	NA	NA	NA	0	NA	NA	NA	NA	NA	0	NA	NA	NA	NA	NA	0	NA	NA	NA	NA	NA	0	NA	NA	NA	NA	NA	0	NA	NA	NA	NA	NA	0	NA	NA	NA	NA	NA	0	NA
Solyc01g012670.3.1	Endoribonuclease Dicer-like protein 2 (AHRD V3.3 *-* A0A2G2Y661_CAPAN)	-	-	-	-	0	NA	NA	NA	NA	NA	0	NA	NA	NA	NA	NA	0	NA	NA	NA	NA	NA	0	NA	NA	NA	NA	NA	0	NA	NA	NA	NA	NA	0	NA	NA	NA	NA	NA	0	NA	NA	NA	NA	NA	0	NA
Solyc01g012680.1.1	Endoribonuclease Dicer-like protein 2 (AHRD V3.3 *-* A0A2G3B0Q1_CAPCH)	-	-	-	-	0	NA	NA	NA	NA	NA	0	NA	NA	NA	NA	NA	0	NA	NA	NA	NA	NA	0	NA	NA	NA	NA	NA	0	NA	NA	NA	NA	NA	0	NA	NA	NA	NA	NA	0	NA	NA	NA	NA	NA	0	NA
Solyc01g012690.1.1	receptor-like protein 12 (AHRD V3.3 *-* A0A1U8DTH8_CAPAN)	-	-	-	-	0.05	0	6.23	0	1.00E+00	NA	0.05	0.92	5.77	0.16	8.73E-01	NA	0.05	0	5.77	0	1.00E+00	NA	0.05	0	5.77	0	1.00E+00	NA	0.05	0	6.23	0	1.00E+00	NA	0.05	0	5.77	0	1.00E+00	NA	0.04	0	6.45	0	1.00E+00	NA	0.04	0
Solyc01g012700.4.1	Aldehyde dehydrogenase (AHRD V3.3 *** A0A200Q0A3_9MAGN)	-	-	-	-	0	NA	NA	NA	NA	NA	0	NA	NA	NA	NA	NA	0	NA	NA	NA	NA	NA	0	NA	NA	NA	NA	NA	0	NA	NA	NA	NA	NA	0	NA	NA	NA	NA	NA	0	NA	NA	NA	NA	NA	0	NA
Solyc01g012720.1.1	Endoribonuclease Dicer-like protein 2 (AHRD V3.3 *-* A0A2G2VE75_CAPBA)	-	-	-	-	0	NA	NA	NA	NA	NA	0	NA	NA	NA	NA	NA	0	NA	NA	NA	NA	NA	0	NA	NA	NA	NA	NA	0	NA	NA	NA	NA	NA	0	NA	NA	NA	NA	NA	0	NA	NA	NA	NA	NA	0	NA
Solyc01g012730.1.1	Endoribonuclease Dicer-like protein 2 (AHRD V3.3 *-* A0A2G3B0R0_CAPCH)	-	-	-	-	0	NA	NA	NA	NA	NA	0	NA	NA	NA	NA	NA	0	NA	NA	NA	NA	NA	0	NA	NA	NA	NA	NA	0	NA	NA	NA	NA	NA	0	NA	NA	NA	NA	NA	0	NA	NA	NA	NA	NA	0	NA
Solyc01g012740.1.1	Endoribonuclease Dicer-like protein 2 (AHRD V3.3 *-* A0A2G2Y661_CAPAN)	-	-	-	-	0	NA	NA	NA	NA	NA	0	NA	NA	NA	NA	NA	0	NA	NA	NA	NA	NA	0	NA	NA	NA	NA	NA	0	NA	NA	NA	NA	NA	0	NA	NA	NA	NA	NA	0	NA	NA	NA	NA	NA	0	NA
Solyc01g012750.3.1	Aldehyde dehydrogenase (AHRD V3.3 *-* A0A1Q3AVW5_CEPFO)	-	-	-	-	0.08	-1.79	6.22	-0.29	7.73E-01	NA	0.08	0	5.77	0	1.00E+00	NA	0.08	-1.75	5.76	-0.3	7.62E-01	NA	0.08	0	5.77	0	1.00E+00	NA	0.08	-1.87	6.22	-0.3	7.63E-01	NA	0.08	0	5.77	0	1.00E+00	NA	0.07	-1.82	6.44	-0.28	7.78E-01	NA	0.07	0
Solyc01g012760.1.1	Aldehyde dehydrogenase (AHRD V3.3 *-* A0A200Q0A3_9MAGN)	-	-	-	-	0	NA	NA	NA	NA	NA	0	NA	NA	NA	NA	NA	0	NA	NA	NA	NA	NA	0	NA	NA	NA	NA	NA	0	NA	NA	NA	NA	NA	0	NA	NA	NA	NA	NA	0	NA	NA	NA	NA	NA	0	NA
Solyc01g013760.1.1	Endoribonuclease Dicer-like protein 2 (AHRD V3.3 *-* A0A2G2Y661_CAPAN)	-	-	-	-	0	NA	NA	NA	NA	NA	0	NA	NA	NA	NA	NA	0	NA	NA	NA	NA	NA	0	NA	NA	NA	NA	NA	0	NA	NA	NA	NA	NA	0	NA	NA	NA	NA	NA	0	NA	NA	NA	NA	NA	0	NA
Solyc01g013780.1.1	Endoribonuclease Dicer-like protein 2 (AHRD V3.3 *-* A0A2G2Y661_CAPAN)	-	-	-	-	0	NA	NA	NA	NA	NA	0	NA	NA	NA	NA	NA	0	NA	NA	NA	NA	NA	0	NA	NA	NA	NA	NA	0	NA	NA	NA	NA	NA	0	NA	NA	NA	NA	NA	0	NA	NA	NA	NA	NA	0	NA
Solyc01g013790.1.1	Endoribonuclease Dicer-like protein 2 (AHRD V3.3 *-* A0A2G3B0Q1_CAPCH)	-	-	-	-	0	NA	NA	NA	NA	NA	0	NA	NA	NA	NA	NA	0	NA	NA	NA	NA	NA	0	NA	NA	NA	NA	NA	0	NA	NA	NA	NA	NA	0	NA	NA	NA	NA	NA	0	NA	NA	NA	NA	NA	0	NA
Solyc01g013810.1.1	Endoribonuclease Dicer-like protein 2 (AHRD V3.3 *-* A0A2G3B0Q1_CAPCH)	-	-	-	-	0.03	0	6.23	0	1.00E+00	NA	0.03	0.21	5.77	0.04	9.70E-01	NA	0.03	0	5.77	0	1.00E+00	NA	0.03	0	5.77	0	1.00E+00	NA	0.03	0	6.23	0	1.00E+00	NA	0.03	0	5.77	0	1.00E+00	NA	0.02	0	6.45	0	1.00E+00	NA	0.02	0
Solyc01g013820.1.1	endoribonuclease Dicer homolog 2 (AHRD V3.3 --* XP_006428678.1)	-	-	-	-	0	NA	NA	NA	NA	NA	0	NA	NA	NA	NA	NA	0	NA	NA	NA	NA	NA	0	NA	NA	NA	NA	NA	0	NA	NA	NA	NA	NA	0	NA	NA	NA	NA	NA	0	NA	NA	NA	NA	NA	0	NA
Solyc01g013840.1.1	Endoribonuclease Dicer-like protein 2 (AHRD V3.3 *-* A0A2G2Y661_CAPAN)	-	-	-	-	0	NA	NA	NA	NA	NA	0	NA	NA	NA	NA	NA	0	NA	NA	NA	NA	NA	0	NA	NA	NA	NA	NA	0	NA	NA	NA	NA	NA	0	NA	NA	NA	NA	NA	0	NA	NA	NA	NA	NA	0	NA
Solyc01g013850.1.1	Endoribonuclease Dicer-like protein 2 (AHRD V3.3 *-* A0A2G3B0R0_CAPCH)	-	-	-	-	0	NA	NA	NA	NA	NA	0	NA	NA	NA	NA	NA	0	NA	NA	NA	NA	NA	0	NA	NA	NA	NA	NA	0	NA	NA	NA	NA	NA	0	NA	NA	NA	NA	NA	0	NA	NA	NA	NA	NA	0	NA
Solyc01g013860.1.1	Endoribonuclease Dicer-like protein 2 (AHRD V3.3 *-* A0A2G2VE65_CAPBA)	-	-	-	-	0	NA	NA	NA	NA	NA	0	NA	NA	NA	NA	NA	0	NA	NA	NA	NA	NA	0	NA	NA	NA	NA	NA	0	NA	NA	NA	NA	NA	0	NA	NA	NA	NA	NA	0	NA	NA	NA	NA	NA	0	NA
Solyc01g013870.1.1	receptor-like protein 12 (AHRD V3.3 *-* A0A1U7XMD6_NICSY)	-	-	-	-	0	NA	NA	NA	NA	NA	0	NA	NA	NA	NA	NA	0	NA	NA	NA	NA	NA	0	NA	NA	NA	NA	NA	0	NA	NA	NA	NA	NA	0	NA	NA	NA	NA	NA	0	NA	NA	NA	NA	NA	0	NA
Solyc01g013880.1.1	receptor-like protein 12 (AHRD V3.3 *-* A0A1U8DTH8_CAPAN)	-	-	-	-	0.03	0.75	6.23	0.12	9.04E-01	NA	0.03	0	5.77	0	1.00E+00	NA	0.03	0	5.77	0	1.00E+00	NA	0.03	0	5.77	0	1.00E+00	NA	0.03	0	6.23	0	1.00E+00	NA	0.03	0	5.77	0	1.00E+00	NA	0.06	0.5	6.45	0.08	9.38E-01	NA	0.06	0
Solyc01g013883.1.1	Aldehyde dehydrogenase (AHRD V3.3 *-* A0A218WKY9_PUNGR)	-	-	-	-	0.03	0.75	6.23	0.12	9.04E-01	NA	0.03	0	5.77	0	1.00E+00	NA	0.03	0	5.77	0	1.00E+00	NA	0.03	0	5.77	0	1.00E+00	NA	0.03	0	6.23	0	1.00E+00	NA	0.03	0	5.77	0	1.00E+00	NA	0.03	0	6.45	0	1.00E+00	NA	0.03	0
Solyc01g013887.1.1	Unknown protein	-	-	-	-	0	NA	NA	NA	NA	NA	0	NA	NA	NA	NA	NA	0	NA	NA	NA	NA	NA	0	NA	NA	NA	NA	NA	0	NA	NA	NA	NA	NA	0	NA	NA	NA	NA	NA	0	NA	NA	NA	NA	NA	0	NA
Solyc01g013890.3.1	Aldehyde dehydrogenase (AHRD V3.3 *** A0A200Q0A3_9MAGN)	-	-	-	-	0	NA	NA	NA	NA	NA	0	NA	NA	NA	NA	NA	0	NA	NA	NA	NA	NA	0	NA	NA	NA	NA	NA	0	NA	NA	NA	NA	NA	0	NA	NA	NA	NA	NA	0	NA	NA	NA	NA	NA	0	NA
Solyc01g013910.1.1	Endoribonuclease Dicer 2b (AHRD V3.3 *-* A0A164W6J8_SOLLC)	-	-	-	-	0	NA	NA	NA	NA	NA	0	NA	NA	NA	NA	NA	0	NA	NA	NA	NA	NA	0	NA	NA	NA	NA	NA	0	NA	NA	NA	NA	NA	0	NA	NA	NA	NA	NA	0	NA	NA	NA	NA	NA	0	NA
Solyc01g013920.1.1	Endoribonuclease Dicer-like protein 2 (AHRD V3.3 *-* A0A2G2Y661_CAPAN)	-	-	-	-	0	NA	NA	NA	NA	NA	0	NA	NA	NA	NA	NA	0	NA	NA	NA	NA	NA	0	NA	NA	NA	NA	NA	0	NA	NA	NA	NA	NA	0	NA	NA	NA	NA	NA	0	NA	NA	NA	NA	NA	0	NA
Solyc01g013930.1.1	Endoribonuclease Dicer-like protein 2 (AHRD V3.3 *-* A0A2G3B0Q1_CAPCH)	-	-	-	-	0	NA	NA	NA	NA	NA	0	NA	NA	NA	NA	NA	0	NA	NA	NA	NA	NA	0	NA	NA	NA	NA	NA	0	NA	NA	NA	NA	NA	0	NA	NA	NA	NA	NA	0	NA	NA	NA	NA	NA	0	NA
Solyc01g013950.2.1	Endoribonuclease Dicer-like protein 2 (AHRD V3.3 *-* A0A2G2Y661_CAPAN)	-	-	-	-	0	NA	NA	NA	NA	NA	0	NA	NA	NA	NA	NA	0	NA	NA	NA	NA	NA	0	NA	NA	NA	NA	NA	0	NA	NA	NA	NA	NA	0	NA	NA	NA	NA	NA	0	NA	NA	NA	NA	NA	0	NA
Solyc01g013970.1.1	Plastid transcriptionally active 3 (AHRD V3.3 *-* F4J3M2_ARATH)	-	-	-	-	0	NA	NA	NA	NA	NA	0	NA	NA	NA	NA	NA	0	NA	NA	NA	NA	NA	0	NA	NA	NA	NA	NA	0	NA	NA	NA	NA	NA	0	NA	NA	NA	NA	NA	0	NA	NA	NA	NA	NA	0	NA
Solyc01g013975.1.1	Unknown protein	-	-	-	-	1.98	0.94	1.32	0.71	4.75E-01	6.58E-01	1.98	0.77	0.98	0.78	4.36E-01	5.58E-01	1.98	1.41	1.21	1.17	2.44E-01	NA	1.98	-1.1	1.17	-0.93	3.50E-01	4.72E-01	1.98	1.52	1.26	1.2	2.30E-01	1.00E+00	1.98	0.39	1.03	0.38	7.03E-01	7.97E-01	1.84	-0.19	1.39	-0.14	8.89E-01	9.26E-01	1.84	-0.86
Solyc01g013980.1.1	Vacuolar protein-sorting-associated protein 33-like protein (AHRD V3.3 *-* A0A2G3CIT9_CAPCH)	-	-	-	-	0	NA	NA	NA	NA	NA	0	NA	NA	NA	NA	NA	0	NA	NA	NA	NA	NA	0	NA	NA	NA	NA	NA	0	NA	NA	NA	NA	NA	0	NA	NA	NA	NA	NA	0	NA	NA	NA	NA	NA	0	NA
Solyc01g013985.1.1	Unknown protein	-	-	-	-	0	NA	NA	NA	NA	NA	0	NA	NA	NA	NA	NA	0	NA	NA	NA	NA	NA	0	NA	NA	NA	NA	NA	0	NA	NA	NA	NA	NA	0	NA	NA	NA	NA	NA	0	NA	NA	NA	NA	NA	0	NA
Solyc01g013990.1.1	Unknown protein	-	-	-	-	0	NA	NA	NA	NA	NA	0	NA	NA	NA	NA	NA	0	NA	NA	NA	NA	NA	0	NA	NA	NA	NA	NA	0	NA	NA	NA	NA	NA	0	NA	NA	NA	NA	NA	0	NA	NA	NA	NA	NA	0	NA
Solyc01g013995.2.1	B3 domain-containing transcription factor VRN1-like isoform X1 (AHRD V3.3 --* A0A2I4FEY9_9ROSI)	-	-	-	-	0.03	0.75	6.23	0.12	9.04E-01	NA	0.03	0	5.77	0	1.00E+00	NA	0.03	0	5.77	0	1.00E+00	NA	0.03	0	5.77	0	1.00E+00	NA	0.03	0	6.23	0	1.00E+00	NA	0.03	0	5.77	0	1.00E+00	NA	0.02	0	6.45	0	1.00E+00	NA	0.02	0
Solyc01g014000.1.1	Plastid transcriptionally active 3 (AHRD V3.3 *-* F4J3M2_ARATH)	-	-	-	-	0	NA	NA	NA	NA	NA	0	NA	NA	NA	NA	NA	0	NA	NA	NA	NA	NA	0	NA	NA	NA	NA	NA	0	NA	NA	NA	NA	NA	0	NA	NA	NA	NA	NA	0	NA	NA	NA	NA	NA	0	NA
Solyc01g014010.1.1	Unknown protein	-	-	-	-	0	NA	NA	NA	NA	NA	0	NA	NA	NA	NA	NA	0	NA	NA	NA	NA	NA	0	NA	NA	NA	NA	NA	0	NA	NA	NA	NA	NA	0	NA	NA	NA	NA	NA	0	NA	NA	NA	NA	NA	0	NA
Solyc01g014020.1.1	Hcr9-OR2C (AHRD V3.3 *-* Q4VSU3_SOLPI)	-	-	-	-	0	NA	NA	NA	NA	NA	0	NA	NA	NA	NA	NA	0	NA	NA	NA	NA	NA	0	NA	NA	NA	NA	NA	0	NA	NA	NA	NA	NA	0	NA	NA	NA	NA	NA	0	NA	NA	NA	NA	NA	0	NA
Solyc01g014050.1.1	asparagine-rich protein-like (AHRD V3.3 *-* XP_020397117.1)	-	-	-	-	0	NA	NA	NA	NA	NA	0	NA	NA	NA	NA	NA	0	NA	NA	NA	NA	NA	0	NA	NA	NA	NA	NA	0	NA	NA	NA	NA	NA	0	NA	NA	NA	NA	NA	0	NA	NA	NA	NA	NA	0	NA
Solyc01g014055.1.1	Reverse transcriptase (AHRD V3.3 *-* Q8W452_BRANA)	-	-	-	-	0	NA	NA	NA	NA	NA	0	NA	NA	NA	NA	NA	0	NA	NA	NA	NA	NA	0	NA	NA	NA	NA	NA	0	NA	NA	NA	NA	NA	0	NA	NA	NA	NA	NA	0	NA	NA	NA	NA	NA	0	NA
Solyc01g014060.3.1	Plastocyanin-like (AHRD V3.3 *-* A0A200Q508_9MAGN)	-	-	-	-	0.08	0	6.23	0	1.00E+00	NA	0.08	1.5	5.74	0.26	7.94E-01	NA	0.08	0	5.77	0	1.00E+00	NA	0.08	0	5.77	0	1.00E+00	NA	0.08	0	6.23	0	1.00E+00	NA	0.08	0	5.77	0	1.00E+00	NA	0.06	0	6.45	0	1.00E+00	NA	0.06	0
Solyc01g014070.1.1	Cupredoxin (AHRD V3.3 *-* A0A2U1PP75_ARTAN)	-	-	-	-	0	NA	NA	NA	NA	NA	0	NA	NA	NA	NA	NA	0	NA	NA	NA	NA	NA	0	NA	NA	NA	NA	NA	0	NA	NA	NA	NA	NA	0	NA	NA	NA	NA	NA	0	NA	NA	NA	NA	NA	0	NA
Solyc01g014090.1.1	Synaptotagmin-4 (AHRD V3.3 *-* A0A2G2X4F1_CAPBA)	-	-	-	-	0	NA	NA	NA	NA	NA	0	NA	NA	NA	NA	NA	0	NA	NA	NA	NA	NA	0	NA	NA	NA	NA	NA	0	NA	NA	NA	NA	NA	0	NA	NA	NA	NA	NA	0	NA	NA	NA	NA	NA	0	NA
Solyc01g014100.3.1	CLE protein 1	-	-	-	-	2.63	-1.97	1.76	-1.12	2.63E-01	4.56E-01	2.63	0	1.78	0	1.00E+00	1.00E+00	2.63	2.46	1.27	1.94	5.20E-02	4.61E-01	2.63	4.21	1.51	2.79	5.24E-03	1.36E-02	2.63	2.27	1.35	1.69	9.08E-02	8.28E-01	2.63	3.21	1.56	2.06	3.93E-02	8.03E-02	2.28	-1.1	1.57	-0.7	4.84E-01	5.97E-01	2.28	1.4
Solyc01g014105.1.1	IRK-interacting protein (AHRD V3.3 *** A0A2I4FH54_9ROSI)	-	-	-	-	21.62	0.03	0.5	0.07	9.46E-01	9.73E-01	21.62	1.41	0.74	1.89	5.82E-02	1.10E-01	21.62	0.98	0.46	2.14	3.25E-02	3.64E-01	21.62	4.14	0.7	5.95	2.73E-09	2.06E-08	21.62	0.46	0.5	0.93	3.53E-01	1.00E+00	21.62	3.11	0.71	4.39	1.13E-05	5.57E-05	19.91	-0.75	0.49	-1.54	1.22E-01	2.01E-01	19.91	1.79
Solyc01g014130.2.1	receptor-like protein 12 (AHRD V3.3 *-* A0A1U8DTH8_CAPAN)	-	-	-	-	0	NA	NA	NA	NA	NA	0	NA	NA	NA	NA	NA	0	NA	NA	NA	NA	NA	0	NA	NA	NA	NA	NA	0	NA	NA	NA	NA	NA	0	NA	NA	NA	NA	NA	0.04	0	6.45	0	1.00E+00	NA	0.04	0.74
Solyc01g014140.3.1	receptor-like protein 12 (AHRD V3.3 *-* A0A2G2YW48_CAPAN)	-	-	-	-	1.54	-1.59	1.87	-0.85	3.96E-01	5.91E-01	1.54	-1.98	2.12	-0.94	3.49E-01	4.72E-01	1.54	-1.05	1.7	-0.62	5.36E-01	NA	1.54	1.57	1.93	0.81	4.15E-01	5.37E-01	1.54	-2.61	1.99	-1.31	1.90E-01	NA	1.54	1.38	1.95	0.71	4.80E-01	6.05E-01	1.31	-4.56	1.98	-2.3	2.14E-02	4.58E-02	1.31	-0.63
Solyc01g014150.1.1	NL0E (AHRD V3.3 *-* Q9ZS81_SOLLC)	-	-	-	-	0	NA	NA	NA	NA	NA	0	NA	NA	NA	NA	NA	0	NA	NA	NA	NA	NA	0	NA	NA	NA	NA	NA	0	NA	NA	NA	NA	NA	0	NA	NA	NA	NA	NA	0	NA	NA	NA	NA	NA	0	NA
Solyc01g014160.1.1	receptor-like protein 12 (AHRD V3.3 *-* A0A1U8DTH8_CAPAN)	-	-	-	-	0.03	0	6.23	0	1.00E+00	NA	0.03	0	5.77	0	1.00E+00	NA	0.03	0	5.77	0	1.00E+00	NA	0.03	0	5.77	0	1.00E+00	NA	0.03	0	6.23	0	1.00E+00	NA	0.03	0.58	5.77	0.1	9.20E-01	NA	0.03	0	6.45	0	1.00E+00	NA	0.03	0
Solyc01g014170.1.1	receptor-like protein 12 (AHRD V3.3 *-* A0A1U7XMD6_NICSY)	-	-	-	-	0	NA	NA	NA	NA	NA	0	NA	NA	NA	NA	NA	0	NA	NA	NA	NA	NA	0	NA	NA	NA	NA	NA	0	NA	NA	NA	NA	NA	0	NA	NA	NA	NA	NA	0	NA	NA	NA	NA	NA	0	NA
Solyc01g014180.3.1	Zinc finger A20 and AN1 domain-containing stress-associated protein 8 (AHRD V3.3 *** A0A2G2UWG6_CAPBA)	-	-	-	-	10049.26	-0.7	0.37	-1.86	6.23E-02	1.68E-01	10049.26	-0.37	0.35	-1.08	2.80E-01	3.98E-01	10049.26	-0.29	0.35	-0.82	4.10E-01	8.96E-01	10049.26	0.49	0.35	1.42	1.54E-01	2.47E-01	10049.26	0.07	0.37	0.19	8.49E-01	1.00E+00	10049.26	0.68	0.35	1.98	4.77E-02	9.46E-02	8867.47	-2.17	0.32	-6.87	6.54E-12	7.71E-11	8867.47	-1.44
Solyc01g014210.1.1	ADP,ATP carrier protein, mitochondrial (AHRD V3.3 *** A0A2G3CB84_CAPCH)	-	-	-	-	0	NA	NA	NA	NA	NA	0	NA	NA	NA	NA	NA	0	NA	NA	NA	NA	NA	0	NA	NA	NA	NA	NA	0	NA	NA	NA	NA	NA	0	NA	NA	NA	NA	NA	0	NA	NA	NA	NA	NA	0	NA
Solyc01g014220.3.1	DUF616 domain-containing protein (AHRD V3.3 *-* A0A1Q3BIE2_CEPFO)	-	-	-	-	0	NA	NA	NA	NA	NA	0	NA	NA	NA	NA	NA	0	NA	NA	NA	NA	NA	0	NA	NA	NA	NA	NA	0	NA	NA	NA	NA	NA	0	NA	NA	NA	NA	NA	0	NA	NA	NA	NA	NA	0	NA
Solyc01g014230.4.1	RING-type E3 ubiquitin transferase (AHRD V3.3 *** A0A2G3CB55_CAPCH)	-	-	-	-	302.03	0.04	0.17	0.25	8.02E-01	8.93E-01	302.03	0.64	0.16	4.09	4.32E-05	1.79E-04	302.03	0.24	0.16	1.55	1.21E-01	6.42E-01	302.03	0.21	0.16	1.36	1.74E-01	2.72E-01	302.03	-0.01	0.17	-0.03	9.73E-01	1.00E+00	302.03	0.49	0.16	3.15	1.61E-03	4.99E-03	310.53	-0.09	0.14	-0.65	5.17E-01	6.26E-01	310.53	0.38
Solyc01g014240.1.1	TMV resistance protein N (AHRD V3.3 *-* A0A2G2VDZ1_CAPBA)	-	-	-	-	0	NA	NA	NA	NA	NA	0	NA	NA	NA	NA	NA	0	NA	NA	NA	NA	NA	0	NA	NA	NA	NA	NA	0	NA	NA	NA	NA	NA	0	NA	NA	NA	NA	NA	0	NA	NA	NA	NA	NA	0	NA
Solyc01g014250.2.1	Unknown protein	-	-	-	-	416.39	-0.71	0.56	-1.28	2.02E-01	3.83E-01	416.39	-0.74	0.52	-1.43	1.53E-01	2.46E-01	416.39	-0.68	0.52	-1.31	1.89E-01	7.42E-01	416.39	-1.42	0.52	-2.74	6.11E-03	1.56E-02	416.39	-0.39	0.56	-0.7	4.83E-01	1.00E+00	416.39	-1.22	0.52	-2.37	1.80E-02	4.13E-02	376.59	-1.61	0.49	-3.31	9.36E-04	2.90E-03	376.59	-2.2
Solyc01g014260.1.1	Unknown protein	-	-	-	-	0	NA	NA	NA	NA	NA	0	NA	NA	NA	NA	NA	0	NA	NA	NA	NA	NA	0	NA	NA	NA	NA	NA	0	NA	NA	NA	NA	NA	0	NA	NA	NA	NA	NA	0.06	0	6.45	0	1.00E+00	NA	0.06	1.51
Solyc01g014270.3.1	Unknown protein	-	-	-	-	297.99	-0.07	0.32	-0.23	8.19E-01	9.03E-01	297.99	0.21	0.3	0.71	4.75E-01	5.95E-01	297.99	-0.11	0.29	-0.38	7.06E-01	9.70E-01	297.99	1.43	0.3	4.83	1.35E-06	7.02E-06	297.99	0.11	0.31	0.35	7.25E-01	1.00E+00	297.99	1.49	0.3	5.03	4.93E-07	3.08E-06	271.71	-1.36	0.28	-4.83	1.35E-06	7.28E-06	271.71	-0.27
Solyc01g014275.1.1	glycine-rich cell wall structural protein-like (AHRD V3.3 *-* XP_019067541.1)	-	-	-	-	0.07	-0.93	6.23	-0.15	8.81E-01	NA	0.07	0	5.77	0	1.00E+00	NA	0.07	-0.88	5.77	-0.15	8.78E-01	NA	0.07	0	5.77	0	1.00E+00	NA	0.07	-0.05	6.23	-0.01	9.94E-01	NA	0.07	0	5.77	0	1.00E+00	NA	0.06	-0.94	6.45	-0.15	8.84E-01	NA	0.06	0
Solyc01g014300.1.1	receptor-like protein 12 (AHRD V3.3 *-* A0A2G2YW48_CAPAN)	-	-	-	-	0	NA	NA	NA	NA	NA	0	NA	NA	NA	NA	NA	0	NA	NA	NA	NA	NA	0	NA	NA	NA	NA	NA	0	NA	NA	NA	NA	NA	0	NA	NA	NA	NA	NA	0	NA	NA	NA	NA	NA	0	NA
Solyc01g014310.2.1	receptor-like protein 12 (AHRD V3.3 *-* A0A1U8DTH8_CAPAN)	-	-	-	-	0	NA	NA	NA	NA	NA	0	NA	NA	NA	NA	NA	0	NA	NA	NA	NA	NA	0	NA	NA	NA	NA	NA	0	NA	NA	NA	NA	NA	0	NA	NA	NA	NA	NA	0	NA	NA	NA	NA	NA	0	NA
Solyc01g014315.1.1	Unknown protein	-	-	-	-	0.05	0	6.23	0	1.00E+00	NA	0.05	0.94	5.77	0.16	8.71E-01	NA	0.05	0	5.77	0	1.00E+00	NA	0.05	0	5.77	0	1.00E+00	NA	0.05	0	6.23	0	1.00E+00	NA	0.05	0	5.77	0	1.00E+00	NA	0.66	3.49	3.39	1.03	3.03E-01	NA	0.66	3.99
Solyc01g014320.4.1	S-adenosyl-L-methionine-dependent methyltransferases superfamily protein (AHRD V3.3 *** A0A2U1QHF5_ARTAN)	K18886	-	-	-	0	NA	NA	NA	NA	NA	0	NA	NA	NA	NA	NA	0	NA	NA	NA	NA	NA	0	NA	NA	NA	NA	NA	0	NA	NA	NA	NA	NA	0	NA	NA	NA	NA	NA	0.34	2.64	6.36	0.42	6.78E-01	NA	0.34	3.11
Solyc01g014350.1.1	Protein kinase family protein (AHRD V3.3 *-* F4ISN5_ARATH)	-	-	-	-	0	NA	NA	NA	NA	NA	0	NA	NA	NA	NA	NA	0	NA	NA	NA	NA	NA	0	NA	NA	NA	NA	NA	0	NA	NA	NA	NA	NA	0	NA	NA	NA	NA	NA	0	NA	NA	NA	NA	NA	0	NA
Solyc01g014355.1.1	Unknown protein	-	-	-	-	0.57	0.03	3	0.01	9.91E-01	NA	0.57	0	2.78	0	1.00E+00	NA	0.57	0.38	2.77	0.14	8.92E-01	NA	0.57	2.56	2.67	0.96	3.38E-01	NA	0.57	0.72	2.96	0.24	8.08E-01	NA	0.57	3.13	2.65	1.18	2.36E-01	NA	0.55	0.45	2.88	0.15	8.77E-01	NA	0.55	0.75
Solyc01g014360.1.1	4-hydroxy-4-methyl-2-oxoglutarate aldolase (AHRD V3.3 --* A0A2G3CF74_CAPCH)	-	-	-	-	0	NA	NA	NA	NA	NA	0	NA	NA	NA	NA	NA	0	NA	NA	NA	NA	NA	0	NA	NA	NA	NA	NA	0	NA	NA	NA	NA	NA	0	NA	NA	NA	NA	NA	0	NA	NA	NA	NA	NA	0	NA
Solyc01g014363.1.1	Retrovirus-related Pol polyprotein from transposon TNT 1-94 (AHRD V3.3 *-* POLX_TOBAC)	-	-	-	-	0.97	-0.44	2.57	-0.17	8.62E-01	9.27E-01	0.97	1.56	2.44	0.64	5.22E-01	6.39E-01	0.97	-0.09	2.34	-0.04	9.69E-01	NA	0.97	1.75	2.45	0.72	4.73E-01	5.93E-01	0.97	2.34	2.39	0.98	3.28E-01	NA	0.97	0.58	2.51	0.23	8.17E-01	8.81E-01	0.93	-2.37	2.79	-0.85	3.96E-01	NA	0.93	2.5
Solyc01g014367.1.1	Unknown protein	-	-	-	-	0.03	0	6.23	0	1.00E+00	NA	0.03	0	5.77	0	1.00E+00	NA	0.03	0.56	5.77	0.1	9.23E-01	NA	0.03	0	5.77	0	1.00E+00	NA	0.03	0	6.23	0	1.00E+00	NA	0.03	0	5.77	0	1.00E+00	NA	0.03	0	6.45	0	1.00E+00	NA	0.03	0
Solyc01g014370.2.1	Synaptotagmin-4 (AHRD V3.3 *-* A0A2G2YVG9_CAPAN)	-	-	-	-	0	NA	NA	NA	NA	NA	0	NA	NA	NA	NA	NA	0	NA	NA	NA	NA	NA	0	NA	NA	NA	NA	NA	0	NA	NA	NA	NA	NA	0	NA	NA	NA	NA	NA	0	NA	NA	NA	NA	NA	0	NA
Solyc01g014373.1.1	IRK-interacting protein (AHRD V3.3 *** A0A2I4FH54_9ROSI)	-	-	-	-	27.7	-0.82	0.55	-1.49	1.36E-01	2.94E-01	27.7	-0.66	0.67	-0.99	3.23E-01	4.45E-01	27.7	0.62	0.49	1.27	2.06E-01	7.62E-01	27.7	3.25	0.58	5.61	2.06E-08	1.38E-07	27.7	0.53	0.53	1	3.18E-01	1.00E+00	27.7	0.86	0.62	1.4	1.63E-01	2.60E-01	24.34	-1.64	0.54	-3.07	2.14E-03	6.05E-03	24.34	-0.6
Solyc01g014377.1.1	Unknown protein	-	-	-	-	0	NA	NA	NA	NA	NA	0	NA	NA	NA	NA	NA	0	NA	NA	NA	NA	NA	0	NA	NA	NA	NA	NA	0	NA	NA	NA	NA	NA	0	NA	NA	NA	NA	NA	0	NA	NA	NA	NA	NA	0	NA
Solyc01g014390.3.1	Unknown protein	-	-	-	-	0.1	0.03	6.23	0.01	9.96E-01	NA	0.1	0.21	5.77	0.04	9.70E-01	NA	0.1	-0.88	5.77	-0.15	8.78E-01	NA	0.1	0	5.77	0	1.00E+00	NA	0.1	-1.01	6.23	-0.16	8.71E-01	NA	0.1	0	5.77	0	1.00E+00	NA	0.08	-0.94	6.45	-0.15	8.84E-01	NA	0.08	0
Solyc01g014400.2.1	Endoribonuclease Dicer-like protein 2 (AHRD V3.3 *-* A0A2G2Y661_CAPAN)	-	-	-	-	0	NA	NA	NA	NA	NA	0	NA	NA	NA	NA	NA	0	NA	NA	NA	NA	NA	0	NA	NA	NA	NA	NA	0	NA	NA	NA	NA	NA	0	NA	NA	NA	NA	NA	0	NA	NA	NA	NA	NA	0	NA
Solyc01g014410.1.1	Dicer-like protein 2 (AHRD V3.3 *-* F8SXT7_NICAT)	-	-	-	-	0	NA	NA	NA	NA	NA	0	NA	NA	NA	NA	NA	0	NA	NA	NA	NA	NA	0	NA	NA	NA	NA	NA	0	NA	NA	NA	NA	NA	0	NA	NA	NA	NA	NA	0.04	1.16	6.44	0.18	8.57E-01	NA	0.04	0
Solyc01g014420.1.1	Endoribonuclease Dicer-like protein 2 (AHRD V3.3 *-* A0A2G2Y661_CAPAN)	-	-	-	-	0	NA	NA	NA	NA	NA	0	NA	NA	NA	NA	NA	0	NA	NA	NA	NA	NA	0	NA	NA	NA	NA	NA	0	NA	NA	NA	NA	NA	0	NA	NA	NA	NA	NA	0	NA	NA	NA	NA	NA	0	NA
Solyc01g014430.1.1	Endoribonuclease Dicer-like protein 2 (AHRD V3.3 *-* A0A2G2Y661_CAPAN)	-	-	-	-	0.1	0	6.23	0	1.00E+00	NA	0.1	0.21	5.77	0.04	9.70E-01	NA	0.1	0	5.77	0	1.00E+00	NA	0.1	0	5.77	0	1.00E+00	NA	0.1	0	6.23	0	1.00E+00	NA	0.1	1.42	5.76	0.25	8.06E-01	NA	0.15	0.5	6.45	0.08	9.38E-01	NA	0.15	0.89
Solyc01g014440.2.1	Endoribonuclease Dicer-like protein 2 (AHRD V3.3 *-* A0A2G2Y661_CAPAN)	-	-	-	-	0	NA	NA	NA	NA	NA	0	NA	NA	NA	NA	NA	0	NA	NA	NA	NA	NA	0	NA	NA	NA	NA	NA	0	NA	NA	NA	NA	NA	0	NA	NA	NA	NA	NA	0	NA	NA	NA	NA	NA	0	NA
Solyc01g014450.1.1	Dicer-like 2 protein (AHRD V3.3 *-* H9N4C7_NICAT)	-	-	-	-	0.11	0	6.23	0	1.00E+00	NA	0.11	-1.83	5.77	-0.32	7.51E-01	NA	0.11	0	5.77	0	1.00E+00	NA	0.11	-1.57	5.77	-0.27	7.85E-01	NA	0.11	0	6.23	0	1.00E+00	NA	0.11	-0.15	5.76	-0.03	9.80E-01	NA	0.09	0	6.45	0	1.00E+00	NA	0.09	-1.95
Solyc01g014470.1.1	Unknown protein	-	-	-	-	74	-0.7	0.41	-1.69	9.05E-02	2.20E-01	74	0.58	0.39	1.49	1.36E-01	2.24E-01	74	-0.51	0.38	-1.33	1.84E-01	7.37E-01	74	1.2	0.39	3.1	1.93E-03	5.59E-03	74	0.39	0.4	0.95	3.40E-01	1.00E+00	74	1.33	0.39	3.45	5.56E-04	1.94E-03	65.36	-2.28	0.42	-5.39	7.10E-08	4.69E-07	65.36	-0.7
Solyc01g014480.3.1	ETHYLENE INSENSITIVE 3-like 3 protein (AHRD V3.3 *** A0A2G3AJ97_CAPAN)	K14514	EIN3; ethylene-insensitive protein 3	sly04075 (Plant hormone signal transduction), sly04016 (MAPK signaling pathway - plant)	Ethylene Signaling/Response	279.08	0.36	0.21	1.72	8.59E-02	2.12E-01	279.08	0.16	0.19	0.84	4.03E-01	5.26E-01	279.08	0.07	0.19	0.38	7.04E-01	9.70E-01	279.08	-0.76	0.19	-3.99	6.57E-05	2.58E-04	279.08	-0.09	0.21	-0.41	6.81E-01	1.00E+00	279.08	-0.75	0.19	-3.93	8.41E-05	3.50E-04	301.36	0.45	0.18	2.56	1.06E-02	2.47E-02	301.36	-0.1
Solyc01g014490.4.1	DNA topoisomerase 6 subunit B (AHRD V3.3 *** A0A2I4GDF3_9ROSI)	K03167	-	-	-	305.43	-0.02	0.25	-0.1	9.20E-01	9.59E-01	305.43	-0.02	0.23	-0.11	9.12E-01	9.48E-01	305.43	0.12	0.23	0.53	5.93E-01	9.53E-01	305.43	-0.13	0.23	-0.59	5.52E-01	6.65E-01	305.43	0.14	0.24	0.59	5.57E-01	1.00E+00	305.43	-0.15	0.23	-0.68	4.99E-01	6.22E-01	311.55	0.03	0.21	0.16	8.75E-01	9.15E-01	311.55	-0.31
Solyc01g014510.2.1	G-type lectin S-receptor-like serine/threonine-protein kinase (AHRD V3.3 *-* A0A2K3NIX6_TRIPR)	-	-	-	-	0	NA	NA	NA	NA	NA	0	NA	NA	NA	NA	NA	0	NA	NA	NA	NA	NA	0	NA	NA	NA	NA	NA	0	NA	NA	NA	NA	NA	0	NA	NA	NA	NA	NA	0	NA	NA	NA	NA	NA	0	NA
Solyc01g014520.1.1	Receptor-like protein kinase (AHRD V3.3 *** A0A2U1PPA0_ARTAN)	-	-	-	-	0.07	-0.93	6.23	-0.15	8.81E-01	NA	0.07	0.21	5.77	0.04	9.70E-01	NA	0.07	-0.88	5.77	-0.15	8.78E-01	NA	0.07	0	5.77	0	1.00E+00	NA	0.07	-1.01	6.23	-0.16	8.71E-01	NA	0.07	0	5.77	0	1.00E+00	NA	0.06	-0.94	6.45	-0.15	8.84E-01	NA	0.06	0
Solyc01g014530.2.1	G-type lectin S-receptor-like serine/threonine-protein kinase (AHRD V3.3 *-* A0A2K3PIJ6_TRIPR)	-	-	-	-	9.79	0.7	0.79	0.88	3.77E-01	5.72E-01	9.79	-1.89	0.7	-2.68	7.31E-03	1.82E-02	9.79	0.11	0.76	0.15	8.82E-01	9.94E-01	9.79	-0.18	0.65	-0.28	7.83E-01	8.57E-01	9.79	1.28	0.77	1.67	9.58E-02	8.41E-01	9.79	0.76	0.64	1.19	2.33E-01	3.46E-01	8.93	0.37	0.81	0.45	6.51E-01	7.42E-01	8.93	-2.62
Solyc01g014533.1.1	Retrovirus-related Pol polyprotein from transposon TNT 1-94 (AHRD V3.3 *-* A0A2I0WSF9_9ASPA)	-	-	-	-	0.03	0	6.23	0	1.00E+00	NA	0.03	0	5.77	0	1.00E+00	NA	0.03	0	5.77	0	1.00E+00	NA	0.03	0	5.77	0	1.00E+00	NA	0.03	0	6.23	0	1.00E+00	NA	0.03	0.58	5.77	0.1	9.20E-01	NA	0.02	0	6.45	0	1.00E+00	NA	0.02	0
Solyc01g014540.3.1	G-type lectin S-receptor-like serine/threonine-protein kinase (AHRD V3.3 --* A0A2K3NTH2_TRIPR)	-	-	-	-	0	NA	NA	NA	NA	NA	0	NA	NA	NA	NA	NA	0	NA	NA	NA	NA	NA	0	NA	NA	NA	NA	NA	0	NA	NA	NA	NA	NA	0	NA	NA	NA	NA	NA	0	NA	NA	NA	NA	NA	0	NA
Solyc01g014550.3.1	Receptor-like protein kinase (AHRD V3.3 *** A0A2U1PPA0_ARTAN)	K04733	-	-	-	2.51	-0.02	1.27	-0.02	9.84E-01	9.95E-01	2.51	-0.89	0.97	-0.92	3.57E-01	4.80E-01	2.51	-2.44	1.46	-1.67	9.42E-02	5.83E-01	2.51	-1.36	1.01	-1.34	1.79E-01	2.79E-01	2.51	-1.36	1.48	-0.92	3.60E-01	1.00E+00	2.51	-1.15	1	-1.15	2.51E-01	3.66E-01	2.21	-2.5	1.44	-1.74	8.19E-02	1.44E-01	2.21	-2.54
Solyc01g014560.4.1	G-type lectin S-receptor-like serine/threonine-protein kinase (AHRD V3.3 *** A0A2K3PIJ6_TRIPR)	-	-	-	-	49.73	-1.52	0.5	-3.06	2.24E-03	1.26E-02	49.73	-0.82	0.45	-1.83	6.78E-02	1.25E-01	49.73	-1.79	0.46	-3.86	1.11E-04	7.14E-03	49.73	-0.4	0.45	-0.88	3.78E-01	5.00E-01	49.73	-0.9	0.49	-1.85	6.40E-02	7.39E-01	49.73	0.46	0.45	1.02	3.06E-01	4.27E-01	46.73	-1.79	0.52	-3.48	5.00E-04	1.65E-03	46.73	-0.92
Solyc01g014620.1.1	Unknown protein	-	-	-	-	0.27	-1.69	5.62	-0.3	7.64E-01	NA	0.27	0.92	5.21	0.18	8.60E-01	NA	0.27	-1.64	5.2	-0.32	7.52E-01	NA	0.27	0.47	5.21	0.09	9.28E-01	NA	0.27	-1.77	5.62	-0.31	7.53E-01	NA	0.27	2.08	5.17	0.4	6.88E-01	NA	0.3	-1.7	4.84	-0.35	7.25E-01	NA	0.3	1.83
Solyc01g014640.1.1	G-type lectin S-receptor-like serine/threonine-protein kinase (AHRD V3.3 *-* A0A2K3NIX6_TRIPR)	-	-	-	-	0	NA	NA	NA	NA	NA	0	NA	NA	NA	NA	NA	0	NA	NA	NA	NA	NA	0	NA	NA	NA	NA	NA	0	NA	NA	NA	NA	NA	0	NA	NA	NA	NA	NA	0	NA	NA	NA	NA	NA	0	NA
Solyc01g014650.1.1	Receptor-like protein kinase (AHRD V3.3 *-* A0A2U1PPA0_ARTAN)	-	-	-	-	0	NA	NA	NA	NA	NA	0	NA	NA	NA	NA	NA	0	NA	NA	NA	NA	NA	0	NA	NA	NA	NA	NA	0	NA	NA	NA	NA	NA	0	NA	NA	NA	NA	NA	0	NA	NA	NA	NA	NA	0	NA
Solyc01g014660.1.1	G-type lectin S-receptor-like serine/threonine-protein kinase (AHRD V3.3 *** A0A2K3PIJ6_TRIPR)	-	-	-	-	0.04	-0.93	6.23	-0.15	8.81E-01	NA	0.04	0	5.77	0	1.00E+00	NA	0.04	-0.88	5.77	-0.15	8.78E-01	NA	0.04	0	5.77	0	1.00E+00	NA	0.04	-1.01	6.23	-0.16	8.71E-01	NA	0.04	0	5.77	0	1.00E+00	NA	0.03	-0.94	6.45	-0.15	8.84E-01	NA	0.03	0
Solyc01g014680.1.1	G-type lectin S-receptor-like serine/threonine-protein kinase (AHRD V3.3 *-* A0A2K3PIJ6_TRIPR)	-	-	-	-	0.33	0	5.31	0	1.00E+00	NA	0.33	3.09	4.84	0.64	5.22E-01	NA	0.33	0	4.92	0	1.00E+00	NA	0.33	1.73	4.89	0.35	7.23E-01	NA	0.33	0	5.31	0	1.00E+00	NA	0.33	0	4.92	0	1.00E+00	NA	0.33	0.5	4.06	0.12	9.02E-01	NA	0.33	0.78
Solyc01g014690.2.1	Receptor-like protein kinase (AHRD V3.3 *-* A0A2U1PPA0_ARTAN)	-	-	-	-	2.45	-3.72	1.75	-2.12	3.40E-02	1.08E-01	2.45	3.5	1.51	2.32	2.04E-02	4.46E-02	2.45	-2.95	1.59	-1.86	6.32E-02	5.04E-01	2.45	2.05	1.56	1.32	1.87E-01	2.88E-01	2.45	-1.4	1.55	-0.9	3.66E-01	1.00E+00	2.45	3.29	1.52	2.17	3.03E-02	6.45E-02	2.31	-3.02	1.49	-2.03	4.27E-02	8.27E-02	2.31	2.14
Solyc01g014700.2.1	G-type lectin S-receptor-like serine/threonine-protein kinase (AHRD V3.3 *-* A0A2K3PJV0_TRIPR)	-	-	-	-	8.06	-2.16	0.8	-2.69	7.21E-03	3.23E-02	8.06	4.13	0.93	4.46	8.08E-06	3.82E-05	8.06	-2.37	0.75	-3.15	1.66E-03	5.56E-02	8.06	3.24	0.94	3.45	5.63E-04	1.83E-03	8.06	-0.47	0.69	-0.67	5.02E-01	1.00E+00	8.06	2.01	0.98	2.06	3.95E-02	8.07E-02	7.48	-2.7	0.76	-3.58	3.48E-04	1.19E-03	7.48	2.41
Solyc01g014710.1.1	DUF1677 family protein (DUF1677) (AHRD V3.3 *** AT1G72510.2)	-	-	-	-	0	NA	NA	NA	NA	NA	0	NA	NA	NA	NA	NA	0	NA	NA	NA	NA	NA	0	NA	NA	NA	NA	NA	0	NA	NA	NA	NA	NA	0	NA	NA	NA	NA	NA	0	NA	NA	NA	NA	NA	0	NA
Solyc01g014720.3.1	Solanum lycopersicum Cytokinin Response Factor 7	-	-	-	-	2.89	1.53	1.16	1.32	1.88E-01	3.66E-01	2.89	3.48	1.29	2.7	6.86E-03	1.72E-02	2.89	-1.16	1.27	-0.92	3.59E-01	8.76E-01	2.89	1.79	1.34	1.34	1.82E-01	2.82E-01	2.89	-1.97	1.52	-1.29	1.97E-01	1.00E+00	2.89	0.36	1.46	0.24	8.08E-01	8.74E-01	3.23	0.89	0.99	0.91	3.65E-01	4.81E-01	3.23	2.11
Solyc01g014725.2.1	Leucine-rich repeat protein kinase family protein, putative (AHRD V3.3 *-* A0A061F7S3_THECC)	-	-	-	-	0	NA	NA	NA	NA	NA	0	NA	NA	NA	NA	NA	0	NA	NA	NA	NA	NA	0	NA	NA	NA	NA	NA	0	NA	NA	NA	NA	NA	0	NA	NA	NA	NA	NA	0	NA	NA	NA	NA	NA	0	NA
Solyc01g014730.2.1	Unknown protein	-	-	-	-	2.36	-0.72	1.89	-0.38	7.05E-01	8.32E-01	2.36	1.32	1.11	1.19	2.34E-01	3.45E-01	2.36	-0.91	1.75	-0.52	6.02E-01	NA	2.36	-1.54	1.24	-1.24	2.15E-01	3.23E-01	2.36	-0.8	1.89	-0.42	6.73E-01	1.00E+00	2.36	-3.03	1.46	-2.07	3.88E-02	7.95E-02	2.14	-0.97	1.76	-0.55	5.81E-01	6.83E-01	2.14	-1.31
Solyc01g014740.1.1	Unknown protein	-	-	-	-	1.43	-3.67	1.77	-2.07	3.83E-02	1.18E-01	1.43	1.52	1.74	0.87	3.82E-01	5.07E-01	1.43	-0.01	1.33	-0.01	9.93E-01	NA	1.43	3.97	1.57	2.53	1.15E-02	2.73E-02	1.43	0.35	1.4	0.25	8.01E-01	NA	1.43	0.58	1.83	0.32	7.51E-01	8.33E-01	1.52	-0.24	1.39	-0.17	8.63E-01	9.06E-01	1.52	2.79
Solyc01g014745.1.1	Unknown protein	-	-	-	-	0.05	0	6.23	0	1.00E+00	NA	0.05	0.92	5.77	0.16	8.73E-01	NA	0.05	0	5.77	0	1.00E+00	NA	0.05	0	5.77	0	1.00E+00	NA	0.05	0	6.23	0	1.00E+00	NA	0.05	0	5.77	0	1.00E+00	NA	0.04	0	6.45	0	1.00E+00	NA	0.04	0
Solyc01g014760.1.1	Unknown protein	-	-	-	-	0	NA	NA	NA	NA	NA	0	NA	NA	NA	NA	NA	0	NA	NA	NA	NA	NA	0	NA	NA	NA	NA	NA	0	NA	NA	NA	NA	NA	0	NA	NA	NA	NA	NA	0	NA	NA	NA	NA	NA	0	NA
Solyc01g014800.1.1	Endoribonuclease Dicer-like protein 2 (AHRD V3.3 *-* A0A2G2Y661_CAPAN)	-	-	-	-	0	NA	NA	NA	NA	NA	0	NA	NA	NA	NA	NA	0	NA	NA	NA	NA	NA	0	NA	NA	NA	NA	NA	0	NA	NA	NA	NA	NA	0	NA	NA	NA	NA	NA	0	NA	NA	NA	NA	NA	0	NA
Solyc01g014820.2.1	Inosine-uridine preferring nucleoside hydrolase family protein (AHRD V3.3 *-* A0A2U1LEG5_ARTAN)	-	-	-	-	0	NA	NA	NA	NA	NA	0	NA	NA	NA	NA	NA	0	NA	NA	NA	NA	NA	0	NA	NA	NA	NA	NA	0	NA	NA	NA	NA	NA	0	NA	NA	NA	NA	NA	0.06	1.56	6.43	0.24	8.08E-01	NA	0.06	0
Solyc01g014830.1.1	Extensin-like protein Dif10 (AHRD V3.3 *** Q43504_SOLLC)	-	-	-	-	0.08	-1.79	6.22	-0.29	7.73E-01	NA	0.08	0	5.77	0	1.00E+00	NA	0.08	-1.75	5.76	-0.3	7.62E-01	NA	0.08	0	5.77	0	1.00E+00	NA	0.08	-1.87	6.22	-0.3	7.63E-01	NA	0.08	0	5.77	0	1.00E+00	NA	0.07	-1.82	6.44	-0.28	7.78E-01	NA	0.07	0
Solyc01g014840.3.1	Disease resistance protein (TIR-NBS-LRR class) (AHRD V3.3 *** A0A2U1PW75_ARTAN)	-	-	-	-	41.29	2.27	0.69	3.27	1.08E-03	6.86E-03	41.29	2.55	0.64	3.96	7.42E-05	2.94E-04	41.29	0.56	0.66	0.85	3.94E-01	8.93E-01	41.29	0.71	0.65	1.09	2.74E-01	3.92E-01	41.29	-0.71	0.73	-0.98	3.27E-01	1.00E+00	41.29	0.46	0.66	0.71	4.80E-01	6.05E-01	65.26	2.93	0.62	4.75	2.01E-06	1.05E-05	65.26	2.93
Solyc01g014850.4.1	Zinc finger transcription factor 7	-	-	-	-	306.95	0.4	0.35	1.14	2.55E-01	4.46E-01	306.95	0.46	0.33	1.41	1.60E-01	2.54E-01	306.95	0.14	0.33	0.42	6.78E-01	9.66E-01	306.95	0.57	0.33	1.73	8.38E-02	1.49E-01	306.95	0.2	0.35	0.57	5.70E-01	1.00E+00	306.95	0.45	0.33	1.38	1.68E-01	2.67E-01	305.17	-0.1	0.3	-0.35	7.28E-01	8.04E-01	305.17	0.01
Solyc01g014860.3.1	Unknown protein	-	-	-	-	28.57	0.37	0.53	0.71	4.78E-01	6.61E-01	28.57	-0.31	0.48	-0.65	5.17E-01	6.35E-01	28.57	0.18	0.49	0.36	7.19E-01	9.73E-01	28.57	0.02	0.48	0.04	9.67E-01	9.87E-01	28.57	0.08	0.53	0.16	8.74E-01	1.00E+00	28.57	-0.72	0.49	-1.47	1.41E-01	2.32E-01	30.68	0.49	0.44	1.13	2.57E-01	3.66E-01	30.68	-0.15
Solyc01g014910.2.1	transcription factor bHLH95-like (AHRD V3.3 *** A0A2I4FIQ6_9ROSI)	-	-	-	-	0.47	-2.4	4.88	-0.49	6.23E-01	NA	0.47	3.49	4.47	0.78	4.34E-01	NA	0.47	-2.36	4.52	-0.52	6.02E-01	NA	0.47	0.47	4.56	0.1	9.18E-01	NA	0.47	-2.48	4.88	-0.51	6.11E-01	NA	0.47	0	4.56	0	1.00E+00	NA	1.05	1.27	2.19	0.58	5.62E-01	6.67E-01	1.05	4.2
Solyc01g014930.2.1	Hcr9-OR2C (AHRD V3.3 *-* Q4VSU3_SOLPI)	-	-	-	-	0	NA	NA	NA	NA	NA	0	NA	NA	NA	NA	NA	0	NA	NA	NA	NA	NA	0	NA	NA	NA	NA	NA	0	NA	NA	NA	NA	NA	0	NA	NA	NA	NA	NA	0	NA	NA	NA	NA	NA	0	NA
Solyc01g014940.2.1	Hcr9-OR2A (AHRD V3.3 *-* Q4VSU5_SOLPI)	-	-	-	-	0.06	0	6.23	0	1.00E+00	NA	0.06	0	5.77	0	1.00E+00	NA	0.06	0	5.77	0	1.00E+00	NA	0.06	0	5.77	0	1.00E+00	NA	0.06	0.67	6.23	0.11	9.14E-01	NA	0.06	0.58	5.77	0.1	9.20E-01	NA	0.09	0.5	6.45	0.08	9.38E-01	NA	0.09	0.09
Solyc01g014960.1.1	transcription factor bHLH95-like (AHRD V3.3 *** A0A2I4EEI6_9ROSI)	-	-	-	-	0.14	0	6.23	0	1.00E+00	NA	0.14	0	5.77	0	1.00E+00	NA	0.14	0	5.77	0	1.00E+00	NA	0.14	0.47	5.77	0.08	9.35E-01	NA	0.14	0.67	6.23	0.11	9.14E-01	NA	0.14	1.61	5.75	0.28	7.80E-01	NA	0.11	0	6.45	0	1.00E+00	NA	0.11	0
Solyc01g014963.1.1	Retrovirus-related Pol polyprotein from transposon TNT 1-94 (AHRD V3.3 *-* A0A2K3MX29_TRIPR)	-	-	-	-	0.03	0	6.23	0	1.00E+00	NA	0.03	0.21	5.77	0.04	9.70E-01	NA	0.03	0	5.77	0	1.00E+00	NA	0.03	0	5.77	0	1.00E+00	NA	0.03	0	6.23	0	1.00E+00	NA	0.03	0	5.77	0	1.00E+00	NA	0.02	0	6.45	0	1.00E+00	NA	0.02	0
Solyc01g014967.1.1	Retrovirus-related Pol polyprotein from transposon TNT 1-94 (AHRD V3.3 *-* POLX_TOBAC)	-	-	-	-	0.33	0.82	3.96	0.21	8.37E-01	NA	0.33	1.47	3.66	0.4	6.87E-01	NA	0.33	-0.88	3.7	-0.24	8.11E-01	NA	0.33	2.12	3.63	0.58	5.60E-01	NA	0.33	-0.05	4	-0.01	9.90E-01	NA	0.33	0	3.7	0	1.00E+00	NA	0.3	-0.22	4.16	-0.05	9.58E-01	NA	0.3	0
Solyc01g014970.1.1	Zinc-finger homeodomain protein 4 (AHRD V3.3 --* ZHD4_ARATH)	-	-	-	-	0	NA	NA	NA	NA	NA	0	NA	NA	NA	NA	NA	0	NA	NA	NA	NA	NA	0	NA	NA	NA	NA	NA	0	NA	NA	NA	NA	NA	0	NA	NA	NA	NA	NA	0	NA	NA	NA	NA	NA	0	NA
Solyc01g014980.4.1	Unknown protein	-	-	-	-	0.03	0	6.23	0	1.00E+00	NA	0.03	0.21	5.77	0.04	9.70E-01	NA	0.03	0	5.77	0	1.00E+00	NA	0.03	0	5.77	0	1.00E+00	NA	0.03	0	6.23	0	1.00E+00	NA	0.03	0	5.77	0	1.00E+00	NA	0.16	2.58	6.4	0.4	6.86E-01	NA	0.16	0
Solyc01g014990.3.1	Unknown protein	-	-	-	-	8.99	0.61	0.68	0.89	3.74E-01	5.70E-01	8.99	-0.19	0.58	-0.32	7.47E-01	8.28E-01	8.99	-0.55	0.68	-0.81	4.20E-01	9.01E-01	8.99	-2.61	0.7	-3.73	1.93E-04	6.93E-04	8.99	-0.15	0.71	-0.21	8.31E-01	1.00E+00	8.99	-1.04	0.61	-1.69	9.05E-02	1.62E-01	10.04	0.63	0.57	1.1	2.72E-01	3.83E-01	10.04	-0.29
Solyc01g015000.3.1	Nitrogen regulatory protein P-II (AHRD V3.3 *-* A0A2G2Z6U6_CAPAN)	-	-	-	-	0.2	0.03	6.23	0.01	9.96E-01	NA	0.2	-0.57	5.76	-0.1	9.22E-01	NA	0.2	-0.88	5.77	-0.15	8.78E-01	NA	0.2	-1.74	5.76	-0.3	7.62E-01	NA	0.2	-1.01	6.23	-0.16	8.71E-01	NA	0.2	-1.63	5.76	-0.28	7.77E-01	NA	0.17	-0.94	6.45	-0.15	8.84E-01	NA	0.17	-2.12
Solyc01g015010.1.1	Unknown protein	-	-	-	-	0.64	3.22	3.21	1	3.16E-01	NA	0.64	-0.27	2.9	-0.09	9.25E-01	NA	0.64	0	3.12	0	1.00E+00	NA	0.64	-3.09	3.01	-1.02	3.06E-01	NA	0.64	0	3.37	0	1.00E+00	NA	0.64	-1.39	2.99	-0.46	6.43E-01	NA	0.54	0	3.52	0	1.00E+00	NA	0.54	-2.74
Solyc01g015020.4.1	PRLI-interacting factor (AHRD V3.3 *-* AT5G19900.5)	-	-	-	-	993.82	-0.12	0.22	-0.54	5.88E-01	7.47E-01	993.82	0.02	0.2	0.08	9.39E-01	9.65E-01	993.82	0.23	0.2	1.14	2.55E-01	8.14E-01	993.82	0.04	0.2	0.19	8.50E-01	9.06E-01	993.82	-0.04	0.22	-0.17	8.65E-01	1.00E+00	993.82	0.02	0.2	0.08	9.37E-01	9.69E-01	978.53	-0.32	0.19	-1.75	8.10E-02	1.42E-01	978.53	-0.43
Solyc01g015030.1.1	Unknown protein	-	-	-	-	0	NA	NA	NA	NA	NA	0	NA	NA	NA	NA	NA	0	NA	NA	NA	NA	NA	0	NA	NA	NA	NA	NA	0	NA	NA	NA	NA	NA	0	NA	NA	NA	NA	NA	0	NA	NA	NA	NA	NA	0	NA
Solyc01g015035.1.1	Unknown protein	-	-	-	-	7.12	-0.11	0.62	-0.18	8.57E-01	9.25E-01	7.12	-0.52	0.48	-1.08	2.79E-01	3.97E-01	7.12	-0.25	0.58	-0.43	6.67E-01	9.65E-01	7.12	-0.79	0.5	-1.58	1.13E-01	1.92E-01	7.12	-1.09	0.7	-1.57	1.17E-01	9.02E-01	7.12	-1.06	0.52	-2.05	4.05E-02	8.23E-02	6.08	-3.09	0.96	-3.21	1.32E-03	3.95E-03	6.08	-3.37
Solyc01g015050.1.1	factor of DNA methylation 4-like (AHRD V3.3 --* XP_022844165.1)	-	-	-	-	0	NA	NA	NA	NA	NA	0	NA	NA	NA	NA	NA	0	NA	NA	NA	NA	NA	0	NA	NA	NA	NA	NA	0	NA	NA	NA	NA	NA	0	NA	NA	NA	NA	NA	0	NA	NA	NA	NA	NA	0	NA
Solyc01g015060.1.1	XH/XS domain protein (AHRD V3.3 *-* A0A2K3NHW6_TRIPR)	-	-	-	-	0	NA	NA	NA	NA	NA	0	NA	NA	NA	NA	NA	0	NA	NA	NA	NA	NA	0	NA	NA	NA	NA	NA	0	NA	NA	NA	NA	NA	0	NA	NA	NA	NA	NA	0	NA	NA	NA	NA	NA	0	NA
Solyc01g015080.3.1	Peroxidase (AHRD V3.3 *** K4AUE2_SOLLC)	K00430	E1.11.1.7; peroxidase [EC:1.11.1.7]	sly00940 (Phenylpropanoid biosynthesis)	-	0	NA	NA	NA	NA	NA	0	NA	NA	NA	NA	NA	0	NA	NA	NA	NA	NA	0	NA	NA	NA	NA	NA	0	NA	NA	NA	NA	NA	0	NA	NA	NA	NA	NA	0	NA	NA	NA	NA	NA	0	NA
Solyc01g015130.1.1	F-box/LRR-repeat protein (AHRD V3.3 *-* A0A2G2ZYX1_CAPAN)	-	-	-	-	0	NA	NA	NA	NA	NA	0	NA	NA	NA	NA	NA	0	NA	NA	NA	NA	NA	0	NA	NA	NA	NA	NA	0	NA	NA	NA	NA	NA	0	NA	NA	NA	NA	NA	0	NA	NA	NA	NA	NA	0	NA
Solyc01g015133.1.1	Retrovirus-related Pol polyprotein from transposon TNT 1-94 (AHRD V3.3 *-* A0A2I0VJ33_9ASPA)	-	-	-	-	0	NA	NA	NA	NA	NA	0	NA	NA	NA	NA	NA	0	NA	NA	NA	NA	NA	0	NA	NA	NA	NA	NA	0	NA	NA	NA	NA	NA	0	NA	NA	NA	NA	NA	0	NA	NA	NA	NA	NA	0	NA
Solyc01g015137.1.1	Retrovirus-related Pol polyprotein from transposon TNT 1-94 (AHRD V3.3 *-* A0A2I0VJ33_9ASPA)	-	-	-	-	0.55	-2.35	3.33	-0.71	4.80E-01	NA	0.55	1.5	3.08	0.49	6.26E-01	NA	0.55	-0.69	3.05	-0.22	8.22E-01	NA	0.55	3.17	3.01	1.05	2.93E-01	NA	0.55	-1.47	3.33	-0.44	6.59E-01	NA	0.55	0	3.14	0	1.00E+00	NA	0.53	-1.64	3.13	-0.52	6.01E-01	NA	0.53	0.84
Solyc01g015180.1.1	F-box/LRR-repeat protein (AHRD V3.3 *-* A0A2G2X6L0_CAPBA)	-	-	-	-	0	NA	NA	NA	NA	NA	0	NA	NA	NA	NA	NA	0	NA	NA	NA	NA	NA	0	NA	NA	NA	NA	NA	0	NA	NA	NA	NA	NA	0	NA	NA	NA	NA	NA	0	NA	NA	NA	NA	NA	0	NA
Solyc01g015185.1.1	Retrovirus-related Pol polyprotein from transposon TNT 1-94 (AHRD V3.3 *-* A0A2I0VJ33_9ASPA)	-	-	-	-	0.17	-0.93	6.23	-0.15	8.81E-01	NA	0.17	-1.3	5.76	-0.23	8.21E-01	NA	0.17	-0.88	5.77	-0.15	8.78E-01	NA	0.17	-1.05	5.76	-0.18	8.56E-01	NA	0.17	-1.01	6.23	-0.16	8.71E-01	NA	0.17	-1.66	5.76	-0.29	7.74E-01	NA	0.2	-0.94	6.05	-0.16	8.76E-01	NA	0.2	-0.1
Solyc01g015200.1.1	Plastid transcriptionally active 3 (AHRD V3.3 *-* F4J3M2_ARATH)	-	-	-	-	0	NA	NA	NA	NA	NA	0	NA	NA	NA	NA	NA	0	NA	NA	NA	NA	NA	0	NA	NA	NA	NA	NA	0	NA	NA	NA	NA	NA	0	NA	NA	NA	NA	NA	0	NA	NA	NA	NA	NA	0	NA
Solyc01g015210.1.1	B3 domain-containing protein (AHRD V3.3 *-* A0A1Q3D9A6_CEPFO)	-	-	-	-	0.03	0	6.23	0	1.00E+00	NA	0.03	0.21	5.77	0.04	9.70E-01	NA	0.03	0	5.77	0	1.00E+00	NA	0.03	0	5.77	0	1.00E+00	NA	0.03	0	6.23	0	1.00E+00	NA	0.03	0	5.77	0	1.00E+00	NA	0.02	0	6.45	0	1.00E+00	NA	0.02	0
Solyc01g015230.3.1	Unknown protein	-	-	-	-	0	NA	NA	NA	NA	NA	0	NA	NA	NA	NA	NA	0	NA	NA	NA	NA	NA	0	NA	NA	NA	NA	NA	0	NA	NA	NA	NA	NA	0	NA	NA	NA	NA	NA	0	NA	NA	NA	NA	NA	0	NA
Solyc01g015250.1.1	Unknown protein	-	-	-	-	0	NA	NA	NA	NA	NA	0	NA	NA	NA	NA	NA	0	NA	NA	NA	NA	NA	0	NA	NA	NA	NA	NA	0	NA	NA	NA	NA	NA	0	NA	NA	NA	NA	NA	0	NA	NA	NA	NA	NA	0	NA
Solyc01g015280.1.1	Unknown protein	-	-	-	-	0	NA	NA	NA	NA	NA	0	NA	NA	NA	NA	NA	0	NA	NA	NA	NA	NA	0	NA	NA	NA	NA	NA	0	NA	NA	NA	NA	NA	0	NA	NA	NA	NA	NA	0	NA	NA	NA	NA	NA	0	NA
Solyc01g015290.1.1	cold shock domain protein 1 (AHRD V3.3 --* AT4G36020.3)	-	-	-	-	0.04	0	6.23	0	1.00E+00	NA	0.04	0	5.77	0	1.00E+00	NA	0.04	0	5.77	0	1.00E+00	NA	0.04	0.47	5.77	0.08	9.35E-01	NA	0.04	0	6.23	0	1.00E+00	NA	0.04	0	5.77	0	1.00E+00	NA	0.03	0	6.45	0	1.00E+00	NA	0.03	0
Solyc01g015293.1.1	Unknown protein	-	-	-	-	0.14	0	6.23	0	1.00E+00	NA	0.14	0	5.77	0	1.00E+00	NA	0.14	0.56	5.77	0.1	9.23E-01	NA	0.14	0	5.77	0	1.00E+00	NA	0.14	0.67	6.23	0.11	9.14E-01	NA	0.14	1.73	5.75	0.3	7.63E-01	NA	0.13	0.5	6.45	0.08	9.38E-01	NA	0.13	0
Solyc01g015297.1.1	Unknown protein	-	-	-	-	0.08	-1.79	6.22	-0.29	7.73E-01	NA	0.08	0	5.77	0	1.00E+00	NA	0.08	-1.75	5.76	-0.3	7.62E-01	NA	0.08	0	5.77	0	1.00E+00	NA	0.08	-1.87	6.22	-0.3	7.63E-01	NA	0.08	0	5.77	0	1.00E+00	NA	0.07	-1.82	6.44	-0.28	7.78E-01	NA	0.07	0
Solyc01g016300.1.1	Unknown protein	-	-	-	-	0	NA	NA	NA	NA	NA	0	NA	NA	NA	NA	NA	0	NA	NA	NA	NA	NA	0	NA	NA	NA	NA	NA	0	NA	NA	NA	NA	NA	0	NA	NA	NA	NA	NA	0	NA	NA	NA	NA	NA	0	NA
Solyc01g016305.1.1	Retrovirus-related Pol polyprotein from transposon TNT 1-94 (AHRD V3.3 *-* A0A2K3NHV2_TRIPR)	-	-	-	-	0.11	0	6.23	0	1.00E+00	NA	0.11	0	5.77	0	1.00E+00	NA	0.11	1.53	5.76	0.27	7.91E-01	NA	0.11	0	5.77	0	1.00E+00	NA	0.11	0.67	6.23	0.11	9.14E-01	NA	0.11	0	5.77	0	1.00E+00	NA	0.09	0	6.45	0	1.00E+00	NA	0.09	0
Solyc01g016350.1.1	Unknown protein	-	-	-	-	0.04	-0.93	6.23	-0.15	8.81E-01	NA	0.04	0	5.77	0	1.00E+00	NA	0.04	-0.88	5.77	-0.15	8.78E-01	NA	0.04	0	5.77	0	1.00E+00	NA	0.04	-1.01	6.23	-0.16	8.71E-01	NA	0.04	0	5.77	0	1.00E+00	NA	0.03	-0.94	6.45	-0.15	8.84E-01	NA	0.03	0
Solyc01g016355.1.1	receptor-like protein 12 (AHRD V3.3 *-* A0A1U8DTH8_CAPAN)	-	-	-	-	0.03	0	6.23	0	1.00E+00	NA	0.03	0.21	5.77	0.04	9.70E-01	NA	0.03	0	5.77	0	1.00E+00	NA	0.03	0	5.77	0	1.00E+00	NA	0.03	0	6.23	0	1.00E+00	NA	0.03	0	5.77	0	1.00E+00	NA	0.04	0	6.45	0	1.00E+00	NA	0.04	0.09
Solyc01g016380.4.1	protein trichome birefringence-like (AHRD V3.3 *-* A0A2I4E1G4_9ROSI)	-	-	-	-	32.73	4.34	1.12	3.88	1.05E-04	9.55E-04	32.73	10.14	1.1	9.18	4.27E-20	1.21E-18	32.73	-0.22	1.45	-0.15	8.82E-01	9.94E-01	32.73	0	1.5	0	1.00E+00	1.00E+00	32.73	-1.73	1.61	-1.08	2.81E-01	1.00E+00	32.73	0	1.5	0	1.00E+00	1.00E+00	37.81	6.16	1.25	4.94	7.61E-07	4.27E-06	37.81	8.13
Solyc01g016390.4.1	protein trichome birefringence-like (AHRD V3.3 *-* A0A2I4E1G4_9ROSI)	-	-	-	-	23.41	4.31	3.91	1.1	2.70E-01	4.65E-01	23.41	9.69	3.62	2.68	7.40E-03	1.84E-02	23.41	0	3.76	0	1.00E+00	1.00E+00	23.41	0	3.76	0	1.00E+00	1.00E+00	23.41	0	4.06	0	1.00E+00	1.00E+00	23.41	0	3.76	0	1.00E+00	1.00E+00	24.98	6.64	1.26	5.28	1.30E-07	8.22E-07	24.98	7.23
[truncated: 32,816 more rows]
[truncated: 34 more columns]
